# Supplementary material for: Methylomic profiling of cortex samples from completed suicide cases implicates a role for PSORS1C3 in major depression and suicide
Source: Transl Psychiatry. 2017 Jan 3;7(1):e989–. doi: 10.1038/tp.2016.249 (PMC5545719; doi:10.1038/tp.2016.249)
Supplement: Supplementary Table S6 [file tp2016249x5.xlsx]

## Sheet: PathwayAnalysisMEdarkorange2_Me
Table S6: Gene Ontology DarkOranage2 module
Independent pathways									Additional pathways explained
ID	Name	Ontology source	nProbes in pathway	nGenes in pathway	nDMPs in pathway	nDMP genes in pathway	P value	DMP genes in pathway	ID	Name	Ontology source	nProbes in pathway	nGenes in pathway	nDMPs in pathway	nDMP genes in pathway	P value	DMP genes in pathway
GO:0007156	homophilic cell adhesion	biological_process	9082	135	54	32	2.32666e-09	CDH4|CELSR1|CELSR2|CLSTN2|ESAM|FAT1|FAT4|FREM2|NPTN|PCDHGA1|PCDHGA10|PCDHGA11|PCDHGA12|PCDHGA2|PCDHGA3|PCDHGA4|PCDHGA5|PCDHGA6|PCDHGA7|PCDHGA8|PCDHGA9|PCDHGB1|PCDHGB2|PCDHGB3|PCDHGB4|PCDHGB5|PCDHGB6|PCDHGB7|PCDHGC3|PCDHGC4|PTPRT|PVRL2	GO:0016337	cell-cell adhesion	biological_process	19225	367	86	58	9.57819e-07	CD58|CDH4|CELSR1|CELSR2|CLSTN2|CNTN4|COL19A1|DAB1|DLG5|DNAJB6|ESAM|FAT1|FAT4|FOXF1|FREM2|GPR98|GRID2|ICAM2|JUB|KIRREL2|NCAM2|NPTN|NRXN1|NTN1|ODZ2|PARVA|PCDHGA1|PCDHGA10|PCDHGA11|PCDHGA12|PCDHGA2|PCDHGA3|PCDHGA4|PCDHGA5|PCDHGA6|PCDHGA7|PCDHGA8|PCDHGA9|PCDHGB1|PCDHGB2|PCDHGB3|PCDHGB4|PCDHGB5|PCDHGB6|PCDHGB7|PCDHGC3|PCDHGC4|PIP5K1C|PLEKHA7|PPAP2B|PTPRT|PVRL2|ROCK1|SCARF2|STK10|STXBP3|TTYH1|TYRO3
									GO:0005509	calcium ion binding	molecular_function	28480	661	108	83	4.44396e-05	AIF1L|ALG2|ANXA11|ANXA2|C1orf87|CACNA1E|CALM2|CD248|CDH4|CELSR1|CELSR2|CLSTN2|CRELD1|DGKB|DLL4|DST|EFEMP1|EFHA1|EFHA2|EML1|F7|FAT1|FAT4|FBN2|FREM2|GALNT3|GCA|GPR98|HMCN1|HPCAL1|LRP8|MASP1|MASP2|MLC1|MMP27|NCAN|NRXN1|PCDHGA1|PCDHGA10|PCDHGA11|PCDHGA12|PCDHGA2|PCDHGA3|PCDHGA4|PCDHGA5|PCDHGA6|PCDHGA7|PCDHGA8|PCDHGA9|PCDHGB1|PCDHGB2|PCDHGB3|PCDHGB4|PCDHGB5|PCDHGB6|PCDHGB7|PCDHGC3|PCDHGC4|PDCD6|PLA2G1…
									GO:0005912	adherens junction	cellular_component	12545	202	33	29	0.00959654	AIF1L|ARHGAP26|ASAP3|DLG5|EPHA2|ESAM|FMN1|GAK|IRF2|JUB|MAP2K2|MAPK1|MDC1|MYO1E|PARD3|PARVA|PIP5K1C|PLEC1|PLEKHA7|PPAP2B|PVRL2|RDX|SPTBN4|TBCD|TENC1|TMEM204|TNS1|WTIP|ZFYVE21
									GO:0030054	cell junction	cellular_component	40311	778	104	88	0.0130388	AIF1L|ANK2|ANKS1B|ARHGAP26|ASAP3|ASH1L|BAI1|CADPS|CAMK2N1|CAPZB|CDK4|CHRND|CPLX4|CTBP2|DLG5|DLGAP1|DOC2A|DST|DTNBP1|EPB41L2|EPHA2|ESAM|FAIM2|FARP1|FAT1|FGFR4|FMN1|FRMD4A|FRMD6|FZD4|GABBR1|GABRA2|GAK|GJC1|GRID2|GRIK3|HEPACAM|HMCN1|IQSEC1|IRF2|JUB|KCNA5|KDR|KIRREL2|MAP2K2|MAPK1|MDC1|MICALL2|MLC1|MTDH|MYO1E|NRXN1|ODZ2|PARD3|PARD3B|PARVA|PIP5K1C|PLEC1|PLEKHA7|PLXDC1|PMP22|PPAP2B|PPP1R9A|PRKCZ|PVRL2|R…
									GO:0008038	neuron recognition	biological_process	2811	31	10	7	0.014169	BDNF|CNTN4|DSCAM|EPHB2|NCAM2|NTM|OPCML
									GO:0048593	camera-type eye morphogenesis	biological_process	5530	99	17	15	0.0175236	ALDH1A3|ARID1A|CITED2|CRYGB|DSCAM|EPHA2|EPHB2|GLI3|PAX2|PHACTR4|SKI|SOX1|TFAP2A|TOPORS|WNT5A
									GO:0021879	forebrain neuron differentiation	biological_process	2731	44	8	8	0.0203991	ASCL1|ATG7|BCL11B|DLX1|LHX6|SOX1|TFAP2A|WNT5A
									GO:0001654	eye development	biological_process	13798	292	41	35	0.0226794	ACVRL1|ALDH1A3|ARHGEF15|ARID1A|BCL11B|CHD7|CITED2|CRYGB|DSCAM|EPHA2|EPHB2|FKBP8|FOXC2|FZD4|GATA3|GLI3|GRHL3|LMX1B|MEIS2|MYO7A|OSR2|PAX2|PDGFRB|PHACTR4|RAX|SH3PXD2B|SKI|SMAD3|SOX1|TFAP2A|TGIF1|TOPORS|VAX1|WNT5A|WNT6
									GO:0005001	transmembrane receptor protein tyrosine phosphatase activity	molecular_function	4776	20	11	7	0.0227809	PTPRA|PTPRB|PTPRF|PTPRG|PTPRN2|PTPRQ|PTPRS
									GO:0019198	transmembrane receptor protein phosphatase activity	molecular_function	4776	20	11	7	0.0227809	PTPRA|PTPRB|PTPRF|PTPRG|PTPRN2|PTPRQ|PTPRS
									GO:0002009	morphogenesis of an epithelium	biological_process	19544	377	51	45	0.0232937	ACVRL1|ALDH1A3|ARID1A|CA2|CCDC40|CELSR1|CFL1|CITED2|CTNNBIP1|DLL4|EPHA2|ESR1|FOXC2|FOXF1|FREM2|GATA3|GCM1|GLI3|GLMN|GRB2|GRHL3|HAND2|HOXA11|HOXA5|HOXB4|JUB|KDR|NTN1|PARD3|PAX2|PBX1|PHACTR4|SEMA4C|SERPINB5|SETDB2|SFRP1|SFRP2|SKI|SMAD3|TFAP2A|TGIF1|TP63|TRIM71|WNT5A|WNT6
									GO:0044420	extracellular matrix part	cellular_component	10539	186	27	25	0.0237653	ADIPOQ|ANG|ANXA2|COL12A1|COL15A1|COL18A1|COL19A1|COL1A1|COL22A1|COL23A1|COL27A1|COL4A2|DCN|DST|FBN2|FREM2|HMCN1|LAMB3|MBL2|NTN1|NTN4|SMAP2|SMOC2|TNXB|VWC2
									GO:0040012	regulation of locomotion	biological_process	23624	515	69	57	0.0245505	ACVRL1|ADIPOQ|AGER|ALG2|BST2|C17orf81|CITED2|COL18A1|COL1A1|DAB2|DLL4|DSCAM|ECM1|EDN2|EPHA1|EPHA2|F2RL1|F7|FGFR1OP|FOXC2|FOXF1|GATA3|GNA12|GPR124|GPR77|HYAL2|IFITM1|IL6R|JUB|KDR|MADCAM1|MAL|MAP2K2|MAPK1|MCC|MYLK|NTN1|PDCD6|PDGFRB|PLA2G7|PPAP2B|PRKCE|PTP4A1|ROCK1|SCARB1|SEMA6A|SFRP1|SFRP2|SMAD3|SPATA13|STK10|STK24|SULF1|TFAP2A|TGFBR3|TPM1|WNT5A
									GO:0072189	ureter development	biological_process	744	12	3	3	0.0250794	FOXF1|GATA3|PAX2
									GO:0035148	tube formation	biological_process	7393	125	20	18	0.0256625	ARID1A|CELSR1|CFL1|CITED2|GATA3|GLMN|PAX2|PHACTR4|SDCCAG8|SEMA4C|SFRP1|SFRP2|SKI|TFAP2A|TGIF1|TRIM71|WNT5A|WNT6
									GO:0048714	positive regulation of oligodendrocyte differentiation	biological_process	769	12	3	3	0.0262944	ODZ4|TP73|ZNF488
									GO:0048514	blood vessel morphogenesis	biological_process	17312	361	50	42	0.0263609	ACVRL1|ALG2|ANG|ANXA2|APOLD1|BRF1|CHD7|CITED2|COL15A1|COL18A1|COL4A2|CXCR7|DLL4|ECM1|ECSCR|EPHA1|EPHA2|EPHB2|FAM105B|FOXC2|FOXF1|FZD4|GJC1|GLMN|GPR124|HAND2|KDR|MYLK|MYO1E|NAA15|NOS3|NRXN1|PARVA|PDCD6|PDGFRB|PLCD3|PLXDC1|PRRX2|PTPRB|SFRP2|VAV2|ZMIZ1
									GO:0060872	semicircular canal development	biological_process	779	12	4	3	0.026794	CHD7|GLI3|TEC
									GO:0016073	snRNA metabolic process	biological_process	452	14	3	3	0.0271227	INTS12|INTS6|MEPCE
									GO:0060039	pericardium development	biological_process	1316	17	4	4	0.0271788	DLL4|HAND2|SMAD3|WNT5A
									GO:0006368	transcription elongation from RNA polymerase II promoter	biological_process	1766	66	9	9	0.0273547	ELL3|GTF2A1|GTF2E1|GTF2F2|NCBP2|POLR2H|POLR2K|RDBP|TAF9
									GO:0050921	positive regulation of chemotaxis	biological_process	3248	89	13	12	0.0275374	AGER|DSCAM|EDN2|F2RL1|F7|IL6R|KDR|MAL|PDGFRB|PLA2G7|SMAD3|WNT5A
									GO:0042110	T cell activation	biological_process	7014	198	24	23	0.0276258	BATF|BCL11B|BRF1|CHD7|DOCK2|F2RL1|GATA3|GLI3|ITPKB|KIF13B|MAL|PPP3CA|RAB27A|RHOH|RIPK2|RPL22|SLC11A1|SMAD3|STK11|TCF3|THEMIS|TP53|TXK
									GO:0003208	cardiac ventricle morphogenesis	biological_process	3575	62	11	10	0.0276345	DLL4|FOXC2|FOXF1|GAA|GATA3|HAND2|RXRA|SFRP2|TGFBR3|TPM1
									GO:0032757	positive regulation of interleukin-8 production	biological_process	728	21	4	4	0.0277104	ADIPOQ|MAL|RIPK1|TLR9
									GO:0031996	thioesterase binding	molecular_function	465	14	3	3	0.0277414	ARF6|CALM2|TRAF2
									GO:0016010	dystrophin-associated glycoprotein complex	cellular_component	883	20	4	4	0.0280357	KRT19|SGCE|SNTB1|UTRN
									GO:0050651	dermatan sulfate proteoglycan biosynthetic process	biological_process	636	13	3	3	0.0280722	DCN|DSE|NCAN
									GO:1900077	negative regulation of cellular response to insulin stimulus	biological_process	1507	25	7	5	0.028125	ANKRD26|GRB10|PRKCB|PRKCZ|SOCS1
									GO:0009887	organ morphogenesis	biological_process	38503	772	110	84	0.0281614	ALDH1A3|ALX4|ANKRD11|ARID1A|ARID5B|ATP6V1B1|BCL11B|CA2|CCDC40|CELSR1|CHD7|CITED2|COL18A1|COL1A1|CRYGB|DCN|DLL4|DLX1|DSCAM|EPHA2|EPHB2|ESR1|FBN2|FGFRL1|FMN1|FOXC2|FOXF1|GAA|GATA3|GLI3|GNAS|GRHL3|HAND2|HOXA11|HOXA5|HOXB4|HYAL2|IDUA|KCNQ4|MAPK1|MATN1|MYLK|MYLK2|MYO7A|NCOR2|NTN1|OSR2|PARVA|PAX2|PAX5|PAX7|PAX9|PBX1|PDGFRB|PHACTR4|PRKRA|PRRX2|PTPRQ|RAX|RUNX3|RXRA|RYR1|SEMA6A|SERPINB5|SETDB2|SFRP1|SFRP2…
									GO:0035690	cellular response to drug	biological_process	2566	48	8	8	0.0281672	ADIPOQ|DDC|ERG|HTR1B|NME1|PDE2A|PPP3CA|TP53
									GO:0070161	anchoring junction	cellular_component	13198	218	33	29	0.0281886	AIF1L|ARHGAP26|ASAP3|DLG5|EPHA2|ESAM|FMN1|GAK|IRF2|JUB|MAP2K2|MAPK1|MDC1|MYO1E|PARD3|PARVA|PIP5K1C|PLEC1|PLEKHA7|PPAP2B|PVRL2|RDX|SPTBN4|TBCD|TENC1|TMEM204|TNS1|WTIP|ZFYVE21
									GO:0032272	negative regulation of protein polymerization	biological_process	2087	41	8	7	0.0282093	CAPZB|EPS8|RDX|SPTBN2|SPTBN4|TBCD|VILL
									GO:0043531	ADP binding	molecular_function	1514	25	7	5	0.0283802	MYO7A|MYO9B|PRKAG2|TAP1|VCP
									GO:0071559	response to transforming growth factor beta	biological_process	8597	155	26	21	0.0287305	ACVRL1|CITED2|COL1A1|COL4A2|DAB2|GDF10|HYAL2|NCOR2|PARD3|PDE2A|PDGFRB|PPP1CC|PRKCZ|SFRP1|SKI|SMAD3|SOX5|TGFBR3|TGIF1|TP53|WNT5A
									GO:0048534	hematopoietic or lymphoid organ development	biological_process	22158	461	57	52	0.0288315	ANK1|ASH2L|BARX1|BATF|BCL11B|BRF1|C17orf68|CAMK4|CASP9|CD248|CHD7|CITED2|DAB2|DOCK2|EFNA2|EPHA2|EXOC6|F2RL1|FOXP1|GATA3|GLI3|GLO1|HAND2|HDAC4|HOXB4|HYAL2|ITPKB|KDR|MAEA|MAL|MYO1E|NFAM1|NFE2L1|PBX1|PDE2A|RHOH|RPL22|SFRP1|SFRP2|SIX4|SLC11A2|STK11|TACC3|TCF3|TGFBR3|THEMIS|TP53|TPD52|TPO|TXK|TYRO3|WNT5A
									GO:0016903	oxidoreductase activity	acting on the aldehyde or oxo group of donors	1021	39	6	6	0.0288527	ALDH1A3|ALDH3B1|ALDH8A1|AOX1|FAR1|OGDHL
									GO:0043383	negative T cell selection	biological_process	654	13	3	3	0.0289902	DOCK2|GLI3|THEMIS
									GO:0051291	protein heterooligomerization	biological_process	4309	80	14	12	0.0292021	ACVRL1|ADIPOQ|COL1A1|GRB2|P2RX1|PDSS2|PRKCZ|RIPK1|SEPT9|STK11|STXBP3|TRAF2
									GO:0060415	muscle tissue morphogenesis	biological_process	3875	60	11	10	0.029264	DLL4|FOXC2|GAA|MYLK|MYLK2|PAX7|RXRA|TGFBR3|TPM1|WNT5A
									GO:0051960	regulation of nervous system development	biological_process	28085	517	71	60	0.0292644	ARF6|ARHGEF15|ASCL1|BCL11B|BDNF|CAMK2B|CBFA2T2|CDH4|CELSR1|CEND1|CNTN4|CTDSP1|DAB1|DLL4|DLX1|DSCAM|ELL3|EPHB2|FERD3L|GDPD5|GLI3|GRHL3|GRID2|HMG20B|ITM2C|KIF13B|LRP8|NGF|NME1|NPTN|NR2F1|NRXN1|NTN1|ODZ4|PAX2|PBX1|PMP22|PTPRG|SDC2|SEMA6A|SFRP1|SFRP2|SIX4|SKI|SOX5|SPG20|STK11|STK24|SYNGAP1|TCF3|TFAP2A|TGIF1|TP53|TP73|TRIM11|VAX1|VWC2|WNT5A|XRCC2|ZNF488
									GO:0031234	extrinsic component of cytoplasmic side of plasma membrane	cellular_component	3009	56	10	9	0.0295224	CYTH3|FARP1|GNA11|GNA12|GNAO1|GNAS|GNG10|RGS7|SNX9
									GO:0032391	photoreceptor connecting cilium	cellular_component	779	21	5	4	0.0297701	IFT140|IQCB1|MYO7A|TOPORS
									GO:0005095	GTPase inhibitor activity	molecular_function	509	14	3	3	0.0299231	IQGAP2|RHOH|RTKN
									GO:0005666	DNA-directed RNA polymerase III complex	cellular_component	352	15	3	3	0.0300477	POLR2H|POLR2K|POLR3H
									GO:0002702	positive regulation of production of molecular mediator of immune response	biological_process	1421	26	7	5	0.0300706	FOXP1|IL13|PRKCZ|TRAF2|WNT5A
									GO:0090092	regulation of transmembrane receptor protein serine/threonine kinase signaling pathway	biological_process	10101	168	29	23	0.0301967	ACVRL1|CITED2|DAB2|DACT2|DKK1|FBN2|FKBP8|PCSK6|PEG10|PPP1CC|PRDM16|RBPMS|SFRP1|SFRP2|SKI|SMAD3|SPG20|STK11|SULF1|TGFBR3|TP53|VWC2|WNT5A
									GO:0004857	enzyme inhibitor activity	molecular_function	10848	318	39	34	0.0302469	ANXA2|APOC3|BST2|CAMK2N1|CST9L|FGFR1OP|GLMN|GMFB|HEXIM1|HYAL2|IBTK|IQGAP2|ITPRIP|PHACTR2|PPP1R14A|PPP1R1C|PRKAG2|PRKAR1B|PRPSAP2|RHOH|RTKN|SERPINB10|SERPINB5|SERPINB9|SKI|SOCS1|SPINLW1|SSPO|TFPI2|UGT1A7|UGT1A8|UGT1A9|WFDC10B|WFDC13
									GO:0016311	dephosphorylation	biological_process	11329	197	34	26	0.0302549	CTDSP1|CTDSP2|DULLARD|DUSP16|DUSP5|INPP5A|ITPK1|LHPP|NCEH1|NT5C|NT5E|PPAP2B|PPM1J|PPP1CC|PPP3CA|PTP4A1|PTPN13|PTPRA|PTPRB|PTPRF|PTPRG|PTPRN2|PTPRQ|PTPRS|PTPRT|RPAP2
									GO:0008483	transaminase activity	molecular_function	648	22	4	4	0.030299	AGXT2L2|GPT|GPT2|TAT
									GO:1902475	L-alpha-amino acid transmembrane transport	biological_process	1158	28	5	5	0.030408	NET1|OCA2|SLC1A4|SLC38A3|SLC7A9
									GO:0060348	bone development	biological_process	8106	121	22	18	0.0306159	ANKRD11|BBX|C17orf68|CITED2|COL1A1|GLI3|GNAS|HOXA11|HOXB4|MATN1|OSR2|PRPSAP2|RYR1|SFRP2|SH3PXD2B|SKI|SULF1|TFAP2A
									GO:0046649	lymphocyte activation	biological_process	11261	299	35	33	0.0306238	BATF|BCL11B|BRF1|BST2|CHD7|DOCK2|F2RL1|FOXP1|GATA3|GLI3|HDAC4|HELLS|ITPKB|KIF13B|LAX1|MAL|NFAM1|PPP3CA|PRKCB|RAB27A|RHOH|RIPK2|RPL22|SLC11A1|SMAD3|STK11|TCF3|THEMIS|TP53|TPD52|TXK|TYRO3|ULBP2
									GO:0001893	maternal placenta development	biological_process	1303	27	5	5	0.0307705	CITED2|DEDD|RXRA|STC2|STOX2
									GO:0040034	regulation of development	heterochronic	854	12	4	3	0.0307987	ASCL1|GDPD5|SOX5
									GO:0010181	FMN binding	molecular_function	367	15	3	3	0.0307997	HAO2|NOS3|POR
									GO:0048745	smooth muscle tissue development	biological_process	1101	19	5	4	0.0310413	FOXP1|MYLK|PDGFRB|TP63
									GO:0060537	muscle tissue development	biological_process	13110	250	35	31	0.0310508	ATG7|CHRND|CITED2|COL19A1|DCN|DLL4|DMRTA2|FOXC2|FOXP1|GAA|GJC1|HMG20B|MYLK|MYLK2|ODZ4|PAX5|PAX7|PDGFRB|PPP3CA|RXRA|RYR1|SIX4|SKI|SLC8A1|SLC9A1|SVIL|TGFBR3|TP63|TPM1|VAX1|WNT5A
									GO:0042310	vasoconstriction	biological_process	1043	29	6	5	0.0311046	ACTA2|EDN2|HTR1B|P2RX1|SLC8A1
									GO:0002221	pattern recognition receptor signaling pathway	biological_process	4981	139	19	17	0.0311856	CNPY3|CREB1|FAM105B|IKBKB|MAL|MAP2K2|MAPK1|MAPKAPK3|PIK3R4|PRKCE|RIPK1|RIPK2|RPS6KA2|SCARB1|TLR1|TLR9|UBE2V1
									GO:0050728	negative regulation of inflammatory response	biological_process	2846	82	12	11	0.0312198	ADIPOQ|FAM105B|FOXF1|GATA3|GPR120|IER3|NDFIP1|NT5E|PTGIS|SMAD3|TYRO3
									GO:0016331	morphogenesis of embryonic epithelium	biological_process	7973	136	21	19	0.0313835	ALDH1A3|ARID1A|CELSR1|CFL1|CITED2|GATA3|GLMN|PAX2|PHACTR4|SEMA4C|SFRP1|SFRP2|SKI|TFAP2A|TGIF1|TP63|TRIM71|WNT5A|WNT6
									GO:1902476	chloride transmembrane transport	biological_process	1949	43	10	7	0.0314164	ANO1|ANO2|SLC12A7|SLC1A4|SLC26A1|TTYH1|TTYH3
									GO:0006026	aminoglycan catabolic process	biological_process	2396	62	11	9	0.0314975	DCN|GALNS|HPSE2|HYAL2|IDUA|NCAN|PRELP|SDC2|SLC9A1
									GO:0010595	positive regulation of endothelial cell migration	biological_process	3323	54	11	9	0.0316334	ALG2|FOXC2|GATA3|GPR124|KDR|PDCD6|PPAP2B|SCARB1|WNT5A
									GO:0001961	positive regulation of cytokine-mediated signaling pathway	biological_process	824	21	4	4	0.0316912	RIPK2|TXK|WNT5A|ZBP1
									GO:0000976	transcription regulatory region sequence-specific DNA binding	molecular_function	8766	169	23	22	0.0317854	BARX1|BCL11B|CREB1|DLX1|ESR1|GABPA|GATA3|HAND2|HSF1|KLF12|MAL|NACC2|NME1|PAX2|RUNX3|SMAD3|SOX1|TBX15|TFAP2A|TP53|UHRF1|VAX1
									GO:0050927	positive regulation of positive chemotaxis	biological_process	1331	27	5	5	0.0318409	AGER|F2RL1|F7|KDR|SMAD3
									GO:0051087	chaperone binding	molecular_function	1845	44	10	7	0.0319585	AHSA1|DNAJB6|GRPEL2|PARK2|SLC25A17|TBCD|TP53
									GO:0004707	MAP kinase activity	molecular_function	549	14	3	3	0.032028	MAPK1|MAPK15|MAPK4
									GO:0010922	positive regulation of phosphatase activity	biological_process	713	22	4	4	0.0330803	CALM2|PDGFRB|SMAD3|VRK3
									GO:0021535	cell migration in hindbrain	biological_process	730	13	3	3	0.0331448	CEND1|DAB1|SEMA4C
									GO:0005736	DNA-directed RNA polymerase I complex	cellular_component	735	13	3	3	0.0334344	POLR1A|POLR2H|POLR2K
									GO:0051899	membrane depolarization	biological_process	5597	70	18	12	0.0334452	ADIPOQ|ANK2|BDNF|BRUNOL4|CACNA1E|CACNG2|CACNG4|ERG|GRID2|NRXN1|PPP3CA|PRKCZ
									GO:0042440	pigment metabolic process	biological_process	1589	58	8	8	0.0334848	GART|NFE2L1|OCA2|SLC11A2|UGT1A10|UGT1A7|UGT1A8|UGT1A9
									GO:0006865	amino acid transport	biological_process	5992	117	19	16	0.0336126	BDNF|CPLX1|CRYM|NET1|OCA2|PRKAG2|RFC1|SLC11A1|SLC1A4|SLC38A3|SLC38A8|SLC6A1|SLC6A19|SLC7A1|SLC7A5|SLC7A9
									GO:0031256	leading edge membrane	cellular_component	6401	113	18	16	0.0336151	AIF1L|ANK1|ARHGEF4|CFL1|DDN|EPHA2|EPS8|MAL|NME1|PIP5K1C|RASGRP2|RICH2|RPS3|SHISA9|SPATA13|TPM1
									GO:0019199	transmembrane receptor protein kinase activity	molecular_function	5422	84	14	13	0.0337323	ACVRL1|EFEMP1|EPHA1|EPHA2|EPHB2|ERBB3|FGFR4|FGFRL1|KDR|MST1R|PDGFRB|TGFBR3|TYRO3
									GO:0003205	cardiac chamber development	biological_process	6831	122	18	17	0.0337325	ANK2|ARID1A|CITED2|CRELD1|DLL4|FGFRL1|FOXC2|FOXF1|GAA|GATA3|HAND2|PARVA|RXRA|SFRP2|TGFBR3|TPM1|WNT5A
									GO:0032489	regulation of Cdc42 protein signal transduction	biological_process	588	23	5	4	0.0337589	APOC3|ARAP1|ARHGEF16|FGD4
									GO:0043021	ribonucleoprotein complex binding	molecular_function	2375	63	10	9	0.0339	BAT3|DHX29|EEFSEC|NAA15|NAA16|NME1|PTCD3|SEC61A1|SRP9
									GO:0002224	toll-like receptor signaling pathway	biological_process	4464	119	16	15	0.0339031	CNPY3|CREB1|IKBKB|MAL|MAP2K2|MAPK1|MAPKAPK3|PIK3R4|PRKCE|RIPK1|RIPK2|RPS6KA2|TLR1|TLR9|UBE2V1
									GO:0048168	regulation of neuronal synaptic plasticity	biological_process	3491	42	10	8	0.0339107	BDNF|CAMK2B|EPHB2|JPH3|NPTN|RASGRF1|SHISA9|SYNGAP1
									GO:0045321	leukocyte activation	biological_process	13325	369	43	39	0.0339208	BATF|BCL11B|BRF1|BST2|CAMK4|CHD7|DOCK2|EDN2|F2RL1|FOXP1|GATA3|GLI3|HDAC4|HELLS|HYAL2|ITPKB|KIF13B|LAX1|MAL|NFAM1|PPP3CA|PRKCB|PRKCE|RAB27A|RHOH|RIPK2|RPL22|SLC11A1|SMAD3|STK11|STXBP3|TCF3|THEMIS|TLR1|TP53|TPD52|TXK|TYRO3|ULBP2
									GO:0042605	peptide antigen binding	molecular_function	1658	25	6	5	0.0340734	SLC7A5|SLC7A9|TAP1|TAP2|TAPBP
									GO:0004806	triglyceride lipase activity	molecular_function	276	16	4	3	0.0341266	DAGLA|LIPG|PNLIPRP2
									GO:0061035	regulation of cartilage development	biological_process	2424	51	9	8	0.0342043	ACVRL1|EFEMP1|GLI3|HOXA11|POR|SMAD3|SOX5|WNT5A
									GO:0072659	protein localization to plasma membrane	biological_process	4175	71	12	11	0.03422	ADIPOQ|ANK1|ANK2|ANXA2|GPR179|KIF13A|OPTN|PACS2|PRKCZ|SPTBN4|VAMP4
									GO:0031338	regulation of vesicle fusion	biological_process	591	14	3	3	0.0343679	ANXA2|C1orf89|DOC2B
									GO:0030506	ankyrin binding	molecular_function	2370	20	6	5	0.0344943	FLNC|KCNQ2|PLEC1|SLC8A1|SPTBN4
									GO:0035239	tube morphogenesis	biological_process	17028	313	43	38	0.0344977	ACVRL1|ARID1A|CCDC40|CELSR1|CFL1|CHD7|CITED2|CTNNBIP1|DLL4|EPHA2|ESR1|FOXC2|FOXF1|GATA3|GLI3|GLMN|HAND2|HOXA11|HOXA5|KDR|NTN1|PAX2|PBX1|PHACTR4|SDCCAG8|SEMA4C|SETDB2|SFRP1|SFRP2|SKI|SMAD3|TEC|TFAP2A|TGIF1|TP63|TRIM71|WNT5A|WNT6
									GO:0031226	intrinsic component of plasma membrane	cellular_component	51456	1249	145	122	0.0345105	ACVRL1|AGER|ANK2|ATP1B1|ATP2A2|BAI1|BST2|CACNG2|CACNG4|CCR6|CCR9|CD58|CDH4|CELSR1|CHRND|CSF2RB|DAB2|DCBLD2|DCLK1|DSCAM|EFNA5|EPHA1|EPHA2|EPHB2|EPS8|ERBB3|ERG|F2RL1|FAT1|FGFR4|FLRT1|FZD4|GABBR1|GGT7|GJC1|GPR1|GPR20|GPR35|GRID2|GRIK3|HLA-DRA|HTR1B|HYAL2|ICAM2|IKBKB|IL6R|ITGA11|ITGAE|KCNA5|KCNJ15|KCNMA1|KCNMB3|KCNQ2|KCNQ4|KCNS1|KCNT1|KDR|LTB4R|LTB4R2|MAEA|MAL|MST1R|MTNR1B|MUC4|NET1|NMUR1|NRXN1|NTSR2…
									GO:0060081	membrane hyperpolarization	biological_process	1176	19	5	4	0.0345903	ADIPOQ|CACNG2|KCNA5|PRKCZ
									GO:0004714	transmembrane receptor protein tyrosine kinase activity	molecular_function	4636	67	12	11	0.0346659	EFEMP1|EPHA1|EPHA2|EPHB2|ERBB3|FGFR4|FGFRL1|KDR|MST1R|PDGFRB|TYRO3
									GO:0032320	positive regulation of Ras GTPase activity	biological_process	5334	111	19	15	0.0350092	ARAP1|ARHGAP26|ARHGEF10L|ARHGEF16|ASAP3|EPHA1|EPHA2|GNAS|GRHL3|NET1|RAP1GAP|RASA3|RASGRF1|SFRP1|SYNGAP1
									GO:0060048	cardiac muscle contraction	biological_process	2678	38	7	7	0.0351236	ANK2|ERG|GAA|MLC1|MYLK2|SLC8A1|TPM1
									GO:0048538	thymus development	biological_process	2066	43	7	7	0.0351428	BCL11B|C17orf68|CITED2|GATA3|HAND2|PBX1|SIX4
									GO:0003700	sequence-specific DNA binding transcription factor activity	molecular_function	43728	981	127	100	0.0351818	AFF1|ALX4|ARNT2|ASCL1|BACH2|BARX1|BATF|BCL11B|BRF1|C5orf41|CBFA2T2|CITED2|CREB1|CREB3L2|CTBP1|CUX1|DLX1|DMRTA2|ENO1|ERG|ESR1|ESRRG|ETV6|EVX2|FOXC2|FOXF1|FOXK1|FOXK2|FOXP1|GABPA|GABPB1|GATA3|GCM1|GLI3|GRHL3|HAND2|HOXA11|HOXA5|HOXB4|HOXC10|HOXC12|HSF1|IRF2|JUND|KLF12|LASS2|LHX6|LMX1B|MAL|MEIS1|MEIS2|MYST2|MYT1L|NACC2|NFE2L1|NFIX|NPAS1|NR2F1|PAX5|PAX7|PBX1|PBX3|PHF1|POU6F1|PRRX2|RAX|RERE|RUNX1T1|RUN…
									GO:0050872	white fat cell differentiation	biological_process	2273	12	9	4	0.0353812	CTBP1|CTBP2|NCOR2|PRDM16
									GO:0031076	embryonic camera-type eye development	biological_process	2691	38	7	7	0.0355863	ALDH1A3|ARID1A|CITED2|PAX2|PHACTR4|TFAP2A|WNT5A
									GO:0042981	regulation of apoptotic process	biological_process	53967	1187	152	120	0.03584	ADIPOQ|ALDH1A3|ALG2|ALX4|AMBRA1|ARHGEF16|ARHGEF4|ARNT2|ASCL1|ATG7|BCL11B|BCLAF1|BDNF|BRMS1|CAMK2B|CARD14|CASP9|CD248|CDK4|CFL1|CIDEB|CITED2|COL18A1|CXCR7|DAB2|DAPK1|DAPK2|DDAH2|DEDD|DLG5|DLX1|DNAJB6|ELL3|ERBB3|ESR1|FAIM2|FGD4|FKBP8|FOXC2|GATA3|GLI3|GLO1|GRID2|HAND2|HELLS|HIP1|HOXA5|HSPA1B|HYAL2|IER3|IKBKB|IL20RA|IP6K2|ITM2C|ITPRIP|KCNMA1|KDR|MAEA|MAL|MCF2L|MTDH|NACC2|NET1|NGF|NME1|NOS3|OXR1|P2RX1…
									GO:0044319	wound healing	spreading of cells	620	14	3	3	0.0360641	ACVRL1|JUB|PARD3
									GO:0090504	epiboly	biological_process	620	14	3	3	0.0360641	ACVRL1|JUB|PARD3
									GO:0090505	epiboly involved in wound healing	biological_process	620	14	3	3	0.0360641	ACVRL1|JUB|PARD3
									GO:0001071	nucleic acid binding transcription factor activity	molecular_function	43769	982	127	100	0.0360711	AFF1|ALX4|ARNT2|ASCL1|BACH2|BARX1|BATF|BCL11B|BRF1|C5orf41|CBFA2T2|CITED2|CREB1|CREB3L2|CTBP1|CUX1|DLX1|DMRTA2|ENO1|ERG|ESR1|ESRRG|ETV6|EVX2|FOXC2|FOXF1|FOXK1|FOXK2|FOXP1|GABPA|GABPB1|GATA3|GCM1|GLI3|GRHL3|HAND2|HOXA11|HOXA5|HOXB4|HOXC10|HOXC12|HSF1|IRF2|JUND|KLF12|LASS2|LHX6|LMX1B|MAL|MEIS1|MEIS2|MYST2|MYT1L|NACC2|NFE2L1|NFIX|NPAS1|NR2F1|PAX5|PAX7|PBX1|PBX3|PHF1|POU6F1|PRRX2|RAX|RERE|RUNX1T1|RUN…
									GO:0042995	cell projection	cellular_component	69074	1334	165	140	0.0360918	ACVRL1|AIF1L|AMBRA1|ANG|ANK1|ANK2|ANKS1B|ANXA2|ARF6|ARHGEF15|ARHGEF4|ASAP3|ASS1|ATG7|ATP6V1B1|C1orf89|CA2|CACNA1C|CALM2|CAMK2N1|CAPZB|CCDC40|CFL1|CHAT|CNTN4|CPLX1|CYTH3|DAB1|DDC|DDN|DLGAP1|DNAI2|DOC2A|DSCAM|DST|DTNBP1|EPHA2|EPHB2|EPS8|F2RL1|FARP1|FAT1|FGD4|FHOD1|FRMD4B|FZD4|GABBR1|GABRA2|GDPD5|GLI3|GNA12|GNAO1|GNAS|GPR179|GRID2|GRIK3|HEPACAM|HSP90AA1|HYAL2|ICAM2|IFT140|IFT74|IGF2BP1|IQCB1|IQGAP2|…
									GO:0090484	drug transporter activity	molecular_function	780	22	4	4	0.0361636	RFC1|SLC15A2|SLC22A18|SLC38A3
									GO:0009303	rRNA transcription	biological_process	1066	20	4	4	0.0363135	ANG|BRF1|TCOF1|TP53
									GO:0070252	actin-mediated cell contraction	biological_process	1862	45	7	7	0.0363518	FRMD6|MLC1|PARD3|PARVA|ROCK1|TPM1|TPM2
									GO:0007389	pattern specification process	biological_process	19619	422	66	47	0.0363886	ALX4|ASCL1|BARX1|CCDC40|CELSR1|CELSR2|CITED2|CTNNBIP1|CXXC4|DKK1|DLL4|DLX1|FKBP8|FOXC2|FOXF1|FOXK1|FOXK2|FOXP1|GLI3|GRHL3|HAND2|HOXA11|HOXA5|HOXB4|HOXC10|LMX1B|NR2F1|PAX2|PAX7|PBX1|PBX3|PCSK6|RAX|SETDB2|SFRP1|SFRP2|SKI|SMAD3|SOX1|SYNGAP1|TCF3|TFAP2A|TGIF1|TP53|TP63|WNT5A|WNT6
									GO:0032786	positive regulation of DNA-templated transcription	elongation	648	23	4	4	0.0364929	DAB2|ELL3|ERCC6|SUPT6H
									GO:0030031	cell projection assembly	biological_process	7235	174	23	21	0.0365545	ARHGAP26|ARHGEF4|C1orf89|CAPZB|CELSR2|DNAI2|FGD4|IFT140|IFT74|IQCB1|JUB|MYLK|NCRNA00081|NEK1|RDX|ROCK1|SPATA13|TMEM216|TSGA10|TTYH1|VAV2
									GO:0042953	lipoprotein transport	biological_process	475	15	3	3	0.0366841	APOC3|PRKCB|ZDHHC17
									GO:0006826	iron ion transport	biological_process	1637	47	7	7	0.0367642	ATP6V0A2|ATP6V1B1|SCARA5|SLC11A1|SLC11A2|TFR2|TTYH1
									GO:0017075	syntaxin-1 binding	molecular_function	794	13	4	3	0.0370124	CPLX1|STXBP3|STXBP5
									GO:0044003	modification by symbiont of host morphology or physiology	biological_process	1765	35	8	6	0.0370671	HYAL2|PCCA|RXRA|SMAD3|TAP1|TAP2
									GO:0015807	L-amino acid transport	biological_process	1394	38	6	6	0.0371407	NET1|OCA2|SLC11A1|SLC1A4|SLC38A3|SLC7A9
									GO:0030234	enzyme regulator activity	molecular_function	33194	802	92	81	0.0372249	AHSA1|ANXA2|APOC3|ARAP1|ARHGAP12|ARHGAP20|ARHGAP26|ARHGEF10L|ARHGEF15|ASAP3|BST2|CALM2|CAMK2N1|CASP9|CST9L|DNAJB6|DOCK1|DOCK2|ERBB3|ESR1|FGFR1OP|GLMN|GMFB|GRPEL2|HEXIM1|HSP90AA1|HYAL2|IBTK|IGF2|IQGAP2|ITPRIP|MAL|MAP2K2|MYO9B|PCOLCE|PHACTR2|PHACTR4|PLAA|PPP1R14A|PPP1R1C|PRKAG2|PRKAR1B|PRKCE|PRKRA|PRPSAP2|PSMD3|RABEP1|RAP1GAP|RASA3|RAX|RFC1|RGS22|RGS7|RHOH|RICH2|RTKN|SERPINB10|SERPINB5|SERPINB9|SFR…
									GO:0060047	heart contraction	biological_process	3231	45	9	8	0.0373329	ANK2|ERG|GAA|MLC1|MYLK2|RPS6KA2|SLC8A1|TPM1
									GO:0004721	phosphoprotein phosphatase activity	molecular_function	9875	161	26	22	0.037369	CTDSP1|CTDSP2|DULLARD|DUSP16|DUSP5|PPA2|PPAP2B|PPM1J|PPP1CC|PPP3CA|PTP4A1|PTPN13|PTPRA|PTPRB|PTPRF|PTPRG|PTPRN2|PTPRQ|PTPRS|PTPRT|RPAP2|TENC1
									GO:0060065	uterus development	biological_process	800	13	4	3	0.0373932	ESR1|GATA3|WNT5A
									GO:0035195	gene silencing by miRNA	biological_process	1202	29	5	5	0.0374117	EIF2C1|JUB|SMAD3|TRIM71|WTIP
									GO:0002684	positive regulation of immune system process	biological_process	22675	607	69	61	0.0375718	CFB|CFL1|CNPY3|CREB1|DOCK1|EDN2|F2RL1|F7|FAM105B|FOXF1|FOXP1|GATA3|GLI3|GRB2|HLA-DRA|HSP90AA1|IGF2|IKBKB|IL13|IL5|IL6R|ITPKB|KIAA0748|LAX1|LYST|MADCAM1|MAL|MAP2K2|MAP3K14|MAPK1|MAPKAPK3|MASP1|MASP2|MBL2|NFAM1|PAG1|PIK3R4|PLA2G7|PRKCB|PRKCE|PRKCZ|PVRL2|RIPK1|RIPK2|RPS6KA2|SCARB1|SLC11A1|STK11|TAP1|TAP2|TCF3|TEC|THEMIS|TLR1|TLR9|TRAF2|TXK|UBE2V1|VAV2|WNT5A|ZP4
									GO:0002274	myeloid leukocyte activation	biological_process	2610	87	13	11	0.0382285	BATF|CAMK4|DOCK2|EDN2|F2RL1|HYAL2|PRKCE|RHOH|SLC11A1|STXBP3|TLR1
									GO:0002758	innate immune response-activating signal transduction	biological_process	5096	142	19	17	0.0387445	CNPY3|CREB1|FAM105B|IKBKB|MAL|MAP2K2|MAPK1|MAPKAPK3|PIK3R4|PRKCE|RIPK1|RIPK2|RPS6KA2|SCARB1|TLR1|TLR9|UBE2V1
									GO:0008334	histone mRNA metabolic process	biological_process	566	24	4	4	0.039117	EXOSC4|NCBP2|SNRPB|ZNF473
									GO:0043489	RNA stabilization	biological_process	1377	28	6	5	0.0393595	HNRNPA0|IGF2BP1|MAL|SLC11A1|ZBP1
									GO:0048255	mRNA stabilization	biological_process	1377	28	6	5	0.0393595	HNRNPA0|IGF2BP1|MAL|SLC11A1|ZBP1
									GO:0032026	response to magnesium ion	biological_process	674	14	3	3	0.0394045	ENTPD6|RYR3|TNFRSF11B
									GO:0042116	macrophage activation	biological_process	713	23	5	4	0.039656	EDN2|PRKCE|SLC11A1|TLR1
									GO:0060284	regulation of cell development	biological_process	30875	576	75	65	0.0396857	ADIPOQ|ARF6|ASCL1|BCL11B|BDNF|CAMK2B|CBFA2T2|CDH4|CNTN4|COL1A1|CTDSP1|DAB1|DAB2|DLL4|DLX1|DSCAM|ELL3|EPHB2|FBXO22|FERD3L|FOXC2|GDPD5|GLI3|GPR124|GRID2|HDAC4|HMG20B|HOXA11|IL5|ITM2C|KIF13B|LRP8|NGF|NME1|NPTN|NR2F1|NTN1|ODZ4|PAX2|PBX1|PMP22|PTPRG|SDC2|SEMA6A|SFRP1|SFRP2|SKI|SMAD3|SOX5|SPG20|STK11|STK24|SYNGAP1|TCF3|TFAP2A|TGFBR3|TGIF1|TP53|TP73|TRIM11|VAX1|VWC2|WNT5A|XRCC2|ZNF488
									GO:1902165	regulation of intrinsic apoptotic signaling pathway in response to DNA damage by p53 class mediator	biological_process	996	12	3	3	0.039735	ELL3|TAF9|TP73
									GO:0021872	forebrain generation of neurons	biological_process	3367	56	9	9	0.0397999	ASCL1|ATG7|BCL11B|DLX1|GLI3|LHX6|SOX1|TFAP2A|WNT5A
									GO:0007423	sensory organ development	biological_process	24717	460	66	53	0.0402097	ACVRL1|ALDH1A3|ARHGEF15|ARID1A|ASCL1|ATP6V1B1|BCL11B|BDNF|CELSR1|CHD7|CITED2|CRYGB|CUX1|DSCAM|EPHA2|EPHB2|FKBP8|FOXC2|FREM2|FZD4|GAA|GATA3|GLI3|GPR98|GRHL3|HAND2|KCNMA1|KCNQ4|LMX1B|MEIS2|MYO7A|NTN1|OSR2|PAX2|PDGFRB|PHACTR4|PRDM16|PRKRA|PRRX2|PTPRQ|RAX|SH3PXD2B|SIX4|SKI|SMAD3|SOX1|TEC|TFAP2A|TGIF1|TOPORS|VAX1|WNT5A|WNT6
									GO:0016780	phosphotransferase activity	for other substituted phosphate groups	536	15	4	3	0.0403942	CDS1|CEPT1|CHPT1
									GO:0030833	regulation of actin filament polymerization	biological_process	3011	84	11	11	0.0404279	ARF6|CAPZB|CDC42EP5|EPS8|FMN1|GRB2|PRKCE|RDX|SPTBN2|SPTBN4|VILL
									GO:0004953	icosanoid receptor activity	molecular_function	540	15	5	3	0.0406478	CYSLTR2|LTB4R|LTB4R2
									GO:0015171	amino acid transmembrane transporter activity	molecular_function	2397	65	10	9	0.0409281	NET1|OCA2|SLC1A4|SLC38A3|SLC6A1|SLC6A19|SLC7A1|SLC7A5|SLC7A9
									GO:0050926	regulation of positive chemotaxis	biological_process	1412	28	5	5	0.0409712	AGER|F2RL1|F7|KDR|SMAD3
									GO:0032642	regulation of chemokine production	biological_process	1298	51	7	7	0.0410699	ADIPOQ|F2RL1|IL6R|MAL|RIPK2|TLR9|WNT5A
									GO:0043066	negative regulation of apoptotic process	biological_process	27976	628	71	66	0.0411332	AMBRA1|ARNT2|ASCL1|ATG7|BCL11B|BDNF|CARD14|CFL1|CITED2|DAB2|DAPK1|DDAH2|DLX1|ERBB3|FAIM2|FKBP8|FOXC2|GATA3|GLI3|GLO1|HAND2|HELLS|HSPA1B|IER3|IKBKB|KDR|MAEA|MTDH|NGF|OXR1|PARK2|PAX2|PAX7|PDGFRB|POR|PRKCZ|PSMB8|PSMB9|PSMD3|PSMD7|PTH2|RIPK2|RNF7|ROCK1|RPS3A|SERPINB10|SERPINB9|SFRP1|SFRP2|SIX4|SLC9A1|SMAD3|SON|SYNGAP1|TAF9|TEC|TFAP2A|TOPORS|TP53|TP63|TP73|TRAF2|TSC22D1|TYRO3|WNT5A|XRCC2
									GO:0001945	lymph vessel development	biological_process	1163	20	5	4	0.0414537	ACVRL1|FOXC2|KDR|TMEM204
									GO:2000378	negative regulation of reactive oxygen species metabolic process	biological_process	863	13	3	3	0.041587	PAX2|TFAP2A|TP53
									GO:0070527	platelet aggregation	biological_process	409	16	3	3	0.0418561	PIP5K1C|STXBP3|TYRO3
									GO:0002253	activation of immune response	biological_process	12690	338	39	36	0.0419671	CFB|CFL1|CNPY3|CREB1|DOCK1|FAM105B|GATA3|GRB2|HLA-DRA|HSP90AA1|IKBKB|LAX1|MAL|MAP2K2|MAPK1|MAPKAPK3|MASP1|MASP2|MBL2|NFAM1|PAG1|PIK3R4|PRKCB|PRKCE|RIPK1|RIPK2|RPS6KA2|SCARB1|STK11|TEC|THEMIS|TLR1|TLR9|TXK|UBE2V1|VAV2
									GO:0031327	negative regulation of cellular biosynthetic process	biological_process	49321	1039	133	107	0.0421197	ACVRL1|ADIPOQ|AHRR|ANG|APOC3|ARID1A|ARID5B|ASCL1|BCLAF1|BRMS1|BRUNOL4|C5orf41|CBFA2T2|CCDC85B|CDS1|CITED2|CREB1|CRYM|CTBP1|CTBP2|CTNNBIP1|CUX1|DAB2|DAPK1|DEDD|DKK1|DLL4|DLX1|DNAJB6|DNAJC2|EIF2C1|ENO1|EZH1|FERD3L|FOXC2|FOXF1|FOXK1|FOXP1|GABBR1|GABPA|GATA3|GLI3|GRB10|HDAC4|HELLS|HEXIM1|HOXB4|HTR1B|IGF2BP1|IMP3|IRF2|JUB|KLF12|LMCD1|LRP8|LRRFIP1|LTB4R2|MAPK15|MBD3|MEIS2|MEPCE|MTDH|NACC2|NCOR2|NFIX|NP…
									GO:0006383	transcription from RNA polymerase III promoter	biological_process	1050	42	6	6	0.0424935	BRF1|POLR2H|POLR2K|POLR3A|POLR3E|POLR3H
									GO:0043565	sequence-specific DNA binding	molecular_function	34681	678	100	74	0.0426043	ALX4|ASCL1|BACH2|BARX1|BATF|BCL11B|C5orf41|CREB1|CREB3L2|CUX1|DLX1|DMRTA2|ERG|ESR1|ESRRG|ETV6|EVX2|FOXC2|FOXF1|FOXK1|FOXK2|FOXP1|GABPA|GATA3|GLI3|GTF2E1|HAND2|HDAC4|HOXA11|HOXA5|HOXB4|HOXC10|HOXC12|HSF1|JUND|KLF12|LASS2|LHX6|LMX1B|MAL|MEIS1|MEIS2|NACC2|NCOR2|NFE2L1|NME1|NR2F1|OSR2|PAX2|PAX7|PBX1|PBX3|POU6F1|PRDM16|PRRX2|RAX|RERE|RFC1|RUNX3|RXRA|SIX4|SMAD3|SOX1|SOX13|TBX15|TCF3|TEC|TFAP2A|TGIF1|TP…
									GO:0070838	divalent metal ion transport	biological_process	13514	168	26	25	0.0427169	ANK2|ATP2A2|ATP2A3|CACHD1|CACNA1C|CAMK2B|EFHA1|ERO1L|IBTK|JPH3|NMUR1|P2RX1|PDE2A|PPP3CA|PRKCB|PRKCE|RASA3|RYR1|RYR3|SLC11A1|SLC11A2|SLC8A1|TPCN2|TUSC3|ZDHHC17
									GO:0014706	striated muscle tissue development	biological_process	12436	237	33	29	0.042859	ATG7|CHRND|CITED2|COL19A1|DCN|DLL4|DMRTA2|FOXC2|FOXP1|GAA|GJC1|HMG20B|MYLK2|ODZ4|PAX5|PAX7|PDGFRB|PPP3CA|RXRA|RYR1|SIX4|SKI|SLC8A1|SLC9A1|SVIL|TGFBR3|TPM1|VAX1|WNT5A
									GO:0030990	intraciliary transport particle	cellular_component	583	15	4	3	0.0434556	IFT140|IFT74|TTC21B
									GO:0016307	phosphatidylinositol phosphate kinase activity	molecular_function	438	16	3	3	0.0437166	PIP4K2B|PIP5K1B|PIP5K1C
									GO:0005834	heterotrimeric G-protein complex	cellular_component	1926	35	6	6	0.0437174	GNA11|GNA12|GNAO1|GNAS|GNG10|RGS7
									GO:0032153	cell division site	cellular_component	2185	44	7	7	0.0437972	ARF6|MAEA|MYLK|PLCD3|PPP1CC|RAB11FIP3|RDX
									GO:0032155	cell division site part	cellular_component	2185	44	7	7	0.0437972	ARF6|MAEA|MYLK|PLCD3|PPP1CC|RAB11FIP3|RDX
									GO:0009890	negative regulation of biosynthetic process	biological_process	49764	1053	134	108	0.04403	ACVRL1|ADIPOQ|AHRR|ANG|APOC3|ARID1A|ARID5B|ASCL1|BCLAF1|BRMS1|BRUNOL4|C5orf41|CBFA2T2|CCDC85B|CDS1|CITED2|CREB1|CRYM|CTBP1|CTBP2|CTNNBIP1|CUX1|DAB2|DAPK1|DEDD|DKK1|DLL4|DLX1|DNAJB6|DNAJC2|EIF2C1|ENO1|EZH1|FERD3L|FOXC2|FOXF1|FOXK1|FOXP1|GABBR1|GABPA|GATA3|GLI3|GRB10|HDAC4|HELLS|HEXIM1|HOXB4|HTR1B|IGF2BP1|IL6R|IMP3|IRF2|JUB|KLF12|LMCD1|LRP8|LRRFIP1|LTB4R2|MAPK15|MBD3|MEIS2|MEPCE|MTDH|NACC2|NCOR2|NF…
									GO:0090312	positive regulation of protein deacetylation	biological_process	1056	12	3	3	0.0440962	BRMS1|CTBP1|TP53
									GO:0050878	regulation of body fluid levels	biological_process	27518	589	68	63	0.0442157	ANXA2|ATP1B1|ATP2A2|ATP2A3|CALM2|CAPZB|CD58|CELSR2|CFL1|COL1A1|CREB1|DAGLA|DGKB|DOCK1|DTNBP1|ENPP4|EPHB2|ESAM|F2RL1|F7|GATA3|GNA11|GNA12|GNAS|GRB14|GRB2|GUCY1B3|HBD|HMG20B|HYAL2|IGF2|IRF2|ITPK1|KCNMA1|KCNMB3|KIF18A|LRP8|LYST|MAPK1|NCOR2|NOS3|P2RX1|PDE2A|PDSS2|PIP5K1C|PRKAR1B|PRKCB|PRKCE|PRKCZ|PRKG1|PTGIR|RAB27A|RASGRP2|SLC7A5|SLC7A9|SLC8A1|STXBP3|TFPI2|TP53|TP73|TYRO3|VAV2|WEE1
									GO:0048747	muscle fiber development	biological_process	2063	34	7	6	0.0443189	CAPZB|FLNC|PPP3CA|RYR1|SKI|SLC8A1
									GO:0017053	transcriptional repressor complex	cellular_component	5077	66	17	11	0.0443729	CTBP1|CTBP2|GLI3|HDAC4|MBD3|NACC2|NCOR2|PRDM16|SKI|TBL1XR1|TBX15
									GO:0070206	protein trimerization	biological_process	1100	31	6	5	0.0443807	ADIPOQ|COL1A1|SCARA5|SKI|TRAF2
									GO:0032862	activation of Rho GTPase activity	biological_process	941	22	6	4	0.044539	ARHGEF16|EPHA1|EPHA2|RASGRF1
									GO:0046470	phosphatidylcholine metabolic process	biological_process	1836	59	9	8	0.0446509	CDS1|CEPT1|CHAT|CHPT1|PCYT1A|PLA2G2A|PLA2G2F|PNPLA8
									GO:0042802	identical protein binding	molecular_function	41203	994	112	98	0.044808	ADIPOQ|AGER|ALDH1A3|ALG2|ASCL1|ATG7|ATIC|BST2|C12orf44|C5orf33|CDS1|CIDEB|COL18A1|COL1A1|CRYL1|CRYM|CTBP1|DAAM1|DAPK1|DAPK2|DMRTA2|DST|ERBB3|ERG|ESR1|EXT2|FGFR1OP|FHOD1|FKBP8|FOXP1|FZD4|GCA|GRB2|GRPEL2|HAND2|HSP90AA1|IKBKB|IL6R|IMP3|KCTD13|KSR2|LHPP|LRRFIP1|MAL|MAPK4|MASP1|MTUS2|MYO7A|NACC2|NME1|NUP153|ODZ2|ODZ4|PARK2|PCYT1A|PDCD6|PDE2A|PRC1|PRKRA|PRPS1L1|PTPRG|PVRL2|RAB11FIP3|RABEP1|RAP1GAP|RAX|…
									GO:0021954	central nervous system neuron development	biological_process	3073	60	9	9	0.044965	ASCL1|ATG7|DCLK1|EPHB2|LHX6|LMX1B|SOX1|SPTBN4|TFAP2A
									GO:2000377	regulation of reactive oxygen species metabolic process	biological_process	2969	61	9	9	0.0451911	F2RL1|GRB2|IER3|PARK2|PAX2|PDGFRB|RIPK1|TFAP2A|TP53
									GO:0002757	immune response-activating signal transduction	biological_process	11631	292	34	32	0.0451998	CFL1|CNPY3|CREB1|DOCK1|FAM105B|GATA3|GRB2|HLA-DRA|HSP90AA1|IKBKB|LAX1|MAL|MAP2K2|MAPK1|MAPKAPK3|NFAM1|PAG1|PIK3R4|PRKCB|PRKCE|RIPK1|RIPK2|RPS6KA2|SCARB1|STK11|TEC|THEMIS|TLR1|TLR9|TXK|UBE2V1|VAV2
									GO:0001558	regulation of cell growth	biological_process	13962	296	40	34	0.0453182	ACVRL1|BST2|C10orf90|CCDC85B|CDH4|CHPT1|DCBLD2|DNAJC2|DSCAM|EAF2|ENO1|EXOSC4|FGFR1OP|FOXK1|HSPA1B|HYAL2|IP6K2|MTPN|NET1|NGF|NTN1|PPP1R1C|RASGRP2|SCGB3A1|SFRP1|SFRP2|SLC9A1|SMAD3|SPG20|STK11|TAF9|TCHP|TP53|WNT5A
									GO:0007157	heterophilic cell-cell adhesion	biological_process	1246	30	8	5	0.0453285	CDH4|GRID2|NRXN1|ODZ2|SCARF2
									GO:0016769	transferase activity	transferring nitrogenous groups	687	24	4	4	0.045385	AGXT2L2|GPT|GPT2|TAT
									GO:0043067	regulation of programmed cell death	biological_process	54392	1198	152	120	0.0454612	ADIPOQ|ALDH1A3|ALG2|ALX4|AMBRA1|ARHGEF16|ARHGEF4|ARNT2|ASCL1|ATG7|BCL11B|BCLAF1|BDNF|BRMS1|CAMK2B|CARD14|CASP9|CD248|CDK4|CFL1|CIDEB|CITED2|COL18A1|CXCR7|DAB2|DAPK1|DAPK2|DDAH2|DEDD|DLG5|DLX1|DNAJB6|ELL3|ERBB3|ESR1|FAIM2|FGD4|FKBP8|FOXC2|GATA3|GLI3|GLO1|GRID2|HAND2|HELLS|HIP1|HOXA5|HSPA1B|HYAL2|IER3|IKBKB|IL20RA|IP6K2|ITM2C|ITPRIP|KCNMA1|KDR|MAEA|MAL|MCF2L|MTDH|NACC2|NET1|NGF|NME1|NOS3|OXR1|P2RX1…
									GO:0006939	smooth muscle contraction	biological_process	6021	46	12	10	0.0454759	ACTA2|CACNA1C|EDN2|KCNMA1|MYLK|NMUR1|ROCK1|SLC8A1|SULF1|TPCN2
									GO:0046626	regulation of insulin receptor signaling pathway	biological_process	2213	33	9	6	0.0455138	ANKRD26|GRB10|IGF2|PRKCB|PRKCZ|SOCS1
									GO:0035455	response to interferon-alpha	biological_process	466	16	3	3	0.0455755	BST2|GATA3|IFITM1
									GO:0021517	ventral spinal cord development	biological_process	2230	44	8	7	0.0456001	DAB1|FOXP1|GDPD5|GLI3|HOXC10|MDGA2|SOX1
									GO:0032770	positive regulation of monooxygenase activity	biological_process	1101	21	6	4	0.0458849	CALM2|ESR1|POR|SCARB1
									GO:0061448	connective tissue development	biological_process	9879	194	28	24	0.0460063	ACTA2|ARID5B|BDH1|COL1A1|CREB3L2|FOXC2|GNAS|HAND2|HOXA11|HOXA5|HYAL2|LECT1|MATN1|OSR2|PAX7|PDGFRB|PRRX2|RUNX3|SFRP2|SH3PXD2B|SOX5|SPG20|SULF1|WNT5A
									GO:0061564	axon development	biological_process	32793	466	62	59	0.0465301	ANK1|ANK2|ATG7|BAI1|BCL11B|BDNF|BRSK2|CACNA1C|CDH4|CFL1|CNTN4|COL4A2|CREB1|DCLK1|DOCK1|DPYSL4|DST|EFNA2|EFNA5|EPHB2|FOXP1|GATA3|GLI3|GRB2|HSP90AA1|KCNQ2|MAP2K2|MAPK1|NCAM2|NCAN|NRXN1|NTN1|NTN4|ODZ2|PARD3|PAX2|PIP5K1C|PLXNC1|PTPRA|RANBP9|RAPH1|ROCK1|RPS6KA2|RTN4RL1|RUNX3|SEMA6A|SLITRK3|SPON2|SPTBN2|SPTBN4|ST8SIA2|STK11|TEC|TOP2B|UNC5A|UNC5D|VAV2|VAX1|WNT5A
									GO:0010171	body morphogenesis	biological_process	3598	44	11	8	0.0467241	ANKRD11|ARID5B|COL1A1|DKK1|GNAS|PAX9|SKI|TFAP2A
									GO:0060026	convergent extension	biological_process	483	16	4	3	0.0467348	SFRP1|SFRP2|WNT5A
									GO:0050778	positive regulation of immune response	biological_process	15452	418	48	43	0.0468323	CFB|CFL1|CNPY3|CREB1|DOCK1|FAM105B|GATA3|GRB2|HLA-DRA|HSP90AA1|IKBKB|LAX1|MAL|MAP2K2|MAPK1|MAPKAPK3|MASP1|MASP2|MBL2|NFAM1|PAG1|PIK3R4|PRKCB|PRKCE|PRKCZ|PVRL2|RIPK1|RIPK2|RPS6KA2|SCARB1|SLC11A1|STK11|TAP1|TAP2|TEC|THEMIS|TLR1|TLR9|TRAF2|TXK|UBE2V1|VAV2|ZP4
									GO:0001906	cell killing	biological_process	1044	43	6	6	0.0470666	LYST|MBL2|PCCA|RAB27A|TUBB|ULBP2
									GO:0071827	plasma lipoprotein particle organization	biological_process	908	33	6	5	0.0471327	APOC3|LIPG|PLA2G2A|PLA2G7|SCARB1
									GO:0010632	regulation of epithelial cell migration	biological_process	5751	112	18	15	0.0471408	ACVRL1|ALG2|DLL4|EPHA2|FOXC2|GATA3|GPR124|KDR|MCC|PDCD6|PPAP2B|PRKCE|SCARB1|TGFBR3|WNT5A
									GO:0004713	protein tyrosine kinase activity	molecular_function	8069	143	22	19	0.0471681	EFEMP1|EPHA1|EPHA2|EPHB2|ERBB3|FGFR1OP|FGFR4|FGFRL1|KDR|LMTK3|MAP2K2|MST1R|NEK1|PDGFRB|RIPK2|TEC|TXK|TYRO3|WEE1
									GO:0003007	heart morphogenesis	biological_process	10329	190	27	24	0.0475342	CCDC40|CHD7|CITED2|DLL4|FGFRL1|FOXC2|FOXF1|GAA|GATA3|HAND2|MYLK2|NCOR2|PARVA|RXRA|RYR1|SETDB2|SFRP2|SLC8A1|SMAD3|TFAP2A|TGFBR3|TPM1|WNT5A|ZMIZ1
									GO:0032318	regulation of Ras GTPase activity	biological_process	10699	215	32	26	0.0476316	ARAP1|ARHGAP26|ARHGEF10|ARHGEF10L|ARHGEF15|ARHGEF16|ARHGEF4|ASAP3|DOCK2|EFNA5|EPHA1|EPHA2|FARP1|FGD4|FICD|GNAS|GRHL3|NET1|RAP1GAP|RASA3|RASGRF1|SFRP1|SMAP2|SPATA13|ST5|SYNGAP1
									GO:0007202	activation of phospholipase C activity	biological_process	3259	59	9	9	0.0476363	ANG|CALM2|CAMK4|CREB1|NGF|NMUR1|PRKAR1B|PRKCE|TXK
									GO:0050851	antigen receptor-mediated signaling pathway	biological_process	4431	112	14	14	0.0476568	GATA3|HLA-DRA|IKBKB|LAX1|MAPK1|NFAM1|PAG1|PRKCB|RIPK2|STK11|TEC|THEMIS|TXK|UBE2V1
									GO:0051336	regulation of hydrolase activity	biological_process	42733	913	110	94	0.0477885	ABHD5|AHSA1|ALG2|ANG|APOC3|ARAP1|ARHGAP26|ARHGEF10|ARHGEF10L|ARHGEF15|ARHGEF16|ARHGEF4|ASAP3|BST2|CALM2|CAMK4|CASP9|CREB1|CTDSP2|CYTH3|DNAJB6|DOCK1|DOCK2|ECM1|EFNA5|EPHA1|EPHA2|ESR1|FARP1|FGD4|FICD|GNAO1|GNAS|GRHL3|HIP1|IQSEC1|JUB|LMTK3|MAL|MBTPS1|MLC1|NEIL1|NET1|NGF|NMUR1|NOS3|NUAK1|P2RX1|PAX2|PCOLCE|PDCD6|PDGFRB|POR|PRKAR1B|PRKCE|PRKCZ|PRKG1|PTGIR|PTPRN2|RAP1GAP|RASA3|RASGRF1|RASGRP2|RBM26|RGS2…
									GO:0003002	regionalization	biological_process	14483	307	49	35	0.0478366	ALX4|BARX1|CELSR1|CELSR2|CITED2|CTNNBIP1|CXXC4|DKK1|DLX1|FKBP8|FOXC2|FOXF1|GLI3|HOXA11|HOXA5|HOXB4|HOXC10|LMX1B|NR2F1|PAX2|PAX7|PBX1|PBX3|PCSK6|SETDB2|SFRP1|SFRP2|SKI|SMAD3|SOX1|TCF3|TGIF1|TP53|TP63|WNT5A
									GO:0051668	localization within membrane	biological_process	1272	20	4	4	0.0479163	BAT3|C7orf20|DOCK2|MAL
									GO:0010035	response to inorganic substance	biological_process	16359	362	43	40	0.0479281	ALG2|ANXA11|ASCL1|ASS1|ATIC|BDH1|CA2|CALM2|CAMK2B|CASP9|CDK4|COL18A1|COL1A1|ENTPD6|ERCC6|GART|GGH|GNAO1|JUND|KCNMA1|KCNMB3|MTL5|NET1|NGF|PAX2|PDCD6|PDGFRB|PPP3CA|PXDN|PXDNL|RYR3|S100A16|SLC11A2|SLC6A1|TAT|TEC|TFAP2A|TNFRSF11B|TPO|WNT5A
									GO:0042733	embryonic digit morphogenesis	biological_process	2372	55	20	8	0.0479386	ALX4|GLI3|GNA12|HAND2|HOXA11|OSR2|SFRP2|WNT5A
									GO:0040037	negative regulation of fibroblast growth factor receptor signaling pathway	biological_process	1109	12	3	3	0.0482621	GATA3|SULF1|WNT5A
									GO:0002376	immune system process	biological_process	68364	1791	180	165	0.0484161	AGER|ANK1|AP1M1|ASH2L|ASS1|ATP1B1|ATP6V0A2|BARX1|BAT3|BATF|BCL11B|BRF1|BST2|C17orf68|CALM2|CAMK2B|CAMK4|CASP9|CCR6|CCR9|CD248|CD58|CFB|CFL1|CHD7|CITED2|CNPY3|COL1A1|CREB1|CYSLTR2|DAB2|DAK|DAPK1|DOCK1|DOCK2|DPP8|EDN2|EFNA2|EIF2C1|EPHA2|EPS8|ERBB3|ESAM|EXOC6|EXOSC4|F2RL1|FAM105B|FGFR4|FOXP1|GATA3|GLI3|GLO1|GNL1|GRB14|GRB2|HAND2|HDAC4|HELLS|HLA-DRA|HOXB4|HSP90AA1|HYAL2|IFITM1|IKBKB|IL13|IL1R2|IL5|IL…
									GO:2000178	negative regulation of neural precursor cell proliferation	biological_process	1706	17	4	4	0.048684	BDNF|CEND1|TP53|VAX1
									GO:0060191	regulation of lipase activity	biological_process	6656	117	18	16	0.0487743	ABHD5|ANG|APOC3|CALM2|CAMK4|CREB1|ESR1|NGF|NMUR1|PDGFRB|POR|PRKAR1B|PRKCE|PRKCZ|TXK|VRK3
									GO:0001764	neuron migration	biological_process	6314	107	16	15	0.0488122	ASCL1|CELSR1|CELSR2|DAB1|DCLK1|GATA3|HSP90AA1|LMX1B|NR2F1|NTN1|PRKG1|SEMA6A|SOX1|TOP2B|VAX1
									GO:2000380	regulation of mesoderm development	biological_process	660	15	4	3	0.0488726	DKK1|SFRP2|TP63
									GO:0006979	response to oxidative stress	biological_process	10445	278	31	30	0.0492386	ADIPOQ|ALDH3B1|COL1A1|ERCC6|GNAO1|GPX5|HYAL2|MBL2|NAPRT1|NEIL1|NET1|NGF|OXR1|PAX2|PDGFRB|PRKRA|PXDN|PXDNL|RAX|RNF7|SLC11A2|SLC8A1|STC2|STK24|TAT|TEC|TP53|TPM1|TPO|WRN
									GO:0051495	positive regulation of cytoskeleton organization	biological_process	4590	111	15	14	0.0492541	ARF6|ARHGEF10|ARHGEF10L|CDC42EP5|CFL1|EPHA1|F2RL1|FHOD1|FMN1|GRB2|PRKCE|SFRP1|SMAD3|TPM1
									GO:0035249	synaptic transmission	glutamatergic	1023	22	7	4	0.0493687	GRID2|P2RX1|SHC3|SLC1A4
									GO:0004674	protein serine/threonine kinase activity	molecular_function	19237	423	53	46	0.0495459	ACVRL1|ADCK4|AKT3|ALPK3|BRSK2|CABC1|CAMK2B|CAMK4|CAMKK1|CDK4|CDS1|CSNK1A1L|DAPK1|DAPK2|DCLK1|DCLK3|GAK|IKBKB|KSR2|LMTK3|MAP2K2|MAP3K14|MAPK1|MAPK15|MAPK4|MAPKAPK3|MYLK|MYLK2|NEK1|NEK11|NUAK1|PIK3R4|PRKCB|PRKCE|PRKCZ|PRKG1|PRPF4B|RIPK1|RIPK2|ROCK1|RPS6KA2|STK10|STK11|STK24|TGFBR3|WEE1
									GO:0009952	anterior/posterior pattern specification	biological_process	8725	194	36	23	0.0497802	ALX4|BARX1|CELSR1|CELSR2|CTNNBIP1|DKK1|FOXC2|FOXF1|GLI3|HOXA11|HOXA5|HOXB4|HOXC10|PBX1|PBX3|PCSK6|SFRP1|SFRP2|SKI|SMAD3|TCF3|TP53|WNT5A
									GO:0021537	telencephalon development	biological_process	10124	179	25	23	0.0497821	ALDH1A3|ASCL1|ATG7|ATIC|BCL11B|DAB1|DLX1|EFNA2|EPHB2|GART|GLI3|LHX6|LRP8|NCOR2|NME1|NR2F1|PTPRS|SKI|TACC2|TACC3|TEC|TP73|WNT5A
									GO:0046983	protein dimerization activity	molecular_function	38136	989	116	95	0.0498145	ADIPOQ|AHRR|ALDH1A3|ALG2|ALX4|ARNT2|ASCL1|ATG7|ATIC|BHLHA9|BST2|C5orf33|CDS1|CELSR1|CRYL1|CRYM|CTBP1|DMRTA2|DST|ERBB3|ERG|EXT2|FERD3L|FGFR1OP|FOXP1|FZD4|GABPA|GABPB1|GATA3|GCA|GRPEL2|GTF2A1|GUCY1B3|HAND2|HMG20B|HSP90AA1|IKBKB|IL6R|IMP3|LHPP|LRRFIP1|MAL|MAPK4|MASP1|MLXIP|MTUS2|MYO7A|NACC2|NPAS1|NPAS3|ODZ2|ODZ4|PBX1|PCYT1A|PDCD6|PDE2A|PDSS2|PPP3CA|PRKRA|PRPS1L1|PVRL2|RAB11FIP3|RABEP1|RAP1GAP|RAX|RI…
									GO:0048704	embryonic skeletal system morphogenesis	biological_process	5292	91	24	13	0.0498686	ALX4|FOXC2|GLI3|GNAS|HOXA11|HOXA5|HOXB4|OSR2|PRRX2|SIX4|SMAD3|TBX15|TFAP2A
									GO:0007163	establishment or maintenance of cell polarity	biological_process	5920	108	20	19	0.0007039	ANK1|ARF6|BRSK2|CFL1|CYTH3|DOCK2|DST|FAT1|FOXF1|FRMD4A|FRMD4B|MYO9B|NUMA1|PARD3|PARVA|PRKCZ|SDCCAG8|STK11|WEE1
									GO:0001738	morphogenesis of a polarized epithelium	biological_process	974	19	7	5	0.00245038	CELSR1|FOXF1|GRHL3|TP63|WNT5A
									GO:0048858	cell projection morphogenesis	biological_process	38246	624	81	76	0.0161473	ANK1|ANK2|ATG7|BAI1|BCL11B|BDNF|BRSK2|C1orf89|CACNA1C|CDH4|CELSR2|CFL1|CNTN4|COL4A2|CREB1|DCLK1|DNAI2|DOCK1|DPYSL4|DSCAM|DST|DTNBP1|EFNA2|EFNA5|EPHB2|FARP1|FOXP1|GATA3|GLI3|GRB2|HSP90AA1|IFT140|IFT74|IQCB1|KCNQ2|MAP2K2|MAPK1|MYO9B|NCAN|NCRNA00081|NEK1|NGF|NRXN1|NTN1|NTN4|ODZ2|PARD3|PARVA|PAX2|PIP5K1C|PLXNC1|PTPRA|RANBP9|RAPH1|ROCK1|RPS6KA2|RUNX3|SDC2|SEMA6A|SLC11A2|SLITRK3|SPON2|SPTBN2|SPTBN4|ST8…
									GO:0005604	basement membrane	cellular_component	5044	91	15	14	0.0171735	ANG|ANXA2|COL15A1|COL18A1|COL4A2|DST|FREM2|HMCN1|LAMB3|NTN1|NTN4|SMAP2|SMOC2|VWC2
									GO:0032990	cell part morphogenesis	biological_process	38678	638	82	77	0.0175897	ANK1|ANK2|ATG7|BAI1|BCL11B|BDNF|BRSK2|C1orf89|CACNA1C|CDH4|CELSR2|CFL1|CNTN4|COL4A2|CREB1|DCLK1|DNAI2|DOCK1|DPYSL4|DSCAM|DST|DTNBP1|EFNA2|EFNA5|EPHB2|FARP1|FOXP1|GATA3|GLI3|GRB2|HSP90AA1|IFT140|IFT74|IQCB1|KCNQ2|MAP2K2|MAPK1|MYO9B|NCAN|NCRNA00081|NEK1|NGF|NRXN1|NTN1|NTN4|ODZ2|PARD3|PARVA|PAX2|PIP5K1C|PLXNC1|PTPRA|PVRL2|RANBP9|RAPH1|ROCK1|RPS6KA2|RUNX3|SDC2|SEMA6A|SLC11A2|SLITRK3|SPON2|SPTBN2|SPTB…
									GO:0001707	mesoderm formation	biological_process	3363	60	11	10	0.0188551	DKK1|EPHA2|EXT2|FOXC2|FOXF1|HOXA11|PAX2|SMAD3|TEC|TRIM15
									GO:0001568	blood vessel development	biological_process	20104	425	57	49	0.01961	ACTA2|ACVRL1|ALG2|ANG|ANXA2|APOLD1|ARID1A|BRF1|CHD7|CITED2|COL15A1|COL18A1|COL1A1|COL4A2|CXCR7|DLL4|ECM1|ECSCR|EPHA1|EPHA2|EPHB2|FAM105B|FOXC2|FOXF1|FZD4|GJC1|GLI3|GLMN|GPR124|HAND2|KDR|MAPK1|MYLK|MYO1E|NAA15|NOS3|NRXN1|PARVA|PDCD6|PDGFRB|PLCD3|PLXDC1|PPAP2B|PRRX2|PTPRB|SFRP2|TGFBR3|VAV2|ZMIZ1
									GO:0008289	lipid binding	molecular_function	21046	536	63	57	0.0196434	ANXA11|ANXA2|APOC3|APOLD1|ARAP1|ARHGAP26|BDH1|C6orf145|CADPS|CHPT1|CYTH3|DAB2|DOC2A|DOC2B|ESR1|ESRRG|GPR120|HDLBP|HIP1|HS1BP3|IQGAP2|MAL|MCF2L|MPPE1|MYO1E|MYOF|OPN4|OSBPL1A|OSBPL5|PAQR5|PARD3|PCYT1A|PLA2G2A|PLA2G7|PLTP|RASGRP2|RICH2|SCARB1|SH3PXD2B|SNX13|SNX29|SNX9|SPTBN2|SPTBN4|STARD3|STARD4|STARD7|SYT14|TAP2|TEC|TRAF2|UGT1A7|UGT1A8|UGT1A9|VCP|WDFY1|ZCCHC14
									GO:0051272	positive regulation of cellular component movement	biological_process	11881	268	39	32	0.0215462	ALG2|C17orf81|COL18A1|COL1A1|DAB2|EDN2|EPHA1|F2RL1|F7|FGFR1OP|FOXC2|FOXF1|GATA3|GPR124|IL6R|KDR|MADCAM1|MAL|MAP2K2|MAPK1|MYLK|PDCD6|PDGFRB|PLA2G7|PPAP2B|PRKCE|PTP4A1|SCARB1|SEMA6A|SMAD3|TFAP2A|WNT5A
									GO:0090003	regulation of establishment of protein localization to plasma membrane	biological_process	1419	34	8	6	0.0220097	ARF6|ARHGEF16|EPHA2|KIF5B|NRXN1|VAMP4
									GO:0000975	regulatory region DNA binding	molecular_function	19108	366	47	44	0.022612	ARID5B|ASCL1|ASH2L|BARX1|BCL11B|CREB1|CREB3L2|DLX1|ELL3|ESR1|FOXC2|FOXF1|GABPA|GABPB1|GATA3|HAND2|HDAC4|HSF1|IRF2|JUND|KLF12|MAL|NACC2|NCOR2|NME1|NR2F1|PAX2|RUNX3|RXRA|SMAD3|SOX1|SOX5|TAF9|TBL1XR1|TBX15|TCF3|TFAP2A|TP53|TP63|TP73|TXK|UHRF1|VAX1|WNT5A
									GO:0001067	regulatory region nucleic acid binding	molecular_function	19108	366	47	44	0.022612	ARID5B|ASCL1|ASH2L|BARX1|BCL11B|CREB1|CREB3L2|DLX1|ELL3|ESR1|FOXC2|FOXF1|GABPA|GABPB1|GATA3|HAND2|HDAC4|HSF1|IRF2|JUND|KLF12|MAL|NACC2|NCOR2|NME1|NR2F1|PAX2|RUNX3|RXRA|SMAD3|SOX1|SOX5|TAF9|TBL1XR1|TBX15|TCF3|TFAP2A|TP53|TP63|TP73|TXK|UHRF1|VAX1|WNT5A
									GO:0009888	tissue development	biological_process	60648	1342	166	136	0.0232984	ACTA2|ACVRL1|ALDH1A3|ALX4|ARID1A|ARID5B|ASCL1|ATG7|ATP2A2|BARX1|BCL11B|BDH1|CA2|CBFA2T2|CCDC40|CELSR1|CFL1|CHRND|CITED2|COL18A1|COL19A1|COL1A1|CREB1|CREB3L2|CRELD1|CRYGB|CTNNBIP1|CUX1|DAB2|DACT2|DCN|DEDD|DKK1|DLL4|DMRTA2|DUSP5|ECM1|EPHA2|ERBB3|ESR1|EXT2|F2RL1|FGFR4|FOXC2|FOXF1|FOXK1|FOXK2|FOXP1|FREM2|FRMD6|GAA|GATA3|GCM1|GJC1|GLI3|GLMN|GNAS|GRB2|GRHL3|HAND2|HMG20B|HOXA11|HOXA5|HOXB4|HYAL2|JUB|KCN…
									GO:0044212	transcription regulatory region DNA binding	molecular_function	18657	358	46	43	0.0240028	ARID5B|ASCL1|ASH2L|BARX1|BCL11B|CREB1|CREB3L2|DLX1|ELL3|ESR1|FOXC2|FOXF1|GABPA|GABPB1|GATA3|HAND2|HDAC4|HSF1|JUND|KLF12|MAL|NACC2|NCOR2|NME1|NR2F1|PAX2|RUNX3|RXRA|SMAD3|SOX1|SOX5|TAF9|TBL1XR1|TBX15|TCF3|TFAP2A|TP53|TP63|TP73|TXK|UHRF1|VAX1|WNT5A
									GO:0008064	regulation of actin polymerization or depolymerization	biological_process	3532	97	13	13	0.0241216	ARF6|CAPZB|CDC42EP5|CFL1|EPS8|F2RL1|FMN1|GRB2|PRKCE|RDX|SPTBN2|SPTBN4|VILL
									GO:0031329	regulation of cellular catabolic process	biological_process	32465	599	86	69	0.0244477	ABHD5|AHSA1|APOC3|ARAP1|ARHGAP26|ARHGEF10|ARHGEF10L|ARHGEF15|ARHGEF16|ARHGEF4|ASAP3|ATG7|BAT3|C20orf117|CYTH3|DAB2|DAPK1|DAPK2|DNAJB6|DOCK1|DOCK2|EFNA5|EPHA1|EPHA2|FARP1|FBXO22|FGD4|FICD|GLMN|GNA12|GNAO1|GNAS|GRHL3|HDAC4|IER3|IQSEC1|JUB|KIF25|MLC1|MTDH|NET1|PARK2|PRKAG2|PRKG1|PTGIR|PTPRN2|RAP1GAP|RASA3|RASGRF1|RASGRP2|RGS22|RGS7|SCARB1|SFRP1|SMAP2|SNX13|SNX9|SPATA13|ST5|SUMO3|SYNGAP1|TAF9|TBCD|TP…
									GO:0007599	hemostasis	biological_process	23566	485	58	55	0.0246185	ATP1B1|ATP2A2|ATP2A3|CALM2|CAPZB|CD58|CFL1|COL1A1|DAGLA|DGKB|DOCK1|DTNBP1|ENPP4|ESAM|F2RL1|F7|GATA3|GNA11|GNA12|GNAS|GRB14|GRB2|GUCY1B3|HBD|HMG20B|IGF2|IRF2|ITPK1|KCNMA1|KCNMB3|KIF18A|LRP8|LYST|MAPK1|NOS3|P2RX1|PDE2A|PIP5K1C|PRKAR1B|PRKCB|PRKCE|PRKCZ|PRKG1|PTGIR|RAB27A|RASGRP2|SLC7A5|SLC7A9|SLC8A1|STXBP3|TFPI2|TP53|TYRO3|VAV2|WEE1
									GO:0032722	positive regulation of chemokine production	biological_process	744	30	5	5	0.0255603	ADIPOQ|IL6R|MAL|RIPK2|TLR9
									GO:0070207	protein homotrimerization	biological_process	422	14	4	3	0.0257387	SCARA5|SKI|TRAF2
									GO:0008328	ionotropic glutamate receptor complex	cellular_component	1997	41	12	7	0.0257429	CACNG2|CACNG4|EPS8|GRID2|SHANK2|SHISA9|VWC2
									GO:0034375	high-density lipoprotein particle remodeling	biological_process	426	14	4	3	0.0259197	APOC3|LIPG|SCARB1
									GO:0044273	sulfur compound catabolic process	biological_process	1177	37	6	6	0.0260203	DCN|GALNS|IDUA|NCAN|PCYOX1|PRELP
									GO:0071560	cellular response to transforming growth factor beta stimulus	biological_process	8522	154	26	21	0.0262255	ACVRL1|CITED2|COL1A1|COL4A2|DAB2|GDF10|HYAL2|NCOR2|PARD3|PDE2A|PDGFRB|PPP1CC|PRKCZ|SFRP1|SKI|SMAD3|SOX5|TGFBR3|TGIF1|TP53|WNT5A
									GO:2001244	positive regulation of intrinsic apoptotic signaling pathway	biological_process	2016	41	7	7	0.026248	BCLAF1|IL20RA|NACC2|PRKRA|RAX|TP53|TP73
									GO:0019048	modulation by virus of host morphology or physiology	biological_process	1462	25	7	5	0.0265291	HYAL2|RXRA|SMAD3|TAP1|TAP2
									GO:0006144	purine nucleobase metabolic process	biological_process	1196	37	6	6	0.0265575	ATIC|GART|NT5C|NT5C1B|NT5E|PFAS
									GO:0030832	regulation of actin filament length	biological_process	3583	98	13	13	0.026799	ARF6|CAPZB|CDC42EP5|CFL1|EPS8|F2RL1|FMN1|GRB2|PRKCE|RDX|SPTBN2|SPTBN4|VILL
									GO:0035091	phosphatidylinositol binding	molecular_function	6831	158	22	20	0.0268796	ANXA2|ARAP1|C6orf145|CYTH3|DAB2|HIP1|HS1BP3|IQGAP2|MAL|MCF2L|MPPE1|MYO1E|PARD3|SCARB1|SH3PXD2B|SNX13|SNX29|SNX9|WDFY1|ZCCHC14
									GO:0030017	sarcomere	cellular_component	11872	162	26	24	0.0278276	ANK1|ANK2|CACNA1C|CALM2|CAPZB|DNAJB6|DST|ENO1|FBXO22|FLNC|HDAC4|KCNA5|KRT19|KY|MLC1|MYLK2|PARVA|PPP3CA|RYR1|SLC8A1|SORBS2|TMOD4|TPM1|TPM2
									GO:0043087	regulation of GTPase activity	biological_process	19705	322	52	41	0.0284277	ARAP1|ARHGAP26|ARHGEF10|ARHGEF10L|ARHGEF15|ARHGEF16|ARHGEF4|ASAP3|CYTH3|DOCK1|DOCK2|EFNA5|EPHA1|EPHA2|FARP1|FGD4|FICD|GNAO1|GNAS|GRHL3|IQSEC1|JUB|NET1|PRKG1|PTGIR|PTPRN2|RAP1GAP|RASA3|RASGRF1|RASGRP2|RGS22|RGS7|SFRP1|SMAP2|SNX13|SNX9|SPATA13|ST5|SYNGAP1|TBCD|VAV2
									GO:0046578	regulation of Ras protein signal transduction	biological_process	13885	283	40	34	0.0286445	APOC3|ARAP1|ARF6|ARHGAP26|ARHGEF10|ARHGEF10L|ARHGEF15|ARHGEF16|ARHGEF4|ASAP3|CYTH3|DOCK2|EFNA5|EPHA1|EPHA2|F2RL1|FARP1|FGD4|FICD|GNAS|GRHL3|IQSEC1|ITPKB|KCTD13|NET1|RAP1GAP|RASA3|RASGRF1|SFRP1|SHOC2|SMAP2|SPATA13|ST5|SYNGAP1
									GO:0033124	regulation of GTP catabolic process	biological_process	19723	323	52	41	0.0295643	ARAP1|ARHGAP26|ARHGEF10|ARHGEF10L|ARHGEF15|ARHGEF16|ARHGEF4|ASAP3|CYTH3|DOCK1|DOCK2|EFNA5|EPHA1|EPHA2|FARP1|FGD4|FICD|GNAO1|GNAS|GRHL3|IQSEC1|JUB|NET1|PRKG1|PTGIR|PTPRN2|RAP1GAP|RASA3|RASGRF1|RASGRP2|RGS22|RGS7|SFRP1|SMAP2|SNX13|SNX9|SPATA13|ST5|SYNGAP1|TBCD|VAV2
									GO:0010558	negative regulation of macromolecule biosynthetic process	biological_process	46939	988	124	103	0.0334516	ACVRL1|ADIPOQ|AHRR|ANG|ARID1A|ARID5B|ASCL1|BCLAF1|BRMS1|BRUNOL4|C5orf41|CBFA2T2|CCDC85B|CDS1|CITED2|CREB1|CRYM|CTBP1|CTBP2|CTNNBIP1|CUX1|DAB2|DAPK1|DEDD|DKK1|DLL4|DLX1|DNAJB6|DNAJC2|EIF2C1|ENO1|EZH1|FERD3L|FOXC2|FOXF1|FOXK1|FOXP1|GABPA|GATA3|GLI3|GRB10|HDAC4|HELLS|HEXIM1|HOXB4|IGF2BP1|IL6R|IMP3|IRF2|JUB|KLF12|LMCD1|LRP8|LRRFIP1|MAPK15|MBD3|MEIS2|MEPCE|MTDH|NACC2|NCOR2|NFIX|NPAS1|NR2F1|ODZ2|OSR2|P…
									GO:0001843	neural tube closure	biological_process	5091	74	16	14	0.00314153	ARID1A|CELSR1|CITED2|GLMN|PAX2|PHACTR4|SEMA4C|SFRP1|SFRP2|SKI|TFAP2A|TGIF1|TRIM71|WNT5A
									GO:0048596	embryonic camera-type eye morphogenesis	biological_process	2260	28	7	7	0.00331206	ALDH1A3|ARID1A|CITED2|PAX2|PHACTR4|TFAP2A|WNT5A
									GO:0060606	tube closure	biological_process	5106	75	16	14	0.00361567	ARID1A|CELSR1|CITED2|GLMN|PAX2|PHACTR4|SEMA4C|SFRP1|SFRP2|SKI|TFAP2A|TGIF1|TRIM71|WNT5A
									GO:0048562	embryonic organ morphogenesis	biological_process	14784	271	52	37	0.00426742	ALDH1A3|ALX4|ARID1A|ATP6V1B1|CCDC40|CELSR1|CHD7|CITED2|EPHA2|EPHB2|FOXC2|FOXF1|GATA3|GLI3|GNAS|GRHL3|HAND2|HOXA11|HOXA5|HOXB4|KCNQ4|MYO7A|NTN1|OSR2|PAX2|PHACTR4|PRKRA|PRRX2|PTPRQ|RAX|SETDB2|SIX4|SMAD3|TBX15|TEC|TFAP2A|WNT5A
									GO:0002089	lens morphogenesis in camera-type eye	biological_process	1506	26	8	6	0.00504086	CITED2|CRYGB|EPHA2|SKI|SOX1|TFAP2A
									GO:0048568	embryonic organ development	biological_process	20501	401	68	50	0.00617023	ALDH1A3|ALX4|ARID1A|ATP6V1B1|CCDC40|CELSR1|CHD7|CITED2|DNAJB6|EPHA2|EPHB2|FOXC2|FOXF1|GATA3|GCM1|GLI3|GNAS|GRB2|GRHL3|HAND2|HOXA11|HOXA5|HOXB4|HSF1|KCNQ4|KDR|KRT19|MAPK1|MYO7A|NTN1|OSR2|PAX2|PBX1|PHACTR4|PLCD3|PRKRA|PRRX2|PTPRQ|RAX|SETDB2|SIX4|SLC8A1|SMAD3|TBX15|TEC|TFAP2A|TP53|TPO|VPS52|WNT5A
									GO:0048729	tissue morphogenesis	biological_process	25237	485	67	59	0.00722084	ACVRL1|ALDH1A3|ARID1A|CA2|CCDC40|CELSR1|CFL1|CITED2|CTNNBIP1|DKK1|DLL4|EPHA2|ESR1|EXT2|FOXC2|FOXF1|FREM2|GAA|GATA3|GCM1|GLI3|GLMN|GRB2|GRHL3|HAND2|HOXA11|HOXA5|HOXB4|JUB|KDR|MYLK|MYLK2|NTN1|PARD3|PAX2|PAX7|PBX1|PHACTR4|RUNX3|RXRA|SEMA4C|SERPINB5|SETDB2|SFRP1|SFRP2|SKI|SMAD3|TCF3|TEC|TFAP2A|TGFBR3|TGIF1|TP63|TPM1|TRIM15|TRIM71|VPS52|WNT5A|WNT6
									GO:0048706	embryonic skeletal system development	biological_process	6911	124	31	19	0.00740311	ALX4|COL1A1|DLX1|FOXC2|GLI3|GNAS|HOXA11|HOXA5|HOXB4|OSR2|PAX7|PBX1|PRRX2|SIX4|SMAD3|SULF1|TBX15|TFAP2A|WNT5A
									GO:0021602	cranial nerve morphogenesis	biological_process	1584	20	5	5	0.010365	CITED2|EPHB2|GLI3|PAX2|TFAP2A
									GO:0001841	neural tube formation	biological_process	5653	93	17	15	0.0117504	ARID1A|CELSR1|CFL1|CITED2|GLMN|PAX2|PHACTR4|SEMA4C|SFRP1|SFRP2|SKI|TFAP2A|TGIF1|TRIM71|WNT5A
									GO:0043010	camera-type eye development	biological_process	11953	254	37	32	0.0124195	ACVRL1|ALDH1A3|ARHGEF15|ARID1A|BCL11B|CHD7|CITED2|CRYGB|DSCAM|EPHA2|EPHB2|FKBP8|FOXC2|FZD4|GATA3|GLI3|GRHL3|LMX1B|OSR2|PAX2|PDGFRB|PHACTR4|RAX|SKI|SMAD3|SOX1|TFAP2A|TGIF1|TOPORS|VAX1|WNT5A|WNT6
									GO:0071425	hematopoietic stem cell proliferation	biological_process	584	11	4	3	0.0124571	C17orf68|SFRP2|WNT5A
									GO:0061029	eyelid development in camera-type eye	biological_process	592	11	5	3	0.012678	GRHL3|OSR2|TFAP2A
									GO:0036342	post-anal tail morphogenesis	biological_process	720	18	6	4	0.0132888	EPHA2|SFRP2|TP63|WNT5A
									GO:0021545	cranial nerve development	biological_process	2545	43	10	8	0.0146259	CHD7|CITED2|EPHB2|ERBB3|GLI3|NAV2|PAX2|TFAP2A
									GO:0072358	cardiovascular system development	biological_process	36305	720	93	81	0.0146268	ACTA2|ACVRL1|ALG2|ALPK3|ANG|ANK2|ANXA2|APOLD1|ARHGEF15|ARID1A|ATG7|BRF1|CCDC40|CHD7|CITED2|COL15A1|COL18A1|COL1A1|COL4A2|CRELD1|CXCR7|DLL4|ECM1|ECSCR|EPHA1|EPHA2|EPHB2|ERBB3|FAM105B|FGFRL1|FOXC2|FOXF1|FOXP1|FZD4|GAA|GATA3|GJC1|GLI3|GLMN|GNA11|GPR124|HAND2|HEXIM1|KDR|MAPK1|MYLK|MYLK2|MYO1E|NAA15|NCOR2|NOS3|NRXN1|NXN|ODZ4|PARVA|PDCD6|PDGFRB|PLCD3|PLXDC1|POU6F1|PPAP2B|PRRX2|PTPRB|RPS6KA2|RXRA|RYR1|S…
									GO:0072359	circulatory system development	biological_process	36305	720	93	81	0.0146268	ACTA2|ACVRL1|ALG2|ALPK3|ANG|ANK2|ANXA2|APOLD1|ARHGEF15|ARID1A|ATG7|BRF1|CCDC40|CHD7|CITED2|COL15A1|COL18A1|COL1A1|COL4A2|CRELD1|CXCR7|DLL4|ECM1|ECSCR|EPHA1|EPHA2|EPHB2|ERBB3|FAM105B|FGFRL1|FOXC2|FOXF1|FOXP1|FZD4|GAA|GATA3|GJC1|GLI3|GLMN|GNA11|GPR124|HAND2|HEXIM1|KDR|MAPK1|MYLK|MYLK2|MYO1E|NAA15|NCOR2|NOS3|NRXN1|NXN|ODZ4|PARVA|PDCD6|PDGFRB|PLCD3|PLXDC1|POU6F1|PPAP2B|PRRX2|PTPRB|RPS6KA2|RXRA|RYR1|S…
									GO:0048048	embryonic eye morphogenesis	biological_process	2567	33	7	7	0.0148596	ALDH1A3|ARID1A|CITED2|PAX2|PHACTR4|TFAP2A|WNT5A
									GO:0043583	ear development	biological_process	11803	191	33	27	0.0149054	ALDH1A3|ATP6V1B1|BDNF|CELSR1|CHD7|CUX1|EPHB2|FREM2|GATA3|GLI3|GPR98|GRHL3|KCNMA1|KCNQ4|MYO7A|NTN1|OSR2|PAX2|PDGFRB|PRKRA|PRRX2|PTPRQ|RAX|SIX4|TEC|TFAP2A|WNT5A
									GO:2000147	positive regulation of cell motility	biological_process	11631	262	39	32	0.0151889	ALG2|C17orf81|COL18A1|COL1A1|DAB2|EDN2|EPHA1|F2RL1|F7|FGFR1OP|FOXC2|FOXF1|GATA3|GPR124|IL6R|KDR|MADCAM1|MAL|MAP2K2|MAPK1|MYLK|PDCD6|PDGFRB|PLA2G7|PPAP2B|PRKCE|PTP4A1|SCARB1|SEMA6A|SMAD3|TFAP2A|WNT5A
									GO:0021915	neural tube development	biological_process	8462	145	26	21	0.0152003	AMBRA1|ARID1A|CELSR1|CFL1|CITED2|EPHA2|FERD3L|FKBP8|GLI3|GLMN|PAX2|PAX7|PHACTR4|SEMA4C|SFRP1|SFRP2|SKI|TFAP2A|TGIF1|TRIM71|WNT5A
									GO:0001838	embryonic epithelial tube formation	biological_process	6552	113	19	17	0.01593	ARID1A|CELSR1|CFL1|CITED2|GATA3|GLMN|PAX2|PHACTR4|SEMA4C|SFRP1|SFRP2|SKI|TFAP2A|TGIF1|TRIM71|WNT5A|WNT6
									GO:0045766	positive regulation of angiogenesis	biological_process	4185	98	16	14	0.0161632	ALG2|CYSLTR2|DDAH1|ECM1|EPHA1|FOXC2|KDR|MTDH|NOS3|PDCD6|PRKCB|PTGIS|SFRP2|WNT5A
									GO:0060428	lung epithelium development	biological_process	2234	36	9	7	0.01634	ASCL1|CREB1|FGFR4|FOXP1|HOXA5|NCOR2|NUMA1
									GO:0048839	inner ear development	biological_process	10557	166	30	24	0.0172018	ALDH1A3|ATP6V1B1|BDNF|CELSR1|CHD7|CUX1|EPHB2|FREM2|GATA3|GLI3|GPR98|GRHL3|KCNMA1|KCNQ4|MYO7A|NTN1|PAX2|PDGFRB|PRRX2|PTPRQ|SIX4|TEC|TFAP2A|WNT5A
									GO:0021884	forebrain neuron development	biological_process	1201	16	4	4	0.0172207	ATG7|LHX6|SOX1|TFAP2A
									GO:0072175	epithelial tube formation	biological_process	6592	114	19	17	0.0175535	ARID1A|CELSR1|CFL1|CITED2|GATA3|GLMN|PAX2|PHACTR4|SEMA4C|SFRP1|SFRP2|SKI|TFAP2A|TGIF1|TRIM71|WNT5A|WNT6
									GO:0045595	regulation of cell differentiation	biological_process	55925	1154	142	122	0.018196	ACVRL1|ADIPOQ|ANKRD26|APOLD1|ARF6|ASB4|ASCL1|BCL11B|BDNF|CA2|CAMK2B|CAMK4|CBFA2T2|CCDC85B|CDH4|CNTN4|COL1A1|CREB1|CTDSP1|CTNNBIP1|DAB1|DAB2|DIS3L2|DKK1|DLL4|DLX1|DSCAM|EFEMP1|ELL3|EPHB2|FBN2|FBXO22|FERD3L|FOXC2|FOXF1|FOXP1|GABPA|GATA3|GDPD5|GLI3|GNA11|GNAS|GPR124|GPR98|GRID2|HAND2|HDAC4|HMG20B|HOXA11|HOXA5|HOXB4|HSPA1B|IFITM1|IL13|IL5|IL6R|IQCB1|ITM2C|ITPKB|JUND|KDR|KIAA0748|KIF13B|KLF13|LRP8|MAM…
									GO:0021695	cerebellar cortex development	biological_process	2516	45	11	8	0.0186364	ATG7|CEND1|FAIM2|GRID2|MTPN|NFIX|NRXN1|SPTBN2
									GO:0072001	renal system development	biological_process	13458	248	35	32	0.0188628	ACTA2|ADIPOQ|ARID5B|ASS1|BAT3|BDNF|CA2|CTNNBIP1|CUX1|DACT2|DCN|FOXC2|FOXF1|GATA3|GLI3|HOXA11|HYAL2|MYO1E|OSR2|PAX2|PBX1|PDGFRB|SFRP1|SIX4|SMAD3|SULF1|TENC1|TFAP2A|TP63|TP73|WNT5A|WNT6
									GO:2000242	negative regulation of reproductive process	biological_process	1102	26	5	5	0.0198879	EAF2|STK11|SULF1|WNT5A|ZP4
									GO:0090288	negative regulation of cellular response to growth factor stimulus	biological_process	6042	96	21	15	0.019922	ALG2|FBN2|GATA3|GPR124|LECT1|PDCD6|PEG10|PPP1CC|PRDM16|SKI|SMAD3|SULF1|TGFBR3|TP53|WNT5A
									GO:0048532	anatomical structure arrangement	biological_process	807	11	3	3	0.0200182	DAB1|PAX2|TFAP2A
									GO:0060323	head morphogenesis	biological_process	2552	35	10	7	0.0202186	ANKRD11|ARID5B|COL1A1|DKK1|PAX9|SKI|TFAP2A
									GO:0090066	regulation of anatomical structure size	biological_process	12392	261	34	32	0.0202636	ACTA2|ARF6|CAPZB|CDC42EP5|CDH4|CDK4|CFL1|CREB1|DSCAM|EDN2|EPS8|F2RL1|FMN1|FOXC2|GRB2|HSP90AA1|HTR1B|KCNMA1|NGF|NOS3|NTN1|P2RX1|PAX2|PRKCE|RDX|SLC8A1|SPG20|SPTBN2|SPTBN4|TP73|VILL|WNT5A
									GO:0048644	muscle organ morphogenesis	biological_process	4000	67	12	11	0.0209153	ARID5B|DLL4|FOXC2|GAA|MYLK|MYLK2|PAX7|RXRA|TGFBR3|TPM1|WNT5A
									GO:0030335	positive regulation of cell migration	biological_process	11514	257	38	31	0.0210184	ALG2|C17orf81|COL18A1|COL1A1|DAB2|EDN2|EPHA1|F2RL1|F7|FGFR1OP|FOXC2|FOXF1|GATA3|GPR124|IL6R|KDR|MADCAM1|MAL|MAPK1|MYLK|PDCD6|PDGFRB|PLA2G7|PPAP2B|PRKCE|PTP4A1|SCARB1|SEMA6A|SMAD3|TFAP2A|WNT5A
									GO:2000696	regulation of epithelial cell differentiation involved in kidney development	biological_process	843	11	3	3	0.0215461	ADIPOQ|GATA3|PAX2
									GO:0001106	RNA polymerase II transcription corepressor activity	molecular_function	1041	18	4	4	0.0225099	CITED2|CTBP1|TBX15|TFAP2A
									GO:2000113	negative regulation of cellular macromolecule biosynthetic process	biological_process	45611	950	122	101	0.0229051	ACVRL1|ADIPOQ|AHRR|ANG|ARID1A|ARID5B|ASCL1|BCLAF1|BRMS1|BRUNOL4|C5orf41|CBFA2T2|CCDC85B|CDS1|CITED2|CREB1|CRYM|CTBP1|CTBP2|CTNNBIP1|CUX1|DAB2|DAPK1|DEDD|DKK1|DLL4|DLX1|DNAJB6|DNAJC2|EIF2C1|ENO1|EZH1|FERD3L|FOXC2|FOXF1|FOXK1|FOXP1|GABPA|GATA3|GLI3|GRB10|HDAC4|HELLS|HEXIM1|HOXB4|IGF2BP1|IMP3|IRF2|JUB|KLF12|LMCD1|LRP8|LRRFIP1|MAPK15|MBD3|MEIS2|MEPCE|MTDH|NACC2|NCOR2|NFIX|NPAS1|NR2F1|ODZ2|OSR2|PAX2|P…
									GO:0007519	skeletal muscle tissue development	biological_process	5579	115	20	16	0.0231506	CHRND|CITED2|COL19A1|DCN|DMRTA2|FOXP1|HMG20B|MYLK2|PAX5|PAX7|PPP3CA|RYR1|SIX4|SKI|SVIL|VAX1
									GO:0035556	intracellular signal transduction	biological_process	66075	1425	155	145	0.0234305	ANK2|ANP32A|ARAP1|ARF6|ARHGAP12|ARHGAP20|ARHGAP26|ARHGEF16|ARHGEF4|ARL9|ASB4|ASB7|BAT3|BATF|BRSK2|C1orf89|CACNA1C|CALM2|CARD14|CASP9|CDC42EP5|CDS1|CELSR1|CFL1|CHAC1|CIDEB|CREB1|DAB1|DAB2|DAPK1|DAPK2|DCLK1|DDAH1|DDAH2|DEPDC4|DGKB|DLG5|DOCK1|DOCK2|EDN2|EIF2C1|EPHA2|EPS8|ERBB3|ERCC6|ERO1L|FAM105B|FGD4|FGFR4|FKBP8|FLRT1|GATA3|GNA12|GRB2|GUCY1B3|HDAC4|IER3|IFITM1|IKBKB|IQGAP2|ITPKB|KDR|KSR2|LAX1|MAL|M…
									GO:0030097	hemopoiesis	biological_process	20127	416	53	48	0.0236419	ANK1|ASH2L|BATF|BCL11B|BRF1|C17orf68|CAMK4|CASP9|CHD7|CITED2|DAB2|DOCK2|EFNA2|EPHA2|EXOC6|F2RL1|FOXP1|GATA3|GLI3|GLO1|HDAC4|HOXB4|HYAL2|ITPKB|KDR|MAEA|MAL|MYO1E|NFAM1|NFE2L1|PBX1|PDE2A|RHOH|RPL22|SFRP1|SFRP2|SLC11A2|STK11|TACC3|TCF3|TGFBR3|THEMIS|TP53|TPD52|TPO|TXK|TYRO3|WNT5A
									GO:0090101	negative regulation of transmembrane receptor protein serine/threonine kinase signaling pathway	biological_process	5977	99	21	15	0.0237896	DACT2|DKK1|FBN2|PEG10|PPP1CC|PRDM16|SFRP1|SFRP2|SKI|SMAD3|SPG20|TGFBR3|TP53|VWC2|WNT5A
									GO:0060021	palate development	biological_process	5374	80	30	13	0.0238649	ALX4|ARID5B|CHD7|EPHB2|GLI3|HAND2|OSR2|PRDM16|SKI|TFAP2A|TGFBR3|VAX1|WNT5A
									GO:0048485	sympathetic nervous system development	biological_process	1541	24	5	5	0.0244005	ASCL1|GATA3|HAND2|TFAP2A|TP63
									GO:0060068	vagina development	biological_process	574	13	4	3	0.0250934	ESR1|TYRO3|WNT5A
									GO:0008047	enzyme activator activity	molecular_function	17168	391	50	44	0.0251103	AHSA1|ARAP1|ARHGAP12|ARHGAP20|ARHGAP26|ARHGEF10L|ARHGEF15|ASAP3|CALM2|CASP9|DNAJB6|DOCK1|DOCK2|ERBB3|GMFB|IGF2|IQGAP2|MAL|MAP2K2|MYO9B|PCOLCE|PHACTR4|PLAA|PRKAG2|PRKCE|PRKRA|RABEP1|RAP1GAP|RASA3|RAX|RFC1|RGS22|RGS7|RICH2|SFRP2|SGSM1|SMAP2|STK11|SYNGAP1|TBC1D16|TBC1D22A|TBC1D2B|TBCD|TRIM23
									GO:0090399	replicative senescence	biological_process	745	12	3	3	0.0251271	C17orf68|CDS1|TP53
									GO:0051287	NAD binding	molecular_function	1484	45	7	7	0.0253706	ALDH1A3|AOX1|CRYL1|CTBP1|CTBP2|IDH3A|MDH1
GO:0009653	anatomical structure morphogenesis	biological_process	96789	1896	270	229	2.11142e-07	ACVRL1|AFF3|ALDH1A3|ALG2|ALX4|ANG|ANK1|ANK2|ANKRD11|ANXA2|APOLD1|ARHGEF15|ARID1A|ARID5B|ATG7|ATP6V1B1|BAI1|BCL11B|BDNF|BRF1|BRSK2|BYSL|C11orf17|C1orf89|CA2|CACNA1C|CASP9|CCDC40|CD248|CDH4|CELSR1|CELSR2|CEND1|CFL1|CHD7|CITED2|CNTN4|COL15A1|COL18A1|COL1A1|COL4A2|CPM|CREB1|CRYGB|CTNNBIP1|CXCR7|DAB1|DAB2|DACT2|DCLK1|DCN|DKK1|DLL4|DLX1|DNAI2|DNAJB6|DOCK1|DPYSL4|DSCAM|DST|DTNBP1|DUSP5|ECM1|ECSCR|EFNA2|…	GO:0000904	cell morphogenesis involved in differentiation	biological_process	39149	586	89	82	0.000357261	ANK1|ANK2|ATG7|BAI1|BCL11B|BDNF|BRSK2|C11orf17|CACNA1C|CASP9|CDH4|CELSR2|CFL1|CNTN4|COL18A1|COL4A2|CREB1|CRYGB|DAB2|DACT2|DCLK1|DKK1|DOCK1|DPYSL4|DSCAM|DST|EFNA2|EFNA5|EPHA1|EPHA2|EPHB2|FARP1|FOXP1|FRMD6|FZD4|GATA3|GLI3|GRB2|HSP90AA1|KCNQ2|LECT1|MAP2K2|MAPK1|MATN1|MICALL2|MYO7A|NCAN|NRXN1|NTN1|NTN4|ODZ2|PARD3|PARVA|PAX2|PIP5K1C|PLXNC1|PTPRA|RADIL|RANBP9|RAPH1|ROCK1|RPS6KA2|RUNX3|SDC2|SEMA6A|SFRP1…
									GO:0009790	embryo development	biological_process	47103	947	142	111	0.000831432	ACVRL1|AFF3|ALDH1A3|ALX4|AMBRA1|ANKRD11|ARID1A|ARNT2|ATP6V1B1|BAT3|BRUNOL4|BYSL|CCDC40|CELSR1|CFL1|CHD7|CITED2|COL1A1|CXXC4|DAB2|DKK1|DLL4|DLX1|DNAJB6|DUSP5|EPHA2|EPHB2|EXT2|FBN2|FERD3L|FKBP8|FOXC2|FOXF1|FOXK1|FOXK2|FOXP1|FZD4|GABPA|GATA3|GCM1|GLI3|GLMN|GNA12|GNAS|GRB2|GRHL3|HAND2|HOXA11|HOXA5|HOXB4|HOXC10|HSF1|KCNQ4|KDR|KRT19|LMX1B|MADCAM1|MAPK1|MBD3|MYO1E|MYO7A|NCOR2|NOS3|NRG2|NTN1|ODZ4|OSR2|PA…
									GO:0035107	appendage morphogenesis	biological_process	8571	146	38	24	0.00112068	AFF3|ALX4|CHD7|DKK1|EVX2|FBN2|FMN1|GLI3|GNA12|GNAS|HAND2|HOXA11|HOXC10|IDUA|LMX1B|OSR2|PBX1|PRRX2|SFRP2|SKI|SP9|TFAP2A|TP63|WNT5A
									GO:0035108	limb morphogenesis	biological_process	8571	146	38	24	0.00112068	AFF3|ALX4|CHD7|DKK1|EVX2|FBN2|FMN1|GLI3|GNA12|GNAS|HAND2|HOXA11|HOXC10|IDUA|LMX1B|OSR2|PBX1|PRRX2|SFRP2|SKI|SP9|TFAP2A|TP63|WNT5A
									GO:0048468	cell development	biological_process	73532	1320	174	154	0.00113823	ACTA2|AGER|ANG|ANK1|ANK2|ARHGEF10|ARID5B|ASCL1|ATG7|BAI1|BCL11B|BDNF|BRSK2|BRUNOL4|C11orf17|CACNA1C|CAPZB|CASP9|CDH4|CELSR2|CFL1|CHAT|CITED2|CNTN4|COL18A1|COL4A2|CREB1|CRYGB|DAB1|DAB2|DACT2|DAZL|DCLK1|DIS3L2|DKK1|DOCK1|DPYSL4|DSCAM|DST|DTNBP1|EFNA2|EFNA5|EPHA1|EPHA2|EPHB2|ESR1|F2RL1|FARP1|FERD3L|FLNC|FOXC2|FOXP1|FRMD6|FZD4|GATA3|GDPD5|GJC1|GLI3|GNAO1|GPR98|GRB2|HAND2|HDAC4|HOXA5|HSP90AA1|JUND|KCN…
									GO:0030182	neuron differentiation	biological_process	52718	881	126	110	0.00115699	AGER|ANK1|ANK2|ASCL1|ATG7|BAI1|BCL11B|BDNF|BRSK2|CACNA1C|CAPZB|CDH4|CELSR2|CEND1|CFL1|CHAT|CNTN4|COL4A2|CREB1|CUX1|DAB1|DCLK1|DLX1|DMRTA2|DOCK1|DPYSL4|DSCAM|DST|DTNBP1|EFNA2|EFNA5|EPHA2|EPHB2|FAIM2|FARP1|FOXP1|FZD4|GATA3|GDPD5|GLI3|GNAO1|GPR98|GRB2|GRID2|HAND2|HOXC10|HSP90AA1|ITM2C|KCNMA1|KCNQ2|LHX6|LMX1B|MAP2K2|MAPK1|MDGA2|MICALL2|MTPN|MYO7A|NCAM2|NCAN|NFIX|NGF|NRXN1|NTM|NTN1|NTN4|ODZ2|ODZ4|OPCM…
									GO:0030030	cell projection organization	biological_process	47561	836	109	103	0.00125644	AGER|ANK1|ANK2|ARF6|ARHGAP26|ARHGEF4|ATG7|BAI1|BCL11B|BDNF|BRSK2|C1orf89|CACNA1C|CAPZB|CDH4|CELSR2|CFL1|CHAT|CNTN4|COL4A2|CREB1|DAB1|DCLK1|DNAI2|DOCK1|DPYSL4|DSCAM|DST|DTNBP1|EFNA2|EFNA5|EPHB2|FARP1|FGD4|FOXP1|GATA3|GDPD5|GLI3|GNAO1|GPR98|GRB2|HSP90AA1|IFT140|IFT74|IQCB1|JUB|KCNQ2|MAP2K2|MAPK1|MICALL2|MYLK|MYO7A|MYO9B|NCAM2|NCAN|NCRNA00081|NEK1|NGF|NRXN1|NTN1|NTN4|ODZ2|PARD3|PARVA|PAX2|PIP5K1C|PL…
									GO:0022603	regulation of anatomical structure morphogenesis	biological_process	33247	657	88	80	0.0014412	ADIPOQ|ALG2|ARAP1|ASB4|BAI1|BDNF|CAMK2B|CAPZB|CDC42EP5|CDH4|CELSR1|CFL1|CITED2|COL1A1|COL4A2|CYSLTR2|DAB1|DAB2|DDAH1|DKK1|DLL4|DSCAM|ECM1|ELL3|EPHA1|EPHA2|EPHB2|EPS8|ESR1|FGD4|FGFR4|FMNL2|FOXC2|GAS2|GATA3|GCM1|GNA12|GPR124|GRHL3|HAND2|HOXA11|HOXA5|KDR|KIF13B|LECT1|LRP8|MTDH|NGF|NOS3|NTN1|NTN4|ODZ4|OSR2|PARVA|PAX2|PAX9|PDCD6|POR|PRKCB|PRPF40A|PTGIS|ROCK1|RXRA|SDC2|SFRP1|SFRP2|SIX4|SMAD3|SPG20|STK1…
									GO:0048666	neuron development	biological_process	44072	716	99	92	0.00146562	AGER|ANK1|ANK2|ASCL1|ATG7|BAI1|BCL11B|BDNF|BRSK2|CACNA1C|CAPZB|CDH4|CELSR2|CFL1|CHAT|CNTN4|COL4A2|CREB1|DAB1|DCLK1|DOCK1|DPYSL4|DSCAM|DST|DTNBP1|EFNA2|EFNA5|EPHB2|FARP1|FOXP1|GATA3|GDPD5|GLI3|GNAO1|GPR98|GRB2|HAND2|HSP90AA1|KCNQ2|LHX6|LMX1B|MAP2K2|MAPK1|MICALL2|MYO7A|NCAM2|NCAN|NGF|NRXN1|NTM|NTN1|NTN4|ODZ2|ODZ4|OPCML|PARD3|PAX2|PBX3|PIP5K1C|PLXNC1|PPP1R9A|PRKG1|PTPRA|RANBP9|RAPH1|RASGRF1|ROCK1|RP…
									GO:0040011	locomotion	biological_process	53736	1031	135	120	0.00150438	ACVRL1|ANG|ANK1|ANK2|ARHGEF16|ARID5B|ASAP3|ASCL1|ATP1B1|BCL11B|BDNF|CACNA1C|CCR6|CCR9|CD248|CD58|CDH4|CELSR1|CELSR2|CEND1|CFL1|CNTN4|COL1A1|COL4A2|CREB1|CXCR7|DAB1|DCLK1|DOCK1|DOCK2|DPYSL4|DST|ECSCR|EDN2|EFNA2|EFNA5|EPHA2|EPHB2|EPS8|ESAM|F2RL1|FAT1|FGFR4|FOXP1|FZD4|GATA3|GLI3|GPR124|GPR77|GRB14|GRB2|HAND2|HOXA5|HSP90AA1|HYAL2|IL6R|JPH3|JUB|KCNQ2|KCTD13|KDR|LHX6|LMX1B|LRP8|LTB4R2|LYST|MADCAM1|MAP2…
									GO:0048699	generation of neurons	biological_process	67401	1169	158	139	0.0015224	AGER|ANK1|ANK2|ARF6|ASCL1|ATG7|BAI1|BCL11B|BDNF|BRSK2|CACNA1C|CAMK2B|CAPZB|CBFA2T2|CDH4|CELSR1|CELSR2|CEND1|CFL1|CHAT|CNTN4|COL4A2|CREB1|CTDSP1|CUX1|DAB1|DAGLA|DCLK1|DLL4|DLX1|DMRTA2|DOCK1|DPYSL4|DSCAM|DST|DTNBP1|EFNA2|EFNA5|ELL3|EPHA2|EPHB2|FAIM2|FARP1|FERD3L|FOXP1|FZD4|GATA3|GDPD5|GLI3|GNAO1|GPR98|GRB2|GRID2|HAND2|HMG20B|HOXC10|HSP90AA1|ITM2C|KCNMA1|KCNQ2|KIF13B|LHX6|LMX1B|LRP8|MAP2K2|MAPK1|MDG…
									GO:0048736	appendage development	biological_process	8998	158	39	25	0.00159125	AFF3|ALX4|CHD7|DKK1|EVX2|FBN2|FMN1|GLI3|GNA12|GNAS|HAND2|HOXA11|HOXC10|IDUA|LMX1B|OSR2|PBX1|PRRX2|RAX|SFRP2|SKI|SP9|TFAP2A|TP63|WNT5A
									GO:0060173	limb development	biological_process	8998	158	39	25	0.00159125	AFF3|ALX4|CHD7|DKK1|EVX2|FBN2|FMN1|GLI3|GNA12|GNAS|HAND2|HOXA11|HOXC10|IDUA|LMX1B|OSR2|PBX1|PRRX2|RAX|SFRP2|SKI|SP9|TFAP2A|TP63|WNT5A
									GO:0050793	regulation of developmental process	biological_process	74378	1612	197	172	0.00161896	ACVRL1|ADIPOQ|ALG2|ANKRD26|APOLD1|ARAP1|ARF6|ARHGEF15|ASB4|ASCL1|BAI1|BCL11B|BDNF|CA2|CAMK2B|CAMK4|CAPZB|CBFA2T2|CCDC85B|CDC42EP5|CDH4|CELSR1|CEND1|CFL1|CITED2|CNTN4|COL1A1|COL4A2|CREB1|CTDSP1|CTNNBIP1|CYSLTR2|DAB1|DAB2|DDAH1|DIS3L2|DKK1|DLL4|DLX1|DSCAM|EAF2|ECM1|EFEMP1|ELL3|EPHA1|EPHA2|EPHB2|EPS8|ESR1|FBN2|FBXO22|FERD3L|FGD4|FGFR4|FMNL2|FOXC2|FOXF1|FOXP1|GABPA|GAS2|GATA3|GCM1|GDPD5|GLI3|GNA11|GN…
									GO:2000026	regulation of multicellular organismal development	biological_process	59212	1236	160	137	0.00166286	ACVRL1|ADIPOQ|ALG2|APOLD1|ARF6|ARHGEF15|ASB4|ASCL1|BAI1|BCL11B|BDNF|CA2|CAMK2B|CAMK4|CBFA2T2|CDH4|CELSR1|CEND1|CITED2|CNTN4|COL1A1|COL4A2|CREB1|CTDSP1|CTNNBIP1|CYSLTR2|DAB1|DAB2|DDAH1|DKK1|DLL4|DLX1|DSCAM|EAF2|ECM1|EFEMP1|ELL3|EPHA1|EPHA2|EPHB2|ESR1|FBN2|FBXO22|FERD3L|FGFR4|FOXC2|FOXP1|GABPA|GATA3|GDPD5|GLI3|GNA11|GNAS|GPR124|GRHL3|GRID2|HAND2|HDAC4|HMG20B|HOXA11|HOXA5|HSPA1B|IL13|IL5|ITM2C|ITPKB…
									GO:0000902	cell morphogenesis	biological_process	46802	783	106	98	0.00186742	ANK1|ANK2|ATG7|BAI1|BCL11B|BDNF|BRSK2|C11orf17|C1orf89|CACNA1C|CASP9|CDH4|CELSR2|CFL1|CNTN4|COL18A1|COL4A2|CREB1|CRYGB|DAB2|DACT2|DCLK1|DKK1|DNAI2|DOCK1|DPYSL4|DSCAM|DST|DTNBP1|EFNA2|EFNA5|EPHA1|EPHA2|EPHB2|FARP1|FOXP1|FRMD6|FZD4|GATA3|GLI3|GRB2|HSP90AA1|IDUA|IFT140|IFT74|IQCB1|KCNQ2|LECT1|MAP2K2|MAPK1|MATN1|MICALL2|MYO7A|MYO9B|NCAN|NCRNA00081|NEK1|NGF|NRXN1|NTN1|NTN4|ODZ2|PARD3|PARVA|PAX2|PIP5K1…
									GO:0048646	anatomical structure formation involved in morphogenesis	biological_process	36602	777	103	90	0.0019032	ACVRL1|ALDH1A3|ALG2|ANG|ANK2|ANXA2|APOLD1|ARID1A|BYSL|C1orf89|CASP9|CELSR1|CELSR2|CEND1|CFL1|CITED2|COL15A1|COL18A1|COL1A1|COL4A2|CXCR7|DKK1|DLL4|DNAI2|DUSP5|ECM1|ECSCR|EPHA1|EPHA2|EPHB2|EXT2|FAIM2|FAM105B|FBN2|FOXC2|FOXF1|FOXP1|GATA3|GLI3|GLMN|GPR124|GRB2|GRID2|HAND2|HOXA11|IFT140|IFT74|IQCB1|KDR|KRT19|LRP8|MTPN|NAA15|NCRNA00081|NEK1|NFIX|NOS3|NRXN1|ODZ4|PARVA|PAX2|PDCD6|PDGFRB|PHACTR4|PLCD3|PLX…
									GO:0022008	neurogenesis	biological_process	71708	1240	169	146	0.00198293	AGER|ANK1|ANK2|ARF6|ARHGEF10|ASCL1|ATG7|BAI1|BCL11B|BDNF|BRSK2|CACNA1C|CAMK2B|CAPZB|CBFA2T2|CDH4|CELSR1|CELSR2|CEND1|CFL1|CHAC1|CHAT|CNTN4|COL4A2|CREB1|CTDSP1|CUX1|DAB1|DAGLA|DCLK1|DLL4|DLX1|DMRTA2|DOCK1|DPYSL4|DSCAM|DST|DTNBP1|EFNA2|EFNA5|ELL3|EPHA2|EPHB2|ERBB3|FAIM2|FARP1|FERD3L|FOXP1|FZD4|GATA3|GCM1|GDPD5|GLI3|GNAO1|GPR98|GRB2|GRID2|HAND2|HMG20B|HOXC10|HSP90AA1|ITM2C|KCNMA1|KCNQ2|KIF13B|LHX6|L…
									GO:0043009	chordate embryonic development	biological_process	29693	589	96	72	0.0020344	ACVRL1|ALX4|AMBRA1|ANKRD11|ARID1A|ARNT2|BYSL|CELSR1|CFL1|CHD7|CITED2|COL1A1|DAB2|DKK1|DLX1|DNAJB6|EPHA2|FERD3L|FKBP8|FOXC2|FOXF1|FOXP1|GABPA|GATA3|GCM1|GLI3|GLMN|GNA12|GNAS|GRB2|HAND2|HOXA11|HOXA5|HOXB4|HSF1|KRT19|LMX1B|MAPK1|MBD3|MYO1E|NCOR2|NOS3|OSR2|PAX2|PAX7|PBX1|PDGFRB|PHACTR4|PLCD3|PRRX2|PTPRQ|RXRA|SEMA4C|SFRP1|SFRP2|SIX4|SKI|SLC8A1|SMAD3|SOX5|SULF1|TAF8|TBX15|TFAP2A|TGFBR3|TGIF1|TP53|TPM1|…
									GO:0032989	cellular component morphogenesis	biological_process	49449	847	112	104	0.00204694	ANK1|ANK2|ATG7|BAI1|BCL11B|BDNF|BRSK2|C11orf17|C1orf89|CACNA1C|CASP9|CDH4|CELSR2|CFL1|CNTN4|COL18A1|COL4A2|CREB1|CRYGB|DAB2|DACT2|DCLK1|DKK1|DNAI2|DOCK1|DPYSL4|DSCAM|DST|DTNBP1|EFNA2|EFNA5|EPHA1|EPHA2|EPHB2|FARP1|FOXP1|FRMD6|FZD4|GATA3|GLI3|GRB2|HSP90AA1|IDUA|IFT140|IFT74|IQCB1|KCNQ2|KRT19|LECT1|MAP2K2|MAPK1|MATN1|MICALL2|MYO7A|MYO9B|NCAN|NCRNA00081|NEK1|NGF|NRXN1|NTN1|NTN4|ODZ2|ODZ4|PARD3|PARVA|…
									GO:0048598	embryonic morphogenesis	biological_process	26119	516	83	64	0.00236448	AFF3|ALDH1A3|ALX4|ARID1A|ATP6V1B1|CCDC40|CELSR1|CFL1|CHD7|CITED2|DKK1|DLL4|DNAJB6|DUSP5|EPHA2|EPHB2|EXT2|FBN2|FOXC2|FOXF1|GATA3|GCM1|GLI3|GLMN|GNA12|GNAS|GRB2|GRHL3|HAND2|HOXA11|HOXA5|HOXB4|HOXC10|KCNQ4|MYO7A|NTN1|ODZ4|OSR2|PAX2|PBX1|PHACTR4|PPAP2B|PRKRA|PRRX2|PTPRQ|RAX|SEMA4C|SETDB2|SFRP1|SFRP2|SIX4|SKI|SMAD3|SP9|TBX15|TEC|TFAP2A|TGIF1|TP53|TP63|TRIM15|TRIM71|WNT5A|WNT6
									GO:0031175	neuron projection development	biological_process	38223	591	82	78	0.00255055	AGER|ANK1|ANK2|ATG7|BAI1|BCL11B|BDNF|BRSK2|CACNA1C|CAPZB|CDH4|CELSR2|CFL1|CHAT|CNTN4|COL4A2|CREB1|DAB1|DCLK1|DOCK1|DPYSL4|DSCAM|DST|DTNBP1|EFNA2|EFNA5|EPHB2|FARP1|FOXP1|GATA3|GDPD5|GLI3|GNAO1|GRB2|HSP90AA1|KCNQ2|MAP2K2|MAPK1|MICALL2|NCAM2|NCAN|NGF|NRXN1|NTN1|NTN4|ODZ2|PARD3|PAX2|PIP5K1C|PLXNC1|PPP1R9A|PRKG1|PTPRA|RANBP9|RAPH1|RASGRF1|ROCK1|RPS6KA2|RTN4RL1|RUNX3|SDC2|SEMA6A|SLC11A2|SLITRK3|SPON2|S…
									GO:0009792	embryo development ending in birth or egg hatching	biological_process	29862	594	96	72	0.00256524	ACVRL1|ALX4|AMBRA1|ANKRD11|ARID1A|ARNT2|BYSL|CELSR1|CFL1|CHD7|CITED2|COL1A1|DAB2|DKK1|DLX1|DNAJB6|EPHA2|FERD3L|FKBP8|FOXC2|FOXF1|FOXP1|GABPA|GATA3|GCM1|GLI3|GLMN|GNA12|GNAS|GRB2|HAND2|HOXA11|HOXA5|HOXB4|HSF1|KRT19|LMX1B|MAPK1|MBD3|MYO1E|NCOR2|NOS3|OSR2|PAX2|PAX7|PBX1|PDGFRB|PHACTR4|PLCD3|PRRX2|PTPRQ|RXRA|SEMA4C|SFRP1|SFRP2|SIX4|SKI|SLC8A1|SMAD3|SOX5|SULF1|TAF8|TBX15|TFAP2A|TGFBR3|TGIF1|TP53|TPM1|…
									GO:0021953	central nervous system neuron differentiation	biological_process	8268	159	29	24	0.00266142	ASCL1|ATG7|BCL11B|CEND1|DCLK1|DLX1|EPHB2|FAIM2|GDPD5|GLI3|GRID2|HOXC10|LHX6|LMX1B|MDGA2|MTPN|NFIX|NRXN1|PAX7|SOX1|SOX5|SPTBN4|TFAP2A|WNT5A
									GO:0030326	embryonic limb morphogenesis	biological_process	7257	125	34	20	0.00390005	AFF3|ALX4|CHD7|DKK1|FBN2|GLI3|GNA12|GNAS|HAND2|HOXA11|HOXC10|OSR2|PBX1|PRRX2|SFRP2|SKI|SP9|TFAP2A|TP63|WNT5A
									GO:0035113	embryonic appendage morphogenesis	biological_process	7257	125	34	20	0.00390005	AFF3|ALX4|CHD7|DKK1|FBN2|GLI3|GNA12|GNAS|HAND2|HOXA11|HOXC10|OSR2|PBX1|PRRX2|SFRP2|SKI|SP9|TFAP2A|TP63|WNT5A
									GO:0006928	cellular component movement	biological_process	60536	1199	145	133	0.00415344	ACVRL1|ANG|ANK1|ANK2|ARF6|ARHGEF16|ARID5B|ASAP3|ASCL1|ATP1B1|BCL11B|BDNF|CACNA1C|CAPZB|CCDC40|CCR6|CD248|CD58|CDH4|CELSR1|CELSR2|CEND1|CFL1|CNTN4|COL1A1|COL4A2|CREB1|DAB1|DCLK1|DOCK1|DPYSL4|DST|DTNBP1|EDN2|EFNA2|EFNA5|EPHA2|EPHB2|EPS8|ESAM|F2RL1|FAT1|FGFR4|FOXP1|FRMD6|GATA3|GLI3|GPR124|GRB14|GRB2|HAND2|HOXA5|HSP90AA1|IFT74|IL13|IL6R|JUB|KCNQ2|KCTD13|KDR|KIF13A|KIF13B|KIF18A|KIF25|KIF5B|KIF5C|LHX6…
									GO:0045765	regulation of angiogenesis	biological_process	7632	172	28	24	0.00446006	ALG2|BAI1|COL4A2|CYSLTR2|DDAH1|DLL4|ECM1|EPHA1|EPHA2|FOXC2|GPR124|HOXA5|KDR|LECT1|MTDH|NOS3|PDCD6|PRKCB|PTGIS|ROCK1|SFRP1|SFRP2|SULF1|WNT5A
									GO:0001655	urogenital system development	biological_process	14988	285	42	38	0.00484271	ACTA2|ADIPOQ|ARID5B|ASS1|BAT3|BDNF|CA2|CTNNBIP1|CUX1|CYP19A1|DACT2|DCN|EPHB2|ESR1|FOXC2|FOXF1|GATA3|GLI3|HELLS|HOXA11|HYAL2|MYO1E|OSR2|PAX2|PBX1|PDGFRB|RXRA|SERPINB5|SFRP1|SIX4|SMAD3|SULF1|TENC1|TFAP2A|TP63|TP73|WNT5A|WNT6
									GO:0090287	regulation of cellular response to growth factor stimulus	biological_process	10422	160	34	25	0.00492081	ALG2|CITED2|DAB2|FBN2|FZD4|GATA3|GPR124|GRB10|LECT1|MYOF|NGF|NPTN|PDCD6|PEG10|PPP1CC|PRDM16|PRKCB|SKI|SMAD3|STK11|SULF1|TGFBR3|TMEM204|TP53|WNT5A
									GO:0048813	dendrite morphogenesis	biological_process	1813	33	8	7	0.00548987	CELSR2|DCLK1|DSCAM|EPHB2|FARP1|SDC2|SLC11A2
									GO:0061061	muscle structure development	biological_process	22792	417	71	53	0.00560295	ALX4|ANK2|ARID5B|ASS1|ATG7|C17orf79|CAPZB|CHAT|CHRND|CITED2|COL19A1|DCN|DLL4|DMRTA2|FGFRL1|FLNC|FOXC2|FOXF1|FOXK1|FOXP1|GAA|GLMN|HMG20B|ITGA11|KRT19|KY|MAL|MRAS|MTPN|MYLK|MYLK2|PAX5|PAX7|PDGFRB|POU6F1|PPP3CA|RXRA|RYR1|SEMA4C|SGCE|SIX4|SKI|SLC8A1|SLC9A1|SVIL|TANC1|TCF3|TGFBR3|TMEM204|TPM1|UTRN|VAX1|WNT5A
									GO:0001570	vasculogenesis	biological_process	3676	69	14	12	0.00584142	BRF1|CITED2|CXCR7|EPHA2|FOXF1|FZD4|GJC1|GLMN|KDR|MYO1E|PDGFRB|ZMIZ1
									GO:0016477	cell migration	biological_process	28521	637	80	72	0.00612783	ACVRL1|ANG|ARHGEF16|ARID5B|ASAP3|ASCL1|ATP1B1|CCR6|CD248|CD58|CELSR1|CELSR2|CEND1|CFL1|COL1A1|DAB1|DCLK1|DOCK1|EDN2|EPHA2|EPS8|ESAM|F2RL1|FAT1|FGFR4|GATA3|GLI3|GPR124|GRB14|GRB2|HAND2|HOXA5|HSP90AA1|IL6R|JUB|KCTD13|KDR|LHX6|LMX1B|LRP8|LYST|MADCAM1|MYO9B|NOS3|NR2F1|NTN1|PARD3|PARVA|PDGFRB|PHACTR4|PIP5K1C|PPAP2B|PRKCZ|PRKG1|PRPF40A|ROCK1|SCARB1|SEMA4C|SEMA6A|SIX4|SLC7A5|SLC7A9|SORBS2|SOX1|SPATA13|T…
									GO:0032879	regulation of localization	biological_process	72540	1545	192	162	0.00631476	ABHD5|ACVRL1|ADIPOQ|ALG2|ANG|ANK2|ANXA2|APOC3|ARAP1|ARF6|ARHGEF16|ASTN2|BRSK2|BST2|BTBD9|C17orf81|C1orf89|C5orf41|CA2|CACNA1C|CACNA1E|CACNG2|CACNG4|CALM2|CAMK2B|CAMK4|CCDC40|CELSR2|CHD7|CITED2|COL18A1|COL1A1|CPLX4|CREB1|DAB2|DAPK1|DKK1|DLL4|DOC2A|DOC2B|DOCK2|DSCAM|DTNBP1|ECM1|EDN2|EFNA5|EPHA1|EPHA2|ERBB3|ERG|ERO1L|F2RL1|F7|FGFR1OP|FITM1|FOXC2|FOXF1|GATA3|GJC1|GLI3|GLMN|GNA12|GNAO1|GNAS|GPR120|GPR…
									GO:0008092	cytoskeletal protein binding	molecular_function	39592	696	90	84	0.00643646	AIF1L|ANG|ANK1|ANK2|ANXA2|ARHGAP26|ARHGEF10|CACNA1C|CALM2|CAMK2B|CAPZB|CFL1|COTL1|DAAM1|DLG5|DST|EPB41L2|EPB41L4B|EPS8|FARP1|FGD4|FHOD1|FLNC|FMN1|FMNL2|GMFB|GPR98|HIP1|IFT74|IQGAP2|JAKMIP3|JUB|KCNA5|KCNMA1|KCNQ2|KIF13A|KIF13B|KIF18A|KIF25|KIF5B|KIF5C|LIMCH1|LRP8|LSP1|MAEA|MAL|MICALL2|MLC1|MTUS2|MYLK|MYO1E|MYO5C|MYO7A|MYO9B|NET1|NME1|NOS3|NUMA1|PARVA|PHACTR2|PHACTR4|PIP5K1C|PLEC1|PPP1R9A|PRC1|PRKC…
									GO:0060325	face morphogenesis	biological_process	2250	31	10	7	0.00664263	ANKRD11|ARID5B|COL1A1|DKK1|PAX9|SKI|TFAP2A
									GO:0045926	negative regulation of growth	biological_process	9053	205	31	27	0.00732027	ACVRL1|ANKRD26|BST2|C10orf90|CCDC85B|DCBLD2|DNAJC2|EAF2|ENO1|FOXK1|HSPA1B|HYAL2|IP6K2|MAL|MBL2|NTN1|RAI1|SCGB3A1|SFRP1|SFRP2|SMAD3|SPG20|STC2|STK11|TCHP|TP53|WNT5A
									GO:0030155	regulation of cell adhesion	biological_process	14466	286	41	37	0.00749458	ACVRL1|ADIPOQ|CELSR2|CITED2|COL1A1|CYTH3|DAB1|DAB2|DACT2|DSCAM|EFNA5|EPHA1|EPHA2|ERBB3|FAM38A|FOXC2|FOXF1|FZD4|HSD17B12|IFT74|KDR|NUAK1|PPAP2B|PRKCE|PRKCZ|PRKG1|ROCK1|SFRP1|SFRP2|SMAD3|SMAP2|SMOC2|TBCD|TPM1|UTRN|VWC2|WNT5A
									GO:0051893	regulation of focal adhesion assembly	biological_process	1481	28	6	6	0.00784452	ACVRL1|EFNA5|KDR|ROCK1|SFRP1|SMAD3
									GO:0090109	regulation of cell-substrate junction assembly	biological_process	1481	28	6	6	0.00784452	ACVRL1|EFNA5|KDR|ROCK1|SFRP1|SMAD3
									GO:0007417	central nervous system development	biological_process	37844	739	100	85	0.00790134	ALDH1A3|ARID1A|ARNT2|ASCL1|ATG7|ATIC|BAT3|BCL11B|BDH1|CELSR1|CELSR2|CEND1|CHD7|CHST8|CITED2|CNTN4|CREB1|DAB1|DCLK1|DFFB|DKK1|DLX1|EFNA2|EPHB2|FAIM2|FOXP1|FZD4|GART|GCM1|GDPD5|GLI3|GNAO1|GPR124|GRHL3|GRID2|HOXC10|JHDM1D|JRKL|LHX6|LMX1B|LRP8|MAL|MDGA2|MTPN|NAV2|NCOR2|NDUFS4|NFIX|NME1|NPAS1|NR2F1|NRXN1|ODZ4|PARK2|PAX2|PAX7|PBX3|PLXDC1|POU6F1|PRKG1|PTPRG|PTPRS|RAX|SEMA4C|SFRP1|SFRP2|SHC3|SKI|SOX1|SOX…
									GO:0051270	regulation of cellular component movement	biological_process	26106	538	75	63	0.0080138	ACVRL1|ADIPOQ|ALG2|ANK2|ARAP1|BST2|C17orf81|CCDC40|CITED2|COL18A1|COL1A1|DAB2|DLL4|DSCAM|ECM1|EDN2|EPHA1|EPHA2|ERG|F2RL1|F7|FGFR1OP|FOXC2|FOXF1|GATA3|GJC1|GNA12|GPR124|GPR77|HYAL2|IFITM1|IL6R|JUB|KCNA5|KDR|MADCAM1|MAL|MAP2K2|MAPK1|MCC|MYLK|MYLK2|NTN1|PDCD6|PDGFRB|PLA2G7|PPAP2B|PRKCE|PTP4A1|ROCK1|SCARB1|SEMA6A|SFRP1|SFRP2|SMAD3|SPATA13|STK10|STK24|SULF1|TFAP2A|TGFBR3|TPM1|WNT5A
									GO:0007399	nervous system development	biological_process	98715	1804	233	196	0.0084935	AGER|ALDH1A3|AMBRA1|ANK1|ANK2|ARF6|ARHGAP26|ARHGEF10|ARID1A|ARID1B|ARNT2|ASCL1|ATG7|ATIC|BAI1|BAT3|BCL11B|BDH1|BDNF|BRSK2|CACNA1C|CAMK2B|CAPZB|CBFA2T2|CDH4|CELSR1|CELSR2|CEND1|CFL1|CHAC1|CHAT|CHD5|CHD7|CHST8|CITED2|CNTN4|COL4A2|CREB1|CTDSP1|CUX1|DAB1|DAGLA|DCLK1|DFFB|DKK1|DLL4|DLX1|DMRTA2|DOC2A|DOCK1|DPYSL4|DSCAM|DST|DTNBP1|EFNA2|EFNA5|ELL3|EPHA2|EPHB2|ERBB3|FAIM2|FARP1|FERD3L|FKBP8|FOXP1|FZD4|GA…
									GO:0001944	vasculature development	biological_process	20894	452	62	53	0.00930806	ACTA2|ACVRL1|ALG2|ANG|ANXA2|APOLD1|ARHGEF15|ARID1A|BRF1|CHD7|CITED2|COL15A1|COL18A1|COL1A1|COL4A2|CXCR7|DLL4|ECM1|ECSCR|EPHA1|EPHA2|EPHB2|FAM105B|FOXC2|FOXF1|FZD4|GJC1|GLI3|GLMN|GPR124|HAND2|KDR|MAPK1|MYLK|MYO1E|NAA15|NOS3|NRXN1|PARVA|PDCD6|PDGFRB|PLCD3|PLXDC1|PPAP2B|PRRX2|PTPRB|SFRP1|SFRP2|STK11|TGFBR3|TMEM204|VAV2|ZMIZ1
									GO:0030334	regulation of cell migration	biological_process	20936	452	65	53	0.0094499	ACVRL1|ADIPOQ|ALG2|BST2|C17orf81|CITED2|COL18A1|COL1A1|DAB2|DLL4|ECM1|EDN2|EPHA1|EPHA2|F2RL1|F7|FGFR1OP|FOXC2|FOXF1|GATA3|GNA12|GPR124|GPR77|HYAL2|IFITM1|IL6R|JUB|KDR|MADCAM1|MAL|MAPK1|MCC|MYLK|NTN1|PDCD6|PDGFRB|PLA2G7|PPAP2B|PRKCE|PTP4A1|SCARB1|SEMA6A|SFRP1|SFRP2|SMAD3|SPATA13|STK10|STK24|SULF1|TFAP2A|TGFBR3|TPM1|WNT5A
									GO:0009894	regulation of catabolic process	biological_process	36345	671	98	79	0.00948059	ABHD5|AHSA1|APOC3|ARAP1|ARHGAP26|ARHGEF10|ARHGEF10L|ARHGEF15|ARHGEF16|ARHGEF4|ASAP3|ATG7|BANP|BAT3|C20orf117|C5orf41|CDS1|CYTH3|DAB2|DAPK1|DAPK2|DEDD|DNAJB6|DOCK1|DOCK2|EFNA5|EPHA1|EPHA2|FARP1|FBXO22|FGD4|FICD|GLMN|GNA12|GNAO1|GNAS|GRHL3|HDAC4|IER3|IQSEC1|JUB|KIF25|MAPK15|MLC1|MTDH|NDFIP1|NET1|PARK2|PRKAG2|PRKCE|PRKG1|PSMD3|PTGIR|PTPRN2|RAP1GAP|RASA3|RASGRF1|RASGRP2|RGS22|RGS7|SCARB1|SFRP1|SMAD3|…
									GO:0040017	positive regulation of locomotion	biological_process	12048	275	41	34	0.00961516	AGER|ALG2|C17orf81|COL18A1|COL1A1|DAB2|DSCAM|EDN2|EPHA1|F2RL1|F7|FGFR1OP|FOXC2|FOXF1|GATA3|GPR124|IL6R|KDR|MADCAM1|MAL|MAP2K2|MAPK1|MYLK|PDCD6|PDGFRB|PLA2G7|PPAP2B|PRKCE|PTP4A1|SCARB1|SEMA6A|SMAD3|TFAP2A|WNT5A
									GO:0030510	regulation of BMP signaling pathway	biological_process	3607	63	13	11	0.00962479	ACVRL1|DKK1|FKBP8|PCSK6|SFRP1|SFRP2|SKI|SPG20|SULF1|VWC2|WNT5A
									GO:0016358	dendrite development	biological_process	4872	64	13	12	0.0100584	BDNF|CELSR2|CHAT|DAB1|DCLK1|DSCAM|EPHB2|FARP1|PRKG1|SDC2|SLC11A2|SYNGAP1
									GO:0051345	positive regulation of hydrolase activity	biological_process	22989	491	66	57	0.0101981	ABHD5|AHSA1|ALG2|ANG|ARAP1|ARHGAP26|ARHGEF10L|ARHGEF16|ASAP3|CALM2|CAMK4|CASP9|CREB1|CTDSP2|DNAJB6|DOCK1|EPHA1|EPHA2|ESR1|GNAO1|GNAS|GRHL3|HIP1|MAL|MBTPS1|MLC1|NET1|NGF|NMUR1|P2RX1|PCOLCE|PDCD6|PDGFRB|PRKAR1B|PRKCE|PRKCZ|RAP1GAP|RASA3|RASGRF1|RGS22|RGS7|RIPK1|RPS3|SFRP1|SLC11A2|SMAD3|SNX13|SNX9|SYNGAP1|TBCD|TPM1|TRAF2|TXK|UHRF1|VCP|VRK3|WRN
									GO:1901342	regulation of vasculature development	biological_process	8423	191	29	25	0.010311	ALG2|ASB4|BAI1|COL4A2|CYSLTR2|DDAH1|DLL4|ECM1|EPHA1|EPHA2|FOXC2|GPR124|HOXA5|KDR|LECT1|MTDH|NOS3|PDCD6|PRKCB|PTGIS|ROCK1|SFRP1|SFRP2|SULF1|WNT5A
									GO:0051091	positive regulation of sequence-specific DNA binding transcription factor activity	biological_process	8528	190	27	25	0.0103309	AGER|ARID5B|CARD14|ESR1|FZD4|HDAC4|IKBKB|IL5|LRP8|MAL|MTDH|MTPN|NFAM1|NGF|PPAP2B|PRKCB|PRKCZ|RIPK1|RIPK2|TCF3|TGFBR3|TLR9|TRAF2|UBE2V1|WNT5A
									GO:0048332	mesoderm morphogenesis	biological_process	3597	64	12	11	0.0107112	DKK1|EPHA2|EXT2|FOXC2|FOXF1|HOXA11|PAX2|SMAD3|TCF3|TEC|TRIM15
									GO:0060538	skeletal muscle organ development	biological_process	6238	123	22	18	0.0108631	ASS1|CHRND|CITED2|COL19A1|DCN|DMRTA2|FGFRL1|FOXP1|HMG20B|MYLK2|PAX5|PAX7|PPP3CA|RYR1|SIX4|SKI|SVIL|VAX1
									GO:0055017	cardiac muscle tissue growth	biological_process	774	17	4	4	0.0108894	FOXC2|ODZ4|RXRA|TGFBR3
									GO:0048812	neuron projection morphogenesis	biological_process	33951	492	69	65	0.0111998	ANK1|ANK2|ATG7|BAI1|BCL11B|BDNF|BRSK2|CACNA1C|CDH4|CELSR2|CFL1|CNTN4|COL4A2|CREB1|DCLK1|DOCK1|DPYSL4|DSCAM|DST|DTNBP1|EFNA2|EFNA5|EPHB2|FARP1|FOXP1|GATA3|GLI3|GRB2|HSP90AA1|KCNQ2|MAP2K2|MAPK1|NCAN|NGF|NRXN1|NTN1|NTN4|ODZ2|PARD3|PAX2|PIP5K1C|PLXNC1|PTPRA|RANBP9|RAPH1|ROCK1|RPS6KA2|RUNX3|SDC2|SEMA6A|SLC11A2|SLITRK3|SPON2|SPTBN2|SPTBN4|ST8SIA2|STK11|TEC|TOP2B|UNC5A|UNC5D|VAV2|VAX1|WEE1|WNT5A
									GO:0048705	skeletal system morphogenesis	biological_process	11560	202	44	28	0.0115931	ALX4|ANKRD11|ARID5B|CITED2|COL1A1|FBN2|FMN1|FOXC2|GLI3|GNAS|HOXA11|HOXA5|HOXB4|HYAL2|IDUA|MATN1|OSR2|PDGFRB|PRKRA|PRRX2|RAX|SFRP1|SFRP2|SIX4|SKI|SMAD3|TBX15|TFAP2A
									GO:0060479	lung cell differentiation	biological_process	1762	28	8	6	0.0117105	ASCL1|CREB1|FOXP1|HOXA5|NCOR2|NUMA1
									GO:0045995	regulation of embryonic development	biological_process	4809	89	17	14	0.0121322	ADIPOQ|CELSR1|DKK1|GATA3|GRHL3|ODZ4|OSR2|RBM19|SFRP1|SFRP2|SIX4|SULF1|TGIF1|WNT5A
									GO:0003012	muscle system process	biological_process	15102	235	36	33	0.0121523	ACTA2|ANK2|ATP2A2|CACNA1C|CALM2|CHRND|EDN2|ERG|GAA|GJC1|GNAO1|HDAC4|HSP90AA1|KCNMA1|LTB4R|MLC1|MYLK|MYLK2|MYOF|NMUR1|NOS3|ROCK1|RYR1|RYR3|SLC8A1|SNTB1|SULF1|TMOD4|TPCN2|TPM1|TPM2|UTRN|VIPR1
									GO:2000145	regulation of cell motility	biological_process	22130	478	67	55	0.012748	ACVRL1|ADIPOQ|ALG2|BST2|C17orf81|CITED2|COL18A1|COL1A1|DAB2|DLL4|ECM1|EDN2|EPHA1|EPHA2|F2RL1|F7|FGFR1OP|FOXC2|FOXF1|GATA3|GNA12|GPR124|GPR77|HYAL2|IFITM1|IL6R|JUB|KDR|MADCAM1|MAL|MAP2K2|MAPK1|MCC|MYLK|NTN1|PDCD6|PDGFRB|PLA2G7|PPAP2B|PRKCE|PTP4A1|ROCK1|SCARB1|SEMA6A|SFRP1|SFRP2|SMAD3|SPATA13|STK10|STK24|SULF1|TFAP2A|TGFBR3|TPM1|WNT5A
									GO:0044093	positive regulation of molecular function	biological_process	51860	1167	136	121	0.0127693	ABHD5|ADIPOQ|AGER|AHSA1|ALG2|ANG|ANK2|ANXA2|ARAP1|ARHGAP26|ARHGEF10L|ARHGEF16|ARID5B|ASAP3|CALM2|CAMK4|CARD14|CASP9|CREB1|CTDSP2|DAB1|DAB2|DNAJB6|DOCK1|EDN2|EPHA1|EPHA2|ERBB3|ERCC6|ESR1|FGFR4|FZD4|GATA3|GMFB|GNAO1|GNAS|GRHL3|HAND2|HDAC4|HIP1|IGF2|IKBKB|IL5|JUB|LRP8|MAL|MAP2K2|MAPK1|MAPKAPK3|MBTPS1|MLC1|MST1R|MTDH|MTPN|NET1|NFAM1|NGF|NME1|NMUR1|NOS3|P2RX1|PARM1|PCOLCE|PDCD6|PDGFRB|PHACTR4|PLAA|POR…
									GO:1902041	regulation of extrinsic apoptotic signaling pathway via death domain receptors	biological_process	1632	39	9	7	0.0129926	DAPK1|ITPRIP|MAL|NOS3|SFRP1|SFRP2|ZSWIM2
									GO:0030514	negative regulation of BMP signaling pathway	biological_process	1905	37	9	7	0.0130086	DKK1|SFRP1|SFRP2|SKI|SPG20|VWC2|WNT5A
									GO:0030048	actin filament-based movement	biological_process	2919	61	10	10	0.0140753	FRMD6|MLC1|MYO1E|MYO7A|MYO9B|PARD3|PARVA|ROCK1|TPM1|TPM2
									GO:0019904	protein domain specific binding	molecular_function	26754	551	86	63	0.0143633	ALX4|ARHGAP26|ARHGEF16|ARHGEF4|CALM2|CARD14|CASP9|CITED2|CTBP1|CTNNBIP1|CXXC4|DDC|DOCK1|EPB41L2|ESRRG|ETV6|FAM189B|FMN1|FZD4|GATA3|GRB2|GRID2|HSP90AA1|ICA1L|INPP5A|KCTD13|LAX1|MAL|MAP2K2|MAPK15|MDC1|MUC17|MYO7A|NDFIP1|PAG1|PARK2|PAX2|PDE2A|PRKCZ|RAB27A|RFC1|RIPK1|RIPK2|SDC2|SFRP1|SFRP2|SFRS5|SH3PXD2B|SHANK2|SKI|SNTB1|SON|SORBS2|STK11|SYNGAP1|TACC2|TACC3|TAF9|TGFBR3|TRIM11|TUBB|VCP|WNT5A
									GO:0033002	muscle cell proliferation	biological_process	770	18	4	4	0.0144647	FOXC2|ODZ4|RXRA|TGFBR3
									GO:0033077	T cell differentiation in thymus	biological_process	2604	53	9	9	0.0145923	BCL11B|BRF1|DOCK2|GATA3|GLI3|ITPKB|STK11|TCF3|TP53
									GO:0030217	T cell differentiation	biological_process	4769	116	17	16	0.0147176	BATF|BCL11B|BRF1|CHD7|DOCK2|GATA3|GLI3|ITPKB|MAL|RHOH|RPL22|STK11|TCF3|THEMIS|TP53|TXK
									GO:0060419	heart growth	biological_process	789	18	4	4	0.0149345	FOXC2|ODZ4|RXRA|TGFBR3
									GO:0005901	caveola	cellular_component	6778	63	16	13	0.0150189	ATP1B1|CACNA1C|EFNA5|KCNA5|KCNMA1|KIF18A|LRP8|MAPK1|MLC1|MYOF|NOS3|PTGIS|SCARB1
									GO:0010332	response to gamma radiation	biological_process	2447	44	8	8	0.0151481	CDS1|ERCC6|GATA3|TP53|TP63|TP73|WRN|XRCC2
									GO:0048870	cell motility	biological_process	30379	697	84	75	0.0152714	ACVRL1|ANG|ARHGEF16|ARID5B|ASAP3|ASCL1|ATP1B1|CCR6|CD248|CD58|CELSR1|CELSR2|CEND1|CFL1|COL1A1|DAB1|DCLK1|DOCK1|DST|EDN2|EPHA2|EPS8|ESAM|F2RL1|FAT1|FGFR4|GATA3|GLI3|GPR124|GRB14|GRB2|HAND2|HOXA5|HSP90AA1|IL6R|JUB|KCTD13|KDR|LHX6|LMX1B|LRP8|LYST|MADCAM1|MYO9B|NOS3|NR2F1|NTN1|PARD3|PARVA|PDGFRB|PHACTR4|PIP5K1C|PLTP|PPAP2B|PRKCZ|PRKG1|PRPF40A|ROCK1|SCARB1|SEMA4C|SEMA6A|SIX4|SKI|SLC7A5|SLC7A9|SORBS2|S…
									GO:0051674	localization of cell	biological_process	30379	697	84	75	0.0152714	ACVRL1|ANG|ARHGEF16|ARID5B|ASAP3|ASCL1|ATP1B1|CCR6|CD248|CD58|CELSR1|CELSR2|CEND1|CFL1|COL1A1|DAB1|DCLK1|DOCK1|DST|EDN2|EPHA2|EPS8|ESAM|F2RL1|FAT1|FGFR4|GATA3|GLI3|GPR124|GRB14|GRB2|HAND2|HOXA5|HSP90AA1|IL6R|JUB|KCTD13|KDR|LHX6|LMX1B|LRP8|LYST|MADCAM1|MYO9B|NOS3|NR2F1|NTN1|PARD3|PARVA|PDGFRB|PHACTR4|PIP5K1C|PLTP|PPAP2B|PRKCZ|PRKG1|PRPF40A|ROCK1|SCARB1|SEMA4C|SEMA6A|SIX4|SKI|SLC7A5|SLC7A9|SORBS2|S…
									GO:0043085	positive regulation of catalytic activity	biological_process	42530	966	114	101	0.0153665	ABHD5|ADIPOQ|AHSA1|ALG2|ANG|ARAP1|ARHGAP26|ARHGEF10L|ARHGEF16|ASAP3|CALM2|CAMK4|CARD14|CASP9|CREB1|CTDSP2|DAB1|DAB2|DNAJB6|DOCK1|EDN2|EPHA1|EPHA2|ERBB3|ERCC6|ESR1|FGFR4|FZD4|GMFB|GNAO1|GNAS|GRHL3|HIP1|IGF2|JUB|LRP8|MAL|MAP2K2|MAPK1|MAPKAPK3|MBTPS1|MLC1|MST1R|NET1|NGF|NMUR1|NOS3|P2RX1|PARM1|PCOLCE|PDCD6|PDGFRB|PHACTR4|PLAA|POR|PRKAG2|PRKAR1B|PRKCE|PRKCZ|PRKRA|PSMB8|PSMB9|PSMD3|PSMD7|RAP1GAP|RASA3|…
									GO:0030032	lamellipodium assembly	biological_process	1826	29	7	6	0.0155445	ARHGEF4|CAPZB|FGD4|JUB|SPATA13|VAV2
									GO:0090002	establishment of protein localization to plasma membrane	biological_process	2738	42	8	8	0.0156469	ANK1|ANK2|ANXA2|KIF13A|OPTN|PACS2|SPTBN4|VAMP4
									GO:2000050	regulation of non-canonical Wnt signaling pathway	biological_process	328	13	4	3	0.0157493	DAB2|SFRP1|SFRP2
									GO:0048667	cell morphogenesis involved in neuron differentiation	biological_process	33549	478	67	63	0.0157927	ANK1|ANK2|ATG7|BAI1|BCL11B|BDNF|BRSK2|CACNA1C|CDH4|CELSR2|CFL1|CNTN4|COL4A2|CREB1|DCLK1|DOCK1|DPYSL4|DSCAM|DST|EFNA2|EFNA5|EPHB2|FARP1|FOXP1|GATA3|GLI3|GRB2|HSP90AA1|KCNQ2|MAP2K2|MAPK1|MYO7A|NCAN|NRXN1|NTN1|NTN4|ODZ2|PARD3|PAX2|PIP5K1C|PLXNC1|PTPRA|RANBP9|RAPH1|ROCK1|RPS6KA2|RUNX3|SDC2|SEMA6A|SLC11A2|SLITRK3|SPON2|SPTBN2|SPTBN4|ST8SIA2|STK11|TEC|TOP2B|UNC5A|UNC5D|VAV2|VAX1|WNT5A
									GO:0044449	contractile fiber part	cellular_component	13225	178	30	27	0.0158369	ACTA2|ANK1|ANK2|CACNA1C|CALM2|CAPZB|DNAJB6|DST|ENO1|FBXO22|FLNC|HDAC4|KCNA5|KRT19|KY|MLC1|MYLK2|PARVA|PLEC1|PPP3CA|RYR1|SLC8A1|SORBS2|SVIL|TMOD4|TPM1|TPM2
									GO:0021680	cerebellar Purkinje cell layer development	biological_process	1256	24	5	5	0.0164134	ATG7|CEND1|FAIM2|NFIX|SPTBN2
									GO:0021895	cerebral cortex neuron differentiation	biological_process	689	19	4	4	0.0165005	ASCL1|DLX1|GDPD5|LHX6
									GO:0045598	regulation of fat cell differentiation	biological_process	3910	77	14	12	0.016718	ADIPOQ|ANKRD26|CCDC85B|CREB1|GATA3|NCOR2|PTPRQ|SFRP1|SFRP2|SH3PXD2B|TAF8|WNT5A
									GO:0030837	negative regulation of actin filament polymerization	biological_process	1462	32	6	6	0.0167464	CAPZB|EPS8|RDX|SPTBN2|SPTBN4|VILL
									GO:0050821	protein stabilization	biological_process	3151	72	12	11	0.0167582	ANK2|BAT3|C10orf90|C19orf39|CDS1|CREB1|PPAP2B|SMAD3|STX12|TAF9|TCF3
									GO:0033059	cellular pigmentation	biological_process	1193	34	6	6	0.016868	AP1M1|DTNBP1|KIF13A|LYST|MYO7A|RAB27A
									GO:0050431	transforming growth factor beta binding	molecular_function	556	12	4	3	0.0173648	ACVRL1|HYAL2|TGFBR3
									GO:0043547	positive regulation of GTPase activity	biological_process	8405	161	27	22	0.0174565	ARAP1|ARHGAP26|ARHGEF10L|ARHGEF16|ASAP3|DOCK1|EPHA1|EPHA2|GNAO1|GNAS|GRHL3|NET1|RAP1GAP|RASA3|RASGRF1|RGS22|RGS7|SFRP1|SNX13|SNX9|SYNGAP1|TBCD
									GO:0044087	regulation of cellular component biogenesis	biological_process	18545	394	50	46	0.0175599	ACVRL1|ARAP1|ARF6|ARHGEF10|ARHGEF10L|ASAP3|BCLAF1|BDNF|CAPZB|CDC42EP5|CTNNBIP1|DKK1|EFNA5|EPHA1|EPHA2|EPHB2|EPS8|F2RL1|FAM38A|FHOD1|FMN1|GRB2|HSP90AA1|HSPA1B|IL5|JUB|KDR|NRXN1|ODZ2|PARK2|PRKCE|PRKCZ|RDX|ROCK1|SFRP1|SIX4|SMAD3|SNX9|SPTBN2|SPTBN4|TBCD|TP53|TPM1|VCP|VILL|WNT5A
									GO:0051092	positive regulation of NF-kappaB transcription factor activity	biological_process	4493	109	16	15	0.0180972	AGER|CARD14|IKBKB|MAL|MTDH|MTPN|PRKCB|PRKCZ|RIPK1|RIPK2|TGFBR3|TLR9|TRAF2|UBE2V1|WNT5A
									GO:0016773	phosphotransferase activity	alcohol group as acceptor	31543	691	85	75	0.0182096	ACVRL1|ADCK4|AKT3|ALPK3|BRSK2|C5orf33|C9orf103|CABC1|CAMK2B|CAMK4|CAMKK1|CDK4|CDS1|CSNK1A1L|DAK|DAPK1|DAPK2|DCLK1|DCLK3|DGKB|EFEMP1|EPHA1|EPHA2|EPHB2|ERBB3|ERG|FGFR1OP|FGFR4|FGFRL1|GAK|IKBKB|IP6K2|ITPK1|ITPKB|KDR|KSR2|LMTK3|MAP2K2|MAP3K14|MAPK1|MAPK15|MAPK4|MAPKAPK3|MST1R|MYLK|MYLK2|NEK1|NEK11|NUAK1|PDGFRB|PFKP|PIK3R4|PIP4K2B|PIP5K1B|PIP5K1C|PRKCB|PRKCE|PRKCZ|PRKG1|PRPF4B|RIPK1|RIPK2|ROCK1|RPS6KA…
									GO:0006029	proteoglycan metabolic process	biological_process	3241	84	13	12	0.0184287	CHST15|CHST8|DCN|DSE|EXT2|GAL3ST3|IDUA|LECT1|NCAN|SDC2|SULF1|XYLT1
									GO:0009954	proximal/distal pattern formation	biological_process	1271	34	6	6	0.0185127	DLX1|GLI3|HOXA11|HOXC10|PBX1|TP63
									GO:0032330	regulation of chondrocyte differentiation	biological_process	1959	39	8	7	0.0188172	ACVRL1|EFEMP1|GLI3|HOXA11|POR|SMAD3|SOX5
									GO:0034162	toll-like receptor 9 signaling pathway	biological_process	2700	66	11	10	0.0196213	CREB1|IKBKB|MAP2K2|MAPK1|MAPKAPK3|PIK3R4|RIPK2|RPS6KA2|TLR9|UBE2V1
									GO:0014829	vascular smooth muscle contraction	biological_process	625	12	4	3	0.0199214	ACTA2|EDN2|SLC8A1
									GO:0006468	protein phosphorylation	biological_process	25797	513	69	59	0.0199742	ACVRL1|AKT3|BRSK2|CAMK2B|CAMK4|CDK4|CDS1|CFL1|CREB1|CTBP1|DAPK1|DAPK2|DCLK1|EFEMP1|EPHA1|EPHA2|EPHB2|ERG|FGFR1OP|FGFR4|FGFRL1|GMFB|HSF1|IKBKB|KDR|MAP2K2|MAPK1|MAPK15|MAPK4|MAPKAPK3|MST1R|MYLK|MYLK2|NEK11|PDGFRB|PIK3R4|PRKAR1B|PRKCB|PRKCE|PRKCZ|PRKG1|PRKRA|PRPF4B|PTPRA|RAX|RIPK1|ROCK1|RPS6KA2|RUNX3|STK10|STK11|STK24|TEC|TGFBR3|TLR9|TXK|TYRO3|WEE1|WNT5A
									GO:0010863	positive regulation of phospholipase C activity	biological_process	3966	67	12	11	0.0203336	ANG|CALM2|CAMK4|CREB1|ESR1|NGF|NMUR1|PDGFRB|PRKAR1B|PRKCE|TXK
									GO:0007596	blood coagulation	biological_process	23335	481	58	55	0.0205697	ATP1B1|ATP2A2|ATP2A3|CALM2|CAPZB|CD58|CFL1|COL1A1|DAGLA|DGKB|DOCK1|DTNBP1|ENPP4|ESAM|F2RL1|F7|GATA3|GNA11|GNA12|GNAS|GRB14|GRB2|GUCY1B3|HBD|HMG20B|IGF2|IRF2|ITPK1|KCNMA1|KCNMB3|KIF18A|LRP8|LYST|MAPK1|NOS3|P2RX1|PDE2A|PIP5K1C|PRKAR1B|PRKCB|PRKCE|PRKCZ|PRKG1|PTGIR|RAB27A|RASGRP2|SLC7A5|SLC7A9|SLC8A1|STXBP3|TFPI2|TP53|TYRO3|VAV2|WEE1
									GO:0050817	coagulation	biological_process	23335	481	58	55	0.0205697	ATP1B1|ATP2A2|ATP2A3|CALM2|CAPZB|CD58|CFL1|COL1A1|DAGLA|DGKB|DOCK1|DTNBP1|ENPP4|ESAM|F2RL1|F7|GATA3|GNA11|GNA12|GNAS|GRB14|GRB2|GUCY1B3|HBD|HMG20B|IGF2|IRF2|ITPK1|KCNMA1|KCNMB3|KIF18A|LRP8|LYST|MAPK1|NOS3|P2RX1|PDE2A|PIP5K1C|PRKAR1B|PRKCB|PRKCE|PRKCZ|PRKG1|PTGIR|RAB27A|RASGRP2|SLC7A5|SLC7A9|SLC8A1|STXBP3|TFPI2|TP53|TYRO3|VAV2|WEE1
									GO:0007264	small GTPase mediated signal transduction	biological_process	17216	399	46	45	0.0206352	ARAP1|ARF6|ARHGAP12|ARHGAP20|ARHGAP26|ARHGEF16|ARHGEF4|ARL9|C1orf89|CDC42EP5|CELSR1|CFL1|DAB1|DOCK1|DOCK2|EPS8|FGD4|GNA12|GRB2|IQGAP2|MAP2K2|MAPK1|MAPKAPK3|MCF2L|MRAS|MYO9B|NET1|NGF|PHACTR4|RAB27A|RAB30|RAB40B|RALGPS2|RASGRF1|RASGRP2|RHOH|RICH2|ROCK1|RTKN|SHC3|SHOC2|SYNGAP1|TP53|TRIM23|VAV2
									GO:0004672	protein kinase activity	molecular_function	26913	579	74	64	0.0209053	ACVRL1|ADCK4|AKT3|ALPK3|BRSK2|CABC1|CAMK2B|CAMK4|CAMKK1|CDK4|CDS1|CSNK1A1L|DAPK1|DAPK2|DCLK1|DCLK3|EFEMP1|EPHA1|EPHA2|EPHB2|ERBB3|ERG|FGFR1OP|FGFR4|FGFRL1|GAK|IKBKB|KDR|KSR2|LMTK3|MAP2K2|MAP3K14|MAPK1|MAPK15|MAPK4|MAPKAPK3|MST1R|MYLK|MYLK2|NEK1|NEK11|NUAK1|PDGFRB|PIK3R4|PRKCB|PRKCE|PRKCZ|PRKG1|PRPF4B|RIPK1|RIPK2|ROCK1|RPS6KA2|SCYL2|STK10|STK11|STK24|STRADB|TEC|TGFBR3|TXK|TYRO3|VRK3|WEE1
									GO:1902229	regulation of intrinsic apoptotic signaling pathway in response to DNA damage	biological_process	1783	31	8	6	0.0209707	CXCR7|ELL3|NACC2|SFRP2|TAF9|TP73
									GO:0016301	kinase activity	molecular_function	33846	766	91	81	0.021386	ACVRL1|ADCK4|AKT3|ALPK3|BRSK2|C5orf33|C9orf103|CABC1|CALM2|CAMK2B|CAMK4|CAMKK1|CDK4|CDS1|CSNK1A1L|DAK|DAPK1|DAPK2|DCLK1|DCLK3|DGKB|EFEMP1|EPHA1|EPHA2|EPHB2|EPS8|ERBB3|ERG|FGFR1OP|FGFR4|FGFRL1|GAK|IKBKB|IP6K2|ITPK1|ITPKB|KDR|KSR2|LMTK3|MAP2K2|MAP3K14|MAPK1|MAPK15|MAPK4|MAPKAPK3|MST1R|MYLK|MYLK2|NEK1|NEK11|NME1|NME1-NME2|NUAK1|PDGFRB|PFKP|PIK3R4|PIP4K2B|PIP5K1B|PIP5K1C|PRKCB|PRKCE|PRKCZ|PRKG1|PRKRA…
									GO:0048505	regulation of timing of cell differentiation	biological_process	843	11	4	3	0.0215461	ASCL1|GDPD5|SOX5
									GO:0043123	positive regulation of I-kappaB kinase/NF-kappaB signaling	biological_process	5382	142	18	18	0.0219343	ADIPOQ|BST2|ECM1|F2RL1|IKBKB|JUB|MAL|MAP3K14|MTDH|NDFIP1|PARK2|PRKCB|PRKCE|RIPK1|RIPK2|TLR9|UBE2V1|ZDHHC17
									GO:0032321	positive regulation of Rho GTPase activity	biological_process	2608	68	14	10	0.0220361	ARAP1|ARHGAP26|ARHGEF10L|ARHGEF16|EPHA1|EPHA2|GRHL3|NET1|RASGRF1|SFRP1
									GO:2001235	positive regulation of apoptotic signaling pathway	biological_process	6343	120	19	17	0.0223961	BCLAF1|CAMK2B|HYAL2|IL20RA|ITM2C|MAL|NACC2|PRKRA|RAX|RIPK1|RUNX3|SFRP1|TP53|TP63|TP73|TRAF2|ZSWIM2
									GO:0046627	negative regulation of insulin receptor signaling pathway	biological_process	1489	24	7	5	0.0227383	ANKRD26|GRB10|PRKCB|PRKCZ|SOCS1
									GO:0043508	negative regulation of JUN kinase activity	biological_process	695	12	4	3	0.022834	SFRP1|SFRP2|TP73
									GO:0021692	cerebellar Purkinje cell layer morphogenesis	biological_process	701	12	3	3	0.0230995	CEND1|FAIM2|SPTBN2
									GO:0002755	MyD88-dependent toll-like receptor signaling pathway	biological_process	2997	77	12	11	0.0233148	CREB1|IKBKB|MAL|MAP2K2|MAPK1|MAPKAPK3|RIPK2|RPS6KA2|TLR1|TLR9|UBE2V1
									GO:1900274	regulation of phospholipase C activity	biological_process	4020	68	12	11	0.023366	ANG|CALM2|CAMK4|CREB1|ESR1|NGF|NMUR1|PDGFRB|PRKAR1B|PRKCE|TXK
									GO:0032924	activin receptor signaling pathway	biological_process	918	19	4	4	0.0236285	ACVRL1|CITED2|SMAD3|TGIF1
									GO:1902042	negative regulation of extrinsic apoptotic signaling pathway via death domain receptors	biological_process	793	20	6	4	0.0245797	DAPK1|ITPRIP|NOS3|SFRP2
									GO:0005783	endoplasmic reticulum	cellular_component	55328	1312	144	130	0.0247292	ADIPOQ|AHSA1|ALG2|ANK1|ANP32A|ANTXR2|ASS1|ATP11A|ATP2A2|ATP2A3|B3GALT5|BRSK2|C3orf21|C8orf83|CAMK2B|CDS1|CEPT1|CHD5|CLSTN2|CNPY3|COL12A1|COL15A1|COL18A1|COL19A1|COL1A1|COL22A1|COL23A1|COL27A1|COL4A2|CREB3L2|CYP19A1|CYP4F3|CYP51A1|DDN|DNAJC14|DOLPP1|DSE|DST|DTNBP1|DULLARD|ERO1L|EXT2|F7|FAM19A1|FAM38A|FGFR4|FITM1|FKBP8|GJC1|GLT25D1|HGFAC|HLA-DRA|HSD17B12|HSPA1B|HYAL2|ILDR2|IMP3|JPH3|KCNA5|KCNMA1|LA…
									GO:0055072	iron ion homeostasis	biological_process	2420	83	12	11	0.0248946	ATP6V0A2|ATP6V1B1|BTBD9|HYAL2|NDFIP1|SCARA5|SFXN3|SLC11A1|SLC11A2|SLC22A17|TFR2
									GO:0002286	T cell activation involved in immune response	biological_process	1139	37	6	6	0.0249731	BATF|F2RL1|GATA3|RAB27A|SLC11A1|TP53
GO:0021681	cerebellar granular layer development	biological_process	904	14	9	6	2.01019e-06	CEND1|FAIM2|GRID2|MTPN|NFIX|NRXN1	GO:0021684	cerebellar granular layer formation	biological_process	692	10	7	4	0.000221269	GRID2|MTPN|NFIX|NRXN1
									GO:0021707	cerebellar granule cell differentiation	biological_process	692	10	7	4	0.000221269	GRID2|MTPN|NFIX|NRXN1
									GO:0021587	cerebellum morphogenesis	biological_process	2075	37	12	9	0.000350962	CEND1|DAB1|FAIM2|GRID2|LMX1B|MTPN|NFIX|NRXN1|SPTBN2
									GO:0021549	cerebellum development	biological_process	4080	77	18	15	0.000382943	ATG7|ATIC|CEND1|DAB1|FAIM2|FZD4|GART|GRID2|LMX1B|MTPN|NFIX|NRXN1|PTPRS|SEMA4C|SPTBN2
									GO:0021697	cerebellar cortex formation	biological_process	1291	21	9	6	0.000648939	CEND1|FAIM2|GRID2|MTPN|NFIX|NRXN1
									GO:0022037	metencephalon development	biological_process	4512	88	19	16	0.000728789	ASCL1|ATG7|ATIC|CEND1|DAB1|FAIM2|FZD4|GART|GRID2|LMX1B|MTPN|NFIX|NRXN1|PTPRS|SEMA4C|SPTBN2
									GO:0021575	hindbrain morphogenesis	biological_process	2278	41	12	9	0.00133548	CEND1|DAB1|FAIM2|GRID2|LMX1B|MTPN|NFIX|NRXN1|SPTBN2
									GO:0021696	cerebellar cortex morphogenesis	biological_process	1809	29	10	7	0.00207936	CEND1|FAIM2|GRID2|MTPN|NFIX|NRXN1|SPTBN2
									GO:0021533	cell differentiation in hindbrain	biological_process	1394	24	9	6	0.00236202	CEND1|FAIM2|GRID2|MTPN|NFIX|NRXN1
GO:0005201	extracellular matrix structural constituent	molecular_function	2980	62	15	15	2.9517e-06	COL12A1|COL15A1|COL19A1|COL1A1|COL27A1|COL4A2|FBN2|MATN1|MATN3|MUC17|MUC4|MUC6|PRELP|PXDN|TFPI2	GO:0030198	extracellular matrix organization	biological_process	17707	310	50	44	0.00113819	ANXA2|COL12A1|COL15A1|COL18A1|COL19A1|COL1A1|COL22A1|COL23A1|COL27A1|COL4A2|DCN|DNAJB6|DST|EFEMP1|FBN2|FOXC2|FOXF1|GLT25D1|HSD17B12|LAMB3|LMX1B|MATN1|MATN3|MATN4|MYO1E|NCAN|NRXN1|NTN4|OLFML2B|PLEC1|PTPRS|PXDN|SDC2|SERAC1|SERPINB5|SFRP2|SH3PXD2B|SMAP2|SMOC2|SULF1|TFAP2A|TLL2|TNFRSF11B|TNXB
									GO:0043062	extracellular structure organization	biological_process	17781	311	50	44	0.00125052	ANXA2|COL12A1|COL15A1|COL18A1|COL19A1|COL1A1|COL22A1|COL23A1|COL27A1|COL4A2|DCN|DNAJB6|DST|EFEMP1|FBN2|FOXC2|FOXF1|GLT25D1|HSD17B12|LAMB3|LMX1B|MATN1|MATN3|MATN4|MYO1E|NCAN|NRXN1|NTN4|OLFML2B|PLEC1|PTPRS|PXDN|SDC2|SERAC1|SERPINB5|SFRP2|SH3PXD2B|SMAP2|SMOC2|SULF1|TFAP2A|TLL2|TNFRSF11B|TNXB
									GO:0005578	proteinaceous extracellular matrix	cellular_component	16786	364	51	47	0.00146404	ADAMTS16|ADAMTS19|ADIPOQ|ANG|ANXA2|CD248|COL12A1|COL15A1|COL18A1|COL19A1|COL1A1|COL22A1|COL23A1|COL27A1|COL4A2|DCN|DST|ECM1|EFEMP1|FBN2|FLRT1|FREM2|HMCN1|HPSE2|LAMB3|MATN1|MATN3|MBL2|MMP27|MUC4|NAV2|NTN1|NTN4|PRELP|PXDN|SFRP1|SMAP2|SMOC2|SPON2|TFPI2|TGFBR3|TNFRSF11B|TNXB|VWC2|WNT5A|WNT6|ZP4
GO:0030010	establishment of cell polarity	biological_process	3423	63	16	15	8.12706e-06	ARF6|BRSK2|CFL1|CYTH3|DOCK2|FOXF1|FRMD4A|FRMD4B|MYO9B|NUMA1|PARD3|PRKCZ|SDCCAG8|STK11|WEE1
GO:0007155	cell adhesion	biological_process	39704	798	141	104	8.33568e-06	ARF6|ATP1B1|ATP2A2|BAI1|BTBD9|BYSL|C11orf17|CD58|CDH4|CELSR1|CELSR2|CLSTN2|CNTN4|COL12A1|COL15A1|COL18A1|COL19A1|CXCR7|DAB1|DCBLD1|DCBLD2|DLG5|DNAJB6|DSCAM|DST|EPHA1|EPHA2|ESAM|FAT1|FAT4|FLRT1|FOXF1|FREM2|FZD4|GPR98|GRID2|HEPACAM|ICAM2|ISLR|ITGA11|ITGAE|JUB|KIRREL2|LAMB3|MADCAM1|MAEA|MICALL2|MUC4|NCAM2|NCAN|NPTN|NRXN1|NTM|NTN1|NUAK1|ODZ2|OLFM4|OPCML|PARVA|PCDHGA1|PCDHGA10|PCDHGA11|PCDHGA12|PCDHGA…	GO:0022610	biological adhesion	biological_process	39767	799	141	104	8.97383e-06	ARF6|ATP1B1|ATP2A2|BAI1|BTBD9|BYSL|C11orf17|CD58|CDH4|CELSR1|CELSR2|CLSTN2|CNTN4|COL12A1|COL15A1|COL18A1|COL19A1|CXCR7|DAB1|DCBLD1|DCBLD2|DLG5|DNAJB6|DSCAM|DST|EPHA1|EPHA2|ESAM|FAT1|FAT4|FLRT1|FOXF1|FREM2|FZD4|GPR98|GRID2|HEPACAM|ICAM2|ISLR|ITGA11|ITGAE|JUB|KIRREL2|LAMB3|MADCAM1|MAEA|MICALL2|MUC4|NCAM2|NCAN|NPTN|NRXN1|NTM|NTN1|NUAK1|ODZ2|OLFM4|OPCML|PARVA|PCDHGA1|PCDHGA10|PCDHGA11|PCDHGA12|PCDHGA…
									GO:0034446	substrate adhesion-dependent cell spreading	biological_process	1549	32	8	7	0.00297876	C11orf17|EPHA1|FZD4|MICALL2|PARVA|RADIL|TYRO3
									GO:0016079	synaptic vesicle exocytosis	biological_process	1618	32	8	6	0.0202604	CADPS|CPLX1|DOC2A|PIP5K1C|STX12|TSNARE1
GO:0009812	flavonoid metabolic process	biological_process	305	13	5	5	1.01357e-05	POR|UGT1A10|UGT1A7|UGT1A8|UGT1A9	GO:0042573	retinoic acid metabolic process	biological_process	621	20	5	5	0.00175331	ALDH1A3|ALDH8A1|UGT1A7|UGT1A8|UGT1A9
									GO:0052695	cellular glucuronidation	biological_process	393	17	4	4	0.00531293	UGT1A10|UGT1A7|UGT1A8|UGT1A9
									GO:0006063	uronic acid metabolic process	biological_process	433	18	4	4	0.00801054	UGT1A10|UGT1A7|UGT1A8|UGT1A9
									GO:0019585	glucuronate metabolic process	biological_process	433	18	4	4	0.00801054	UGT1A10|UGT1A7|UGT1A8|UGT1A9
									GO:0045922	negative regulation of fatty acid metabolic process	biological_process	853	17	4	4	0.0125385	APOC3|UGT1A7|UGT1A8|UGT1A9
									GO:0015020	glucuronosyltransferase activity	molecular_function	813	28	5	5	0.019761	EXT2|UGT1A10|UGT1A7|UGT1A8|UGT1A9
GO:0090178	regulation of establishment of planar polarity involved in neural tube closure	biological_process	518	13	8	5	2.10898e-05	CELSR1|GRHL3|SFRP1|SFRP2|WNT5A	GO:0001736	establishment of planar polarity	biological_process	562	12	6	4	0.000697373	CELSR1|GRHL3|TP63|WNT5A
									GO:0007164	establishment of tissue polarity	biological_process	562	12	6	4	0.000697373	CELSR1|GRHL3|TP63|WNT5A
									GO:0035567	non-canonical Wnt signaling pathway	biological_process	958	26	9	6	0.00201452	CELSR1|FZD4|GRHL3|SFRP1|SFRP2|WNT5A
									GO:0060071	Wnt signaling pathway	planar cell polarity pathway	817	20	8	5	0.00258818	CELSR1|GRHL3|SFRP1|SFRP2|WNT5A
									GO:0090175	regulation of establishment of planar polarity	biological_process	817	20	8	5	0.00258818	CELSR1|GRHL3|SFRP1|SFRP2|WNT5A
									GO:2000095	regulation of Wnt signaling pathway	planar cell polarity pathway	257	10	4	3	0.00338692	DAB2|SFRP1|SFRP2
GO:0090179	planar cell polarity pathway involved in neural tube closure	biological_process	518	13	8	5	2.10898e-05	CELSR1|GRHL3|SFRP1|SFRP2|WNT5A
GO:0001501	skeletal system development	biological_process	20355	412	80	59	2.31924e-05	ALX4|ANKRD11|ARID5B|BBX|C17orf68|CHD7|CITED2|COL12A1|COL19A1|COL1A1|CREB3L2|DLX1|EPHA2|FBN2|FGFRL1|FMN1|FOXC2|GDF10|GLI3|GNA11|GNAS|HAND2|HDAC4|HOXA11|HOXA5|HOXB4|HOXC10|HYAL2|IDUA|IGF2|LECT1|MATN1|MATN3|OSR2|PAX7|PBX1|PDGFRB|PRELP|PRKRA|PRPSAP2|PRRX2|RAI1|RAX|RUNX3|RYR1|SFRP1|SFRP2|SH3PXD2B|SIX4|SKI|SMAD3|SOX5|SULF1|TBX15|TCOF1|TFAP2A|TNFRSF11B|TP63|WNT5A	GO:0030207	chondroitin sulfate catabolic process	biological_process	501	12	3	3	0.0155324	DCN|IDUA|NCAN
GO:0032332	positive regulation of chondrocyte differentiation	biological_process	915	18	7	6	5.50497e-05	ACVRL1|GLI3|HOXA11|POR|SMAD3|SOX5
GO:0010165	response to X-ray	biological_process	1330	23	8	7	8.73381e-05	ERCC6|SFRP1|SFRP2|TP53|TP63|TP73|XRCC2	GO:0010259	multicellular organismal aging	biological_process	1284	31	7	6	0.0111073	DDC|HYAL2|TFCP2L1|TP53|TP63|WRN
									GO:0006289	nucleotide-excision repair	biological_process	2830	75	11	11	0.0171184	DCLRE1A|DDB1|ERCC6|GTF2H5|KIAA1530|NEIL1|POLD4|POLR2H|POLR2K|RFC1|TP53
									GO:0080008	Cul4-RING ubiquitin ligase complex	cellular_component	763	20	4	4	0.0235101	DCAF6|DCAF7|DDB1|GLMN
GO:0002456	T cell mediated immunity	biological_process	867	19	6	6	8.89352e-05	GATA3|GNL1|LYST|MAL|RAB27A|SLC11A1	GO:0032609	interferon-gamma production	biological_process	676	17	4	4	0.00910803	F2RL1|GATA3|RUNX3|TXK
									GO:0042287	MHC protein binding	molecular_function	1501	22	6	5	0.0150613	MAL|TAP1|TAP2|TAPBP|TUBB
									GO:0002446	neutrophil mediated immunity	biological_process	334	13	3	3	0.0159356	IL6R|LYST|STXBP3
									GO:0002228	natural killer cell mediated immunity	biological_process	512	20	4	4	0.0160004	LYST|RAB27A|TUBB|ULBP2
									GO:0042267	natural killer cell mediated cytotoxicity	biological_process	512	20	4	4	0.0160004	LYST|RAB27A|TUBB|ULBP2
									GO:0001562	response to protozoan	biological_process	514	21	4	4	0.0203155	BATF|IER3|LYST|SLC11A1
GO:0043584	nose development	biological_process	710	14	7	5	8.93379e-05	ALDH1A3|ASCL1|CHD7|GLI3|SKI
GO:0060324	face development	biological_process	2532	38	14	10	0.000101533	ALDH1A3|ANKRD11|ARID5B|CHD7|COL1A1|DKK1|PAX9|SKI|TFAP2A|WNT5A	GO:0060322	head development	biological_process	3240	52	15	11	0.00122533	ALDH1A3|ANKRD11|ARID5B|CHD7|COL1A1|DKK1|OSR2|PAX9|SKI|TFAP2A|WNT5A
GO:0002026	regulation of the force of heart contraction	biological_process	1081	25	8	7	0.000126606	ATP2A2|EDN2|GAA|MLC1|NOS3|SLC8A1|SLC9A1	GO:0003785	actin monomer binding	molecular_function	710	16	4	4	0.00693562	MAL|MLC1|NOS3|PRKCE
									GO:0043462	regulation of ATPase activity	biological_process	1150	30	8	6	0.00753977	AHSA1|DNAJB6|MLC1|TPM1|TPM2|UHRF1
									GO:0015298	solute:cation antiporter activity	molecular_function	1110	25	5	5	0.0164698	SLC11A1|SLC8A1|SLC9A1|SLC9A5|SLC9A9
									GO:0040015	negative regulation of multicellular organism growth	biological_process	536	12	3	3	0.0166782	ANKRD26|RAI1|STC2
									GO:0046503	glycerolipid catabolic process	biological_process	763	28	5	5	0.0185178	ABHD5|APOC3|DAGLA|PNPLA8|PPP1CC
									GO:0046461	neutral lipid catabolic process	biological_process	521	21	4	4	0.0205279	ABHD5|APOC3|DAGLA|PPP1CC
									GO:0046464	acylglycerol catabolic process	biological_process	521	21	4	4	0.0205279	ABHD5|APOC3|DAGLA|PPP1CC
GO:0015095	magnesium ion transmembrane transporter activity	molecular_function	299	11	4	4	0.000145856	NIPA1|NIPAL3|TUSC3|ZDHHC17	NA	NA	NA	NA	NA	NA	NA	NA	NA
GO:0032970	regulation of actin filament-based process	biological_process	11640	236	39	36	0.000150935	ANK2|ARAP1|ARF6|ARHGEF10|ARHGEF10L|ASAP3|BST2|CAPZB|CDC42EP5|CELSR1|CFL1|EFNA5|EPHA1|EPS8|ERG|F2RL1|FHOD1|FMN1|FRMD6|GJC1|GRB2|GRHL3|KCNA5|MYLK2|PARD3|PARK2|PDGFRB|PRKCE|RDX|ROCK1|SFRP1|SMAD3|SPTBN2|SPTBN4|TPM1|VILL	GO:0032956	regulation of actin cytoskeleton organization	biological_process	8832	194	32	29	0.000557712	ARAP1|ARF6|ARHGEF10|ARHGEF10L|ASAP3|BST2|CAPZB|CDC42EP5|CELSR1|CFL1|EFNA5|EPHA1|EPS8|F2RL1|FHOD1|FMN1|GRB2|GRHL3|PARK2|PDGFRB|PRKCE|RDX|ROCK1|SFRP1|SMAD3|SPTBN2|SPTBN4|TPM1|VILL
									GO:0051496	positive regulation of stress fiber assembly	biological_process	1700	29	8	7	0.00173422	ARHGEF10|ARHGEF10L|EPHA1|FHOD1|SFRP1|SMAD3|TPM1
									GO:0051693	actin filament capping	biological_process	1295	25	6	6	0.00268966	CAPZB|EPS8|RDX|SPTBN2|SPTBN4|VILL
									GO:0030835	negative regulation of actin filament depolymerization	biological_process	1386	27	6	6	0.00537167	CAPZB|EPS8|RDX|SPTBN2|SPTBN4|VILL
									GO:0032233	positive regulation of actin filament bundle assembly	biological_process	1871	33	8	7	0.00595325	ARHGEF10|ARHGEF10L|EPHA1|FHOD1|SFRP1|SMAD3|TPM1
									GO:0004722	protein serine/threonine phosphatase activity	molecular_function	1906	52	8	8	0.023896	CTDSP1|CTDSP2|DULLARD|PPA2|PPM1J|PPP1CC|PPP3CA|RPAP2
GO:0032239	regulation of nucleobase-containing compound transport	biological_process	338	11	4	4	0.000165734	NCBP2|NUP153|RIPK1|SUPT6H	GO:0031061	negative regulation of histone methylation	biological_process	780	10	4	3	0.0124869	PAX5|PHF1|SUPT6H
GO:0043368	positive T cell selection	biological_process	920	20	6	6	0.000175194	BATF|BCL11B|DOCK2|ITPKB|STK11|THEMIS	GO:0045058	T cell selection	biological_process	1756	34	8	8	0.000827737	BATF|BCL11B|DOCK2|GATA3|GLI3|ITPKB|STK11|THEMIS
									GO:0045061	thymic T cell selection	biological_process	1137	20	5	5	0.00474008	DOCK2|GATA3|GLI3|ITPKB|STK11
									GO:0045059	positive thymic T cell selection	biological_process	427	10	3	3	0.0052911	DOCK2|ITPKB|STK11
GO:0060840	artery development	biological_process	2729	55	13	12	0.000180478	ACVRL1|CHD7|CITED2|DLL4|FOXC2|FOXF1|GLI3|HAND2|MYLK|PDGFRB|PRRX2|ZMIZ1	GO:0048844	artery morphogenesis	biological_process	2494	48	11	10	0.00123047	CHD7|CITED2|DLL4|FOXC2|FOXF1|HAND2|MYLK|PDGFRB|PRRX2|ZMIZ1
									GO:0005218	intracellular ligand-gated calcium channel activity	molecular_function	588	12	3	3	0.0185134	RYR1|RYR3|TPCN2
GO:0031012	extracellular matrix	cellular_component	19285	420	61	56	0.000197636	ADAM11|ADAMTS16|ADAMTS19|ADIPOQ|ANG|ANXA2|CD248|COL12A1|COL15A1|COL18A1|COL19A1|COL1A1|COL22A1|COL23A1|COL27A1|COL4A2|DCN|DST|ECM1|EFEMP1|FBN2|FLRT1|FREM2|HMCN1|HPSE2|HSD17B12|HSP90AA1|LAMB3|LMCD1|MATN1|MATN3|MBL2|MMP27|MUC4|NAV2|NTN1|NTN4|OLFML2B|PCOLCE|PCSK6|PRELP|PXDN|SERAC1|SFRP1|SFRP2|SMAP2|SMOC2|SPON2|TFPI2|TGFBR3|TNFRSF11B|TNXB|VWC2|WNT5A|WNT6|ZP4	GO:0006027	glycosaminoglycan catabolic process	biological_process	2088	55	11	9	0.0112289	DCN|GALNS|HPSE2|HYAL2|IDUA|NCAN|PRELP|SDC2|SLC9A1
									GO:0005614	interstitial matrix	cellular_component	1063	16	5	4	0.0134836	NAV2|SMAP2|SMOC2|VWC2
GO:0030947	regulation of vascular endothelial growth factor receptor signaling pathway	biological_process	1669	30	10	8	0.000198569	ALG2|FZD4|GRB10|LECT1|MYOF|PDCD6|PRKCB|TMEM204	GO:0050857	positive regulation of antigen receptor-mediated signaling pathway	biological_process	459	12	3	3	0.0142471	KIAA0748|NFAM1|PRKCB
GO:0030175	filopodium	cellular_component	3697	67	16	14	0.00021177	ARF6|FARP1|FAT1|FGD4|IGF2BP1|MYO9B|ODZ2|PPP1R9A|RAPH1|RDX|SPATA13|TTYH1|UTRN|ZBP1	GO:0031252	cell leading edge	cellular_component	19230	289	45	42	0.00335181	AIF1L|ANK1|ANXA2|ARF6|ARHGEF4|ASAP3|CAPZB|CFL1|CYTH3|DDN|DST|EPHA2|EPS8|FAT1|FGD4|FRMD4B|GNAS|IGF2BP1|JUB|KIF18A|MAL|MCC|MCF2L|MYLK|MYO9B|NME1|PARVA|PHACTR4|PIP5K1C|PRKCZ|PTPN13|RAPH1|RASGRP2|RDX|RICH2|ROCK1|RPS3|SHISA9|SNX9|SPATA13|TPM1|ZBP1
									GO:0046847	filopodium assembly	biological_process	1510	22	6	5	0.0152678	ARHGAP26|ARHGEF4|FGD4|SPATA13|TTYH1
GO:0035023	regulation of Rho protein signal transduction	biological_process	5282	135	28	22	0.000217975	APOC3|ARAP1|ARHGAP26|ARHGEF10|ARHGEF10L|ARHGEF15|ARHGEF16|ARHGEF4|DOCK2|EFNA5|EPHA1|EPHA2|F2RL1|FARP1|FGD4|FICD|GRHL3|KCTD13|NET1|RASGRF1|SFRP1|SPATA13	GO:0032319	regulation of Rho GTPase activity	biological_process	4535	110	25	19	0.000234578	ARAP1|ARHGAP26|ARHGEF10|ARHGEF10L|ARHGEF15|ARHGEF16|ARHGEF4|DOCK2|EFNA5|EPHA1|EPHA2|FARP1|FGD4|FICD|GRHL3|NET1|RASGRF1|SFRP1|SPATA13
									GO:0035020	regulation of Rac protein signal transduction	biological_process	1663	34	10	8	0.000709183	ARF6|ARHGEF4|DOCK2|EFNA5|EPHA1|FARP1|RASGRF1|SPATA13
									GO:0032314	regulation of Rac GTPase activity	biological_process	1171	25	8	6	0.00216358	ARHGEF4|DOCK2|EFNA5|EPHA1|FARP1|SPATA13
									GO:0005089	Rho guanyl-nucleotide exchange factor activity	molecular_function	5009	66	16	13	0.00394596	ARHGEF10|ARHGEF10L|ARHGEF15|ARHGEF16|ARHGEF4|DOCK2|FARP1|FGD4|MCF2L|NET1|RASGRF1|SPATA13|VAV2
									GO:0033121	regulation of purine nucleotide catabolic process	biological_process	20979	355	60	47	0.0065916	AHSA1|ARAP1|ARHGAP26|ARHGEF10|ARHGEF10L|ARHGEF15|ARHGEF16|ARHGEF4|ASAP3|CYTH3|DNAJB6|DOCK1|DOCK2|EFNA5|EPHA1|EPHA2|FARP1|FGD4|FICD|GNAO1|GNAS|GRHL3|IQSEC1|JUB|MLC1|NET1|PRKG1|PTGIR|PTPRN2|RAP1GAP|RASA3|RASGRF1|RASGRP2|RGS22|RGS7|SFRP1|SMAP2|SNX13|SNX9|SPATA13|ST5|SYNGAP1|TBCD|TPM1|TPM2|UHRF1|VAV2
									GO:0009118	regulation of nucleoside metabolic process	biological_process	20990	356	60	47	0.00689299	AHSA1|ARAP1|ARHGAP26|ARHGEF10|ARHGEF10L|ARHGEF15|ARHGEF16|ARHGEF4|ASAP3|CYTH3|DNAJB6|DOCK1|DOCK2|EFNA5|EPHA1|EPHA2|FARP1|FGD4|FICD|GNAO1|GNAS|GRHL3|IQSEC1|JUB|MLC1|NET1|PRKG1|PTGIR|PTPRN2|RAP1GAP|RASA3|RASGRF1|RASGRP2|RGS22|RGS7|SFRP1|SMAP2|SNX13|SNX9|SPATA13|ST5|SYNGAP1|TBCD|TPM1|TPM2|UHRF1|VAV2
									GO:0030811	regulation of nucleotide catabolic process	biological_process	20994	356	60	47	0.00690456	AHSA1|ARAP1|ARHGAP26|ARHGEF10|ARHGEF10L|ARHGEF15|ARHGEF16|ARHGEF4|ASAP3|CYTH3|DNAJB6|DOCK1|DOCK2|EFNA5|EPHA1|EPHA2|FARP1|FGD4|FICD|GNAO1|GNAS|GRHL3|IQSEC1|JUB|MLC1|NET1|PRKG1|PTGIR|PTPRN2|RAP1GAP|RASA3|RASGRF1|RASGRP2|RGS22|RGS7|SFRP1|SMAP2|SNX13|SNX9|SPATA13|ST5|SYNGAP1|TBCD|TPM1|TPM2|UHRF1|VAV2
									GO:0032863	activation of Rac GTPase activity	biological_process	662	10	5	3	0.00946614	ARHGEF16|EPHA2|RASGRF1
GO:0032231	regulation of actin filament bundle assembly	biological_process	2690	48	12	11	0.00023816	ARAP1|ARHGEF10|ARHGEF10L|ASAP3|EPHA1|FHOD1|PARK2|ROCK1|SFRP1|SMAD3|TPM1	GO:0051492	regulation of stress fiber assembly	biological_process	2337	42	11	10	0.00023863	ARAP1|ARHGEF10|ARHGEF10L|ASAP3|EPHA1|FHOD1|ROCK1|SFRP1|SMAD3|TPM1
									GO:0051894	positive regulation of focal adhesion assembly	biological_process	761	14	4	4	0.00346236	KDR|ROCK1|SFRP1|SMAD3
									GO:1901890	positive regulation of cell junction assembly	biological_process	761	14	4	4	0.00346236	KDR|ROCK1|SFRP1|SMAD3
GO:0030205	dermatan sulfate metabolic process	biological_process	511	11	4	4	0.000288374	DCN|DSE|IDUA|NCAN	GO:0050655	dermatan sulfate proteoglycan metabolic process	biological_process	681	14	4	4	0.00288409	DCN|DSE|IDUA|NCAN
									GO:0005796	Golgi lumen	cellular_component	2836	74	12	12	0.00476411	DCN|F7|MUC17|MUC4|MUC6|NCAN|NGF|PCSK6|PRELP|SDC2|WNT5A|WNT6
									GO:0030206	chondroitin sulfate biosynthetic process	biological_process	868	23	5	5	0.00713505	CHST15|DCN|DSE|NCAN|XYLT1
									GO:0030166	proteoglycan biosynthetic process	biological_process	1704	46	9	8	0.00895041	CHST15|CHST8|DCN|DSE|EXT2|GAL3ST3|NCAN|XYLT1
									GO:0050650	chondroitin sulfate proteoglycan biosynthetic process	biological_process	947	26	5	5	0.0161057	CHST15|DCN|DSE|NCAN|XYLT1
GO:0001726	ruffle	cellular_component	8790	133	26	24	0.000364995	AIF1L|ANXA2|ARF6|ARHGEF4|ASAP3|CFL1|CYTH3|EPHA2|EPS8|FGD4|FRMD4B|GNAS|KIF18A|MAL|MYO9B|NME1|PIP5K1C|RASGRP2|RDX|ROCK1|RPS3|SNX9|SPATA13|TPM1	GO:0032587	ruffle membrane	cellular_component	3475	62	14	12	0.00179301	AIF1L|ARHGEF4|CFL1|EPHA2|EPS8|MAL|NME1|PIP5K1C|RASGRP2|RPS3|SPATA13|TPM1
GO:0007494	midgut development	biological_process	622	11	4	4	0.000406931	ASS1|DAB1|FOXF1|WNT5A	NA	NA	NA	NA	NA	NA	NA	NA	NA
GO:0030676	Rac guanyl-nucleotide exchange factor activity	molecular_function	635	11	6	4	0.000423442	ARHGEF4|DOCK2|FARP1|SPATA13	NA	NA	NA	NA	NA	NA	NA	NA	NA
GO:0030834	regulation of actin filament depolymerization	biological_process	1539	33	8	8	0.000426511	CAPZB|CFL1|EPS8|F2RL1|RDX|SPTBN2|SPTBN4|VILL	NA	NA	NA	NA	NA	NA	NA	NA	NA
GO:0010811	positive regulation of cell-substrate adhesion	biological_process	3824	70	15	14	0.00042944	DAB2|EPHA1|FOXF1|HSD17B12|KDR|PRKCE|PRKCZ|ROCK1|SFRP1|SMAD3|SMAP2|SMOC2|UTRN|VWC2	GO:0045785	positive regulation of cell adhesion	biological_process	7587	141	25	23	0.000935293	CITED2|CYTH3|DAB2|EPHA1|FAM38A|FOXC2|FOXF1|HSD17B12|IFT74|KDR|PPAP2B|PRKCE|PRKCZ|ROCK1|SFRP1|SFRP2|SMAD3|SMAP2|SMOC2|TPM1|UTRN|VWC2|WNT5A
									GO:0001954	positive regulation of cell-matrix adhesion	biological_process	2047	29	8	7	0.00305813	EPHA1|KDR|PRKCZ|ROCK1|SFRP1|SMAD3|UTRN
									GO:0010810	regulation of cell-substrate adhesion	biological_process	6745	116	21	19	0.00332228	ACVRL1|COL1A1|DAB2|EFNA5|EPHA1|FOXF1|FZD4|HSD17B12|KDR|PRKCE|PRKCZ|ROCK1|SFRP1|SMAD3|SMAP2|SMOC2|TBCD|UTRN|VWC2
GO:0042887	amide transmembrane transporter activity	molecular_function	1096	15	6	5	0.000505658	SLC15A2|SLC38A3|TAP1|TAP2|TAPBP	GO:0015295	solute:hydrogen symporter activity	molecular_function	221	12	3	3	0.00855909	SLC11A2|SLC15A2|SLC35A1
									GO:0015804	neutral amino acid transport	biological_process	1159	26	5	5	0.0214563	NET1|SLC1A4|SLC38A3|SLC7A5|SLC7A9
GO:0003779	actin binding	molecular_function	19604	357	54	50	0.00055183	AIF1L|ANG|CAMK2B|CAPZB|CFL1|COTL1|DAAM1|DST|EPB41L2|EPS8|FGD4|FHOD1|FLNC|FMN1|FMNL2|GMFB|HIP1|IQGAP2|JUB|KCNMA1|KIF18A|LIMCH1|LSP1|MAEA|MAL|MICALL2|MLC1|MYLK|MYO1E|MYO5C|MYO7A|MYO9B|NOS3|PARVA|PHACTR2|PHACTR4|PLEC1|PPP1R9A|PRKCE|RDX|SNTB1|SPTBN2|SPTBN4|SVIL|TMOD4|TNS1|TPM1|TPM2|UTRN|VILL	NA	NA	NA	NA	NA	NA	NA	NA	NA
GO:0046718	viral entry into host cell	biological_process	485	12	5	4	0.000560247	HYAL2|NUP153|PVRL2|WWP1	GO:0030260	entry into host cell	biological_process	564	16	5	4	0.00518158	HYAL2|NUP153|PVRL2|WWP1
									GO:0044409	entry into host	biological_process	564	16	5	4	0.00518158	HYAL2|NUP153|PVRL2|WWP1
									GO:0051806	entry into cell of other organism involved in symbiotic interaction	biological_process	564	16	5	4	0.00518158	HYAL2|NUP153|PVRL2|WWP1
									GO:0051828	entry into other organism involved in symbiotic interaction	biological_process	564	16	5	4	0.00518158	HYAL2|NUP153|PVRL2|WWP1
									GO:0052126	movement in host environment	biological_process	564	16	5	4	0.00518158	HYAL2|NUP153|PVRL2|WWP1
									GO:0052192	movement in environment of other organism involved in symbiotic interaction	biological_process	564	16	5	4	0.00518158	HYAL2|NUP153|PVRL2|WWP1
									GO:0051701	interaction with host	biological_process	3298	83	15	13	0.00587703	ATP6V0A2|ATP6V1B1|HYAL2|NOS3|NUP153|PCCA|PVRL2|RXRA|SLC11A1|SMAD3|TAP1|TAP2|WWP1
GO:0042060	wound healing	biological_process	29507	600	82	75	0.00058354	ACVRL1|ATP1B1|ATP2A2|ATP2A3|CALM2|CAPZB|CD58|CELSR1|CFL1|COL1A1|DAGLA|DCBLD2|DCN|DGKB|DOCK1|DTNBP1|ENPP4|ERBB3|ESAM|F2RL1|F7|GATA3|GLI3|GNA11|GNA12|GNAS|GRB14|GRB2|GRHL3|GUCY1B3|HBD|HMG20B|IGF2|IRF2|ITPK1|JUB|KCNMA1|KCNMB3|KIF18A|LRP8|LYST|MAPK1|MTPN|MYOF|NOS3|P2RX1|PARD3|PAX7|PDE2A|PDGFRB|PIP5K1C|PRKAR1B|PRKCB|PRKCE|PRKCZ|PRKG1|PTGIR|RAB27A|RASGRP2|SCARB1|SDC2|SLC11A1|SLC7A5|SLC7A9|SLC8A1|SMAD3|…	GO:0009611	response to wounding	biological_process	42992	998	117	108	0.00311537	ACVRL1|AGER|AOX1|APOC3|ASS1|ATP1B1|ATP2A2|ATP2A3|BDNF|CALM2|CAMK4|CAPZB|CCR6|CD58|CELSR1|CFL1|COL1A1|CTNNBIP1|DAGLA|DCBLD2|DCN|DGKB|DOCK1|DST|DTNBP1|ECM1|ENPP4|ERBB3|ESAM|F2RL1|F7|FOXF1|GATA3|GLI3|GNA11|GNA12|GNAS|GRB14|GRB2|GRHL3|GUCY1B3|HBD|HDAC4|HMG20B|HNRNPA0|IGF2|IKBKB|IL13|IL5|IL6R|IRF2|ITPK1|JUB|KCNMA1|KCNMB3|KIF18A|LRP8|LTB4R|LYST|MAL|MAPK1|MATN4|MBL2|MTPN|MYOF|NFAM1|NFE2L1|NFKBIZ|NGF|NOS…
GO:0003382	epithelial cell morphogenesis	biological_process	2419	37	10	9	0.000619706	BCL11B|COL18A1|DACT2|FRMD6|GATA3|LECT1|PARD3|PAX2|ROCK1
GO:0021683	cerebellar granular layer morphogenesis	biological_process	828	11	7	4	0.000753857	GRID2|MTPN|NFIX|NRXN1
GO:0042288	MHC class I protein binding	molecular_function	1277	15	6	5	0.000799955	MAL|TAP1|TAP2|TAPBP|TUBB
GO:2000027	regulation of organ morphogenesis	biological_process	8563	143	28	24	0.000841726	BDNF|CELSR1|CITED2|DKK1|ESR1|FGFR4|FOXC2|GATA3|GRHL3|HAND2|HOXA11|NTN4|PAX2|PAX9|POR|RXRA|SFRP1|SFRP2|SIX4|SULF1|TFAP2A|TNFRSF11B|WNT5A|WNT6
GO:0032677	regulation of interleukin-8 production	biological_process	1346	45	10	9	0.000851562	ADIPOQ|F2RL1|GPR77|HYAL2|IL6R|MAL|RIPK1|TLR9|WNT5A
GO:0042471	ear morphogenesis	biological_process	6589	116	23	20	0.000946368	ALDH1A3|ATP6V1B1|CELSR1|CHD7|EPHB2|GATA3|GRHL3|KCNQ4|MYO7A|NTN1|OSR2|PAX2|PRKRA|PRRX2|PTPRQ|RAX|SIX4|TEC|TFAP2A|WNT5A	GO:0042472	inner ear morphogenesis	biological_process	5604	95	20	17	0.00139427	ALDH1A3|ATP6V1B1|CELSR1|CHD7|EPHB2|GATA3|GRHL3|KCNQ4|MYO7A|NTN1|PAX2|PRRX2|PTPRQ|SIX4|TEC|TFAP2A|WNT5A
GO:0021554	optic nerve development	biological_process	911	11	5	4	0.000958524	EPHB2|GLI3|NAV2|PAX2
GO:0022839	ion gated channel activity	molecular_function	1460	29	8	7	0.00115042	ANO1|ANO2|KCNMA1|KCNMB3|KCNT1|TRPM5|TTYH3	GO:0006821	chloride transport	biological_process	2480	56	12	9	0.0184354	ANO1|ANO2|GABRA2|NMUR1|SLC12A7|SLC1A4|SLC26A1|TTYH1|TTYH3
GO:0014812	muscle cell migration	biological_process	529	13	4	4	0.00118319	PARVA|PDGFRB|ROCK1|SIX4
GO:0034605	cellular response to heat	biological_process	872	25	6	6	0.00125611	ALG2|HSF1|MYOF|PDCD6|SCARA5|XYLT1
GO:0030308	negative regulation of cell growth	biological_process	6623	141	26	22	0.00126349	ACVRL1|BST2|C10orf90|CCDC85B|DCBLD2|DNAJC2|EAF2|ENO1|FOXK1|HSPA1B|HYAL2|IP6K2|NTN1|SCGB3A1|SFRP1|SFRP2|SMAD3|SPG20|STK11|TCHP|TP53|WNT5A
GO:0006385	transcription elongation from RNA polymerase III promoter	biological_process	480	20	5	5	0.00131313	POLR2H|POLR2K|POLR3A|POLR3E|POLR3H	GO:0003899	DNA-directed RNA polymerase activity	molecular_function	1437	41	8	8	0.00268676	MED20|POLR1A|POLR2H|POLR2K|POLR3A|POLR3E|POLR3H|PRIM1
									GO:0034062	RNA polymerase activity	molecular_function	1437	41	8	8	0.00268676	MED20|POLR1A|POLR2H|POLR2K|POLR3A|POLR3E|POLR3H|PRIM1
									GO:0006354	DNA-templated transcription	elongation	2442	88	13	13	0.00470666	ELL3|GTF2A1|GTF2E1|GTF2F2|NCBP2|POLR1A|POLR2H|POLR2K|POLR3A|POLR3E|POLR3H|RDBP|TAF9
									GO:0001056	RNA polymerase III activity	molecular_function	248	11	3	3	0.00573077	POLR2H|POLR2K|POLR3A
									GO:0001054	RNA polymerase I activity	molecular_function	364	11	3	3	0.00755629	POLR1A|POLR2H|POLR2K
									GO:0032481	positive regulation of type I interferon production	biological_process	2271	75	11	11	0.0107358	IKBKB|LRRFIP1|POLR2H|POLR2K|POLR3A|POLR3E|POLR3H|RIPK1|RIPK2|TLR9|ZBP1
GO:0006386	termination of RNA polymerase III transcription	biological_process	480	20	5	5	0.00131313	POLR2H|POLR2K|POLR3A|POLR3E|POLR3H
GO:2000647	negative regulation of stem cell proliferation	biological_process	1503	15	5	5	0.0013862	BDNF|CTNNBIP1|TP53|VAX1|WNT5A
GO:0030540	female genitalia development	biological_process	901	18	7	5	0.00140934	CHD7|ESR1|TP63|TYRO3|WNT5A	GO:0030235	nitric-oxide synthase regulator activity	molecular_function	862	10	4	3	0.015048	CALM2|ESR1|HSP90AA1
GO:0033598	mammary gland epithelial cell proliferation	biological_process	597	13	6	4	0.00140971	EPHA2|ESR1|MAPK1|WNT5A
GO:0015299	solute:hydrogen antiporter activity	molecular_function	394	14	4	4	0.00145582	SLC11A1|SLC9A1|SLC9A5|SLC9A9	GO:0015491	cation:cation antiporter activity	molecular_function	965	20	5	5	0.00344018	SLC11A1|SLC8A1|SLC9A1|SLC9A5|SLC9A9
GO:0061298	retina vasculature development in camera-type eye	biological_process	418	14	4	4	0.00154408	ACVRL1|ARHGEF15|FZD4|PDGFRB
GO:0006525	arginine metabolic process	biological_process	435	14	4	4	0.00160952	ASS1|DDAH1|DDAH2|NOS3	GO:0007263	nitric oxide mediated signal transduction	biological_process	586	16	4	4	0.0054177	DDAH1|DDAH2|GUCY1B3|NOS3
									GO:0016653	oxidoreductase activity	acting on NAD(P)H	353	11	3	3	0.00736356	CYB5R2|NOS3|POR
									GO:0046209	nitric oxide metabolic process	biological_process	1258	31	6	6	0.0107285	CALM2|DDAH2|HSP90AA1|NOS3|POR|ZDHHC21
GO:0002011	morphogenesis of an epithelial sheet	biological_process	1174	32	7	7	0.00165699	ACVRL1|DLL4|HOXB4|JUB|PARD3|PHACTR4|WNT5A
GO:0007266	Rho protein signal transduction	biological_process	1978	44	9	9	0.00166874	CDC42EP5|CELSR1|CFL1|GNA12|MCF2L|MYO9B|PHACTR4|ROCK1|RTKN	GO:0007265	Ras protein signal transduction	biological_process	6318	136	21	21	0.00180048	CDC42EP5|CELSR1|CFL1|EPS8|GNA12|GRB2|MAP2K2|MAPK1|MAPKAPK3|MCF2L|MRAS|MYO9B|NGF|PHACTR4|RASGRP2|ROCK1|RTKN|SHC3|SHOC2|SYNGAP1|TP53
GO:0014020	primary neural tube formation	biological_process	5216	79	17	15	0.00177066	ARID1A|CELSR1|CFL1|CITED2|GLMN|PAX2|PHACTR4|SEMA4C|SFRP1|SFRP2|SKI|TFAP2A|TGIF1|TRIM71|WNT5A
GO:0015278	calcium-release channel activity	molecular_function	1214	17	5	5	0.00181345	JPH3|RASA3|RYR1|RYR3|TPCN2	GO:0031000	response to caffeine	biological_process	733	16	4	4	0.00725514	RYR1|RYR3|SDC2|SLC8A1
									GO:0070296	sarcoplasmic reticulum calcium ion transport	biological_process	455	11	3	3	0.00932819	ANK2|ATP2A2|RYR1
GO:0032781	positive regulation of ATPase activity	biological_process	841	19	7	5	0.00186902	AHSA1|DNAJB6|MLC1|TPM1|UHRF1	GO:0060590	ATPase regulator activity	molecular_function	311	12	5	3	0.0104199	AHSA1|DNAJB6|GRPEL2
GO:0007517	muscle organ development	biological_process	14376	260	54	37	0.00189033	ALX4|ARID5B|ASS1|C17orf79|CHAT|CHRND|CITED2|COL19A1|DCN|DLL4|DMRTA2|FGFRL1|FOXC2|FOXK1|FOXP1|GAA|HMG20B|ITGA11|KY|MRAS|MYLK|MYLK2|PAX5|PAX7|POU6F1|PPP3CA|RXRA|RYR1|SGCE|SIX4|SKI|SVIL|TGFBR3|TPM1|UTRN|VAX1|WNT5A
GO:0031663	lipopolysaccharide-mediated signaling pathway	biological_process	752	27	7	6	0.00189592	MAPK1|MTDH|NOS3|PRKCE|RIPK2|SCARB1
GO:0045121	membrane raft	cellular_component	12580	203	36	31	0.00219953	ANK2|ATP1B1|BST2|CACNA1C|EFNA5|FAIM2|HYAL2|IKBKB|KCNA5|KCNMA1|KDR|KIF18A|LRP8|MAL|MAPK1|MLC1|MYOF|NET1|NFAM1|NOS3|P2RX1|PAG1|PRKCZ|PTGIS|RIPK1|RTN4RL1|SCARB1|SLC9A1|STX12|SULF1|TRAF2
GO:0015175	neutral amino acid transmembrane transporter activity	molecular_function	1208	25	7	6	0.00230986	NET1|SLC1A4|SLC38A3|SLC6A19|SLC7A5|SLC7A9
GO:0048306	calcium-dependent protein binding	molecular_function	1834	47	10	9	0.00247582	ALG2|ANXA11|CALM2|MASP1|MASP2|MBL2|NRXN1|PDCD6|SLC9A1	GO:0031201	SNARE complex	cellular_component	1047	36	7	6	0.0194849	CPLX1|DOC2B|STX12|TSNARE1|VAMP4|YKT6
GO:0017048	Rho GTPase binding	molecular_function	2194	54	12	10	0.00251969	ARHGEF16|CDC42EP5|DAAM1|EPS8|FARP1|FMNL2|KCTD13|RHOH|ROCK1|RTKN
GO:2000278	regulation of DNA biosynthetic process	biological_process	991	19	5	5	0.00253542	ACVRL1|ADIPOQ|DNAJC2|FGFR4|PDGFRB
GO:0090303	positive regulation of wound healing	biological_process	646	14	4	4	0.00265965	FOXC2|MYLK|PPAP2B|PRKCE
GO:0010800	positive regulation of peptidyl-threonine phosphorylation	biological_process	677	14	5	4	0.00285761	MAPK1|PRKAG2|RIPK2|WNT5A
GO:0060038	cardiac muscle cell proliferation	biological_process	680	14	4	4	0.00287745	FOXC2|ODZ4|RXRA|TGFBR3	GO:0014855	striated muscle cell proliferation	biological_process	701	15	4	4	0.00465892	FOXC2|ODZ4|RXRA|TGFBR3
GO:0001710	mesodermal cell fate commitment	biological_process	680	14	4	4	0.00287745	FOXC2|HOXA11|PAX2|TRIM15	GO:0048333	mesodermal cell differentiation	biological_process	1303	19	5	5	0.00464829	FOXC2|FOXF1|HOXA11|PAX2|TRIM15
GO:0016441	posttranscriptional gene silencing	biological_process	1376	33	7	7	0.00291025	EIF2C1|JUB|PRKRA|RAX|SMAD3|TRIM71|WTIP
GO:0035194	posttranscriptional gene silencing by RNA	biological_process	1376	33	7	7	0.00291025	EIF2C1|JUB|PRKRA|RAX|SMAD3|TRIM71|WTIP
GO:0032438	melanosome organization	biological_process	488	15	4	4	0.00293284	AP1M1|DTNBP1|KIF13A|LYST	GO:0048753	pigment granule organization	biological_process	567	16	4	4	0.00521323	AP1M1|DTNBP1|KIF13A|LYST
GO:0060525	prostate glandular acinus development	biological_process	1119	12	5	4	0.00304256	ESR1|RXRA|SFRP1|TP63
GO:0033630	positive regulation of cell adhesion mediated by integrin	biological_process	736	21	6	5	0.00312769	FAM38A|FOXC2|IFT74|SFRP2|WNT5A
GO:0042803	protein homodimerization activity	molecular_function	24589	599	77	68	0.00313718	ADIPOQ|ALDH1A3|ALG2|ASCL1|ATG7|ATIC|BST2|C5orf33|CDS1|CRYL1|CRYM|CTBP1|DMRTA2|DST|ERBB3|ERG|EXT2|FGFR1OP|FOXP1|FZD4|GCA|GRPEL2|HAND2|HSP90AA1|IKBKB|IL6R|IMP3|LHPP|LRRFIP1|MAL|MAPK4|MASP1|MTUS2|MYO7A|NACC2|ODZ2|ODZ4|PCYT1A|PDCD6|PDE2A|PRKRA|PRPS1L1|PVRL2|RAB11FIP3|RABEP1|RAP1GAP|RAX|RIPK2|RUNX1T1|S100A16|SCARB1|SLC11A1|SMAD3|SNX9|STK10|SYT14|TAP1|TBC1D22A|TBX15|TCF3|TFAP2A|TPD52|TPD52L2|UGT1A10|UG…	GO:0010288	response to lead ion	biological_process	241	14	3	3	0.0185838	CDK4|SLC11A2|SLC6A1
GO:0043034	costamere	cellular_component	1515	17	6	5	0.00343001	ANK2|FLNC|KRT19|PLEC1|SVIL
GO:0048146	positive regulation of fibroblast proliferation	biological_process	2273	46	10	9	0.00359494	ANXA2|C17orf68|CDK4|ESR1|IL13|NDUFS4|TGIF1|WNT5A|ZMIZ1	GO:0048145	regulation of fibroblast proliferation	biological_process	3324	70	14	12	0.00469007	ANXA2|C17orf68|CDK4|ESR1|IL13|NDUFS4|SFRP1|SKI|TGIF1|TP53|WNT5A|ZMIZ1
GO:0060218	hematopoietic stem cell differentiation	biological_process	295	10	3	3	0.00374903	BATF|HOXB4|SFRP1
GO:0061430	bone trabecula morphogenesis	biological_process	299	10	3	3	0.00378909	COL1A1|FBN2|SFRP1
GO:0032516	positive regulation of phosphoprotein phosphatase activity	biological_process	341	10	3	3	0.00423348	CALM2|PDGFRB|VRK3
GO:0019210	kinase inhibitor activity	molecular_function	3341	59	15	11	0.00437115	CAMK2N1|FGFR1OP|GMFB|HEXIM1|HYAL2|IBTK|ITPRIP|PRKAG2|PRKAR1B|RHOH|SOCS1	GO:0004860	protein kinase inhibitor activity	molecular_function	3294	56	14	10	0.0111447	CAMK2N1|FGFR1OP|GMFB|HEXIM1|HYAL2|IBTK|ITPRIP|PRKAG2|PRKAR1B|SOCS1
GO:0021892	cerebral cortex GABAergic interneuron differentiation	biological_process	356	10	3	3	0.00440312	ASCL1|DLX1|LHX6	GO:0021544	subpallium development	biological_process	947	21	5	5	0.00460338	ALDH1A3|ASCL1|BCL11B|DLX1|GLI3
									GO:0060487	lung epithelial cell differentiation	biological_process	1708	27	8	6	0.0087412	ASCL1|CREB1|FOXP1|HOXA5|NCOR2|NUMA1
GO:0004683	calmodulin-dependent protein kinase activity	molecular_function	1463	18	7	5	0.0044749	CAMK2B|CAMK4|CAMKK1|DAPK1|MYLK2
GO:0005543	phospholipid binding	molecular_function	11658	263	37	34	0.00449242	ANXA11|ANXA2|APOC3|ARAP1|ARHGAP26|BDH1|C6orf145|CYTH3|DAB2|DOC2A|DOC2B|HIP1|HS1BP3|IQGAP2|MAL|MCF2L|MPPE1|MYO1E|MYOF|OSBPL1A|PARD3|PLA2G2A|PLA2G7|RICH2|SCARB1|SH3PXD2B|SNX13|SNX29|SNX9|SPTBN2|SPTBN4|SYT14|WDFY1|ZCCHC14	GO:0071825	protein-lipid complex subunit organization	biological_process	928	34	7	6	0.0121786	APOC3|LIPG|PLA2G2A|PLA2G7|SCARB1|SNX9
GO:0031573	intra-S DNA damage checkpoint	biological_process	366	10	3	3	0.00451956	CDS1|MDC1|NEK11
GO:0006936	muscle contraction	biological_process	13290	197	33	30	0.00516115	ACTA2|ANK2|CACNA1C|CALM2|CHRND|EDN2|ERG|GAA|GJC1|GNAO1|HSP90AA1|KCNMA1|LTB4R|MLC1|MYLK|MYLK2|MYOF|NMUR1|ROCK1|RYR1|RYR3|SLC8A1|SNTB1|SULF1|TMOD4|TPCN2|TPM1|TPM2|UTRN|VIPR1
GO:0043627	response to estrogen	biological_process	6826	157	24	22	0.00527748	ARNT2|ASH2L|ASS1|BDH1|CA2|CASP9|CITED2|COL1A1|ESR1|F7|GATA3|GLI3|HSP90AA1|KRT19|MAPK1|MAPK15|NCOR2|PDGFRB|SERPINB9|SFRP1|SLC6A1|TNFRSF11B
GO:0008252	nucleotidase activity	molecular_function	225	11	3	3	0.00541921	NT5C|NT5C1B|NT5E
GO:0030208	dermatan sulfate biosynthetic process	biological_process	466	10	3	3	0.00584367	DCN|DSE|NCAN
GO:0090004	positive regulation of establishment of protein localization to plasma membrane	biological_process	1098	21	7	5	0.0060121	ARF6|ARHGEF16|EPHA2|KIF5B|NRXN1
GO:0060760	positive regulation of response to cytokine stimulus	biological_process	932	22	5	5	0.00603309	RIPK2|TAF9|TXK|WNT5A|ZBP1
GO:0007158	neuron cell-cell adhesion	biological_process	505	10	3	3	0.00644675	CNTN4|NCAM2|NRXN1
GO:0042581	specific granule	cellular_component	309	11	3	3	0.00663519	ANXA11|SNAP23|STXBP3	GO:0000149	SNARE binding	molecular_function	2052	57	10	9	0.0138361	CPLX1|CPLX4|DOC2B|STX12|STXBP3|STXBP5|TSNARE1|VAMP4|YKT6
GO:0016772	transferase activity	transferring phosphorus-containing groups	38031	901	107	96	0.00672056	ACVRL1|ADCK4|AKT3|ALPK3|BRSK2|C5orf33|C9orf103|CABC1|CALM2|CAMK2B|CAMK4|CAMKK1|CDK4|CDS1|CEPT1|CHPT1|CSNK1A1L|DAK|DAPK1|DAPK2|DCLK1|DCLK3|DGKB|EFEMP1|EPHA1|EPHA2|EPHB2|EPS8|ERBB3|ERG|FGFR1OP|FGFR4|FGFRL1|FICD|GAK|IKBKB|IP6K2|ITPK1|ITPKB|KDR|KSR2|LMTK3|MAP2K2|MAP3K14|MAPK1|MAPK15|MAPK4|MAPKAPK3|MED20|MST1R|MYLK|MYLK2|NEK1|NEK11|NME1|NME1-NME2|NUAK1|PCYT1A|PDGFRB|PFKP|PIK3R4|PIP4K2B|PIP5K1B|PIP5K1C…
GO:0048016	inositol phosphate-mediated signaling	biological_process	522	10	4	3	0.00672639	EDN2|NMUR1|PPP3CA
GO:0006907	pinocytosis	biological_process	329	11	3	3	0.00695799	DAB2|DOCK2|MAPKAPK3
GO:0010470	regulation of gastrulation	biological_process	1558	27	7	6	0.00699161	ADIPOQ|DKK1|ODZ4|OSR2|SFRP2|TGIF1
GO:0034367	macromolecular complex remodeling	biological_process	718	24	6	5	0.00726686	APOC3|LIPG|PLA2G2A|PLA2G7|SCARB1	GO:0006656	phosphatidylcholine biosynthetic process	biological_process	923	25	6	5	0.0126021	CDS1|CEPT1|CHAT|CHPT1|PCYT1A
GO:0034368	protein-lipid complex remodeling	biological_process	718	24	6	5	0.00726686	APOC3|LIPG|PLA2G2A|PLA2G7|SCARB1
GO:0034369	plasma lipoprotein particle remodeling	biological_process	718	24	6	5	0.00726686	APOC3|LIPG|PLA2G2A|PLA2G7|SCARB1
GO:0050732	negative regulation of peptidyl-tyrosine phosphorylation	biological_process	2056	33	12	7	0.00767088	FGFR1OP|HYAL2|IBTK|PRKCZ|SFRP1|SFRP2|SOCS1
GO:0002700	regulation of production of molecular mediator of immune response	biological_process	2176	62	12	10	0.00780515	BST2|F2RL1|FOXP1|IL13|IL5|NDFIP1|PRKCZ|SUPT6H|TRAF2|WNT5A	GO:0002637	regulation of immunoglobulin production	biological_process	821	33	7	6	0.00881867	FOXP1|IL13|IL5|NDFIP1|SUPT6H|TRAF2
GO:0045177	apical part of cell	cellular_component	11735	302	41	36	0.00804878	AMN|ANK2|ATP1B1|ATP6V1B1|BST2|BYSL|CA2|DAB1|DAB2|EPB41L4B|ERBB3|GPR77|HSP90AA1|HYAL2|IL6R|KCNA5|KCNMA1|MAL|MLC1|MTDH|MUC17|MYO7A|NUMA1|PARD3|PDGFRB|PRKCZ|RAB27A|RDX|SHANK2|SLC11A2|SLC22A18|SLC7A5|SLCO2B1|STXBP3|TCHP|TLR9
GO:0010640	regulation of platelet-derived growth factor receptor signaling pathway	biological_process	396	11	3	3	0.0081424	ADIPOQ|F7|PTGIR
GO:0046040	IMP metabolic process	biological_process	436	11	3	3	0.00893084	ATIC|GART|PFAS	GO:0009396	folic acid-containing compound biosynthetic process	biological_process	579	11	3	3	0.0123207	ATIC|GART|MTHFD2L
GO:0006470	protein dephosphorylation	biological_process	8926	134	26	21	0.00984247	CTDSP1|CTDSP2|DULLARD|DUSP16|DUSP5|LHPP|NCEH1|PPM1J|PPP1CC|PPP3CA|PTP4A1|PTPN13|PTPRA|PTPRB|PTPRF|PTPRG|PTPRN2|PTPRQ|PTPRS|PTPRT|RPAP2
GO:0055075	potassium ion homeostasis	biological_process	722	10	4	3	0.0109113	ERG|KCNA5|KCNMA1
GO:0006099	tricarboxylic acid cycle	biological_process	590	27	5	5	0.012017	ACO2|IDH3A|MDH1|OGDHL|SDHB
GO:0004623	phospholipase A2 activity	molecular_function	492	28	5	5	0.0128762	PLA2G12B|PLA2G2A|PLA2G2F|PLA2G7|PNPLA8
GO:0004000	adenosine deaminase activity	molecular_function	802	10	5	3	0.013134	ADARB2|ADAT1|ZBP1
GO:0016894	endonuclease activity	active with either ribo- or deoxyribonucleic acids and producing 3'-phosphomonoesters	510	21	4	4	0.020195	ANG|DNASE2B|MUS81|RNASE4
