# Supplementary material for: Methylomic profiling of cortex samples from completed suicide cases implicates a role for PSORS1C3 in major depression and suicide
Source: Transl Psychiatry. 2017 Jan 3;7(1):e989–. doi: 10.1038/tp.2016.249 (PMC5545719; doi:10.1038/tp.2016.249)
Supplement: Supplementary Table S7 [file tp2016249x6.xlsx]

## Sheet: PathwayAnalysisMEwhite_MergedIn
Table S7: Gene Ontology White module
Independent pathways									Additional pathways explained
ID	Name	Ontology source	nProbes in pathway	nGenes in pathway	nDMPs in pathway	nDMP genes in pathway	P value	DMP genes in pathway	ID	Name	Ontology source	nProbes in pathway	nGenes in pathway	nDMPs in pathway	nDMP genes in pathway	P value	DMP genes in pathway
GO:0009790	embryo development	biological_process	47103	947	389	307	1.31555e-08	ABR|ACVR2A|ADA|ALDH1A3|ALKBH1|ALX1|ALX3|ALX4|ANKRD11|APBA3|APLP2|APOB|ARID1A|ARNT2|ATOH1|ATP2B2|ATP5A1|B9D1|BAP1|BAT3|BCL2L11|BMP4|BRCA2|BRUNOL4|BYSL|C2CD3|CCDC40|CCDC47|CCNB1|CCNB2|CCNK|CDC73|CDH1|CDK11B|CEBPA|CELSR1|CEP290|CFL1|CHD8|CHRD|CHST11|CITED2|CREBBP|CUL3|CYP1A1|CYP26B1|DACT1|DEAF1|DICER1|DKK1|DLC1|DLD|DLG1|DLL3|DLX5|DLX6|DNAJB6|DPPA3|DSCAML1|DUSP4|DVL1|E2F7|ECE1|EGLN1|EHMT1|ELL|EPAS1|E…	GO:0009792	embryo development ending in birth or egg hatching	biological_process	29862	594	243	196	1.54702e-06	ACVR2A|ADA|ALKBH1|ALX1|ALX3|ALX4|ANKRD11|APBA3|APOB|ARID1A|ARNT2|B9D1|BCL2L11|BMP4|BRCA2|BYSL|C2CD3|CCNB1|CCNB2|CCNK|CDH1|CDK11B|CEBPA|CELSR1|CFL1|CHD8|CHRD|CHST11|CITED2|CUL3|CYP1A1|DEAF1|DKK1|DLC1|DLG1|DLL3|DNAJB6|DSCAML1|DVL1|E2F7|ECE1|EGLN1|ELL|EPAS1|EPB41L5|EPN2|ERF|ESRRB|EVX1|FBXW8|FGFR1|FGFR2|FKBP8|FLCN|FLVCR1|FOXA1|FOXA2|FOXF1|FOXP1|FUT8|G2E3|GATA2|GATA3|GINS1|GNA13|GNAS|HAND2|HCN4|HEG1|H…
									GO:0043009	chordate embryonic development	biological_process	29693	589	240	194	2.11573e-06	ACVR2A|ADA|ALKBH1|ALX1|ALX3|ALX4|ANKRD11|APBA3|APOB|ARID1A|ARNT2|B9D1|BCL2L11|BMP4|BRCA2|BYSL|C2CD3|CCNB1|CCNB2|CCNK|CDH1|CDK11B|CEBPA|CELSR1|CFL1|CHD8|CHRD|CHST11|CITED2|CUL3|DEAF1|DKK1|DLC1|DLG1|DLL3|DNAJB6|DSCAML1|DVL1|E2F7|ECE1|EGLN1|ELL|EPAS1|EPB41L5|EPN2|ERF|ESRRB|FBXW8|FGFR1|FGFR2|FKBP8|FLCN|FLVCR1|FOXA1|FOXA2|FOXF1|FOXP1|FUT8|G2E3|GATA2|GATA3|GINS1|GNA13|GNAS|HAND2|HCN4|HEG1|HES1|HHEX|HIF…
									GO:0048598	embryonic morphogenesis	biological_process	26119	516	216	170	9.05893e-06	ABR|ACVR2A|ALDH1A3|ALX1|ALX3|ALX4|ARID1A|ATOH1|ATP2B2|B9D1|BAP1|BCL2L11|BMP4|C2CD3|CCDC40|CDC73|CELSR1|CEP290|CFL1|CHRD|CHST11|CITED2|CREBBP|CUL3|CYP26B1|DACT1|DEAF1|DICER1|DKK1|DLC1|DLD|DLG1|DLX5|DLX6|DNAJB6|DSCAML1|DUSP4|DVL1|ECE1|EPB41L5|ERF|ESRRB|EYA2|EYA4|FBN2|FGF3|FGFR1|FGFR2|FLT1|FLVCR1|FOXA2|FOXF1|FOXP4|FZD2|GATA2|GATA3|GNAS|GREM2|HAND2|HDAC2|HES1|HHEX|HIF1A|HIPK1|HOXA1|HOXA13|HOXA3|HOXA6…
									GO:0001701	in utero embryonic development	biological_process	16258	360	146	122	9.72059e-06	ADA|ALKBH1|ANKRD11|APBA3|APOB|ARNT2|B9D1|BCL2L11|BRCA2|BYSL|C2CD3|CCNB1|CCNB2|CCNK|CDH1|CDK11B|CEBPA|CHD8|CITED2|CUL3|DNAJB6|E2F7|EGLN1|ELL|EPAS1|EPB41L5|EPN2|ERF|ESRRB|FBXW8|FGFR1|FGFR2|FLCN|FLVCR1|FOXA2|FOXF1|FOXP1|FUT8|G2E3|GATA2|GATA3|GINS1|GNA13|HAND2|HCN4|HEG1|HES1|HHEX|HIF1A|IFT88|IHH|INPP5B|ITGA4|ITGB1|KDM1A|KIF3A|KLF1|LMX1B|LY6E|MAPK8IP3|MBD3|MBNL1|MDFI|MECOM|MED1|MGAT1|MKL2|MLL2|MLL4|MS…
									GO:0035107	appendage morphogenesis	biological_process	8571	146	72	56	0.000178627	ALX1|ALX3|ALX4|ASPH|B9D1|BAK1|BCL2L11|BMP4|C2CD3|CHST11|CREBBP|CYP26B1|DICER1|DKK1|DLX5|DLX6|ECE1|EVX2|FBN2|FGFR1|FGFR2|FLVCR1|GNAS|HAND2|HDAC2|HOXA13|HOXA9|HOXD13|IFT88|LMBR1|LMX1B|LRP4|LRP5|MBNL1|MECOM|MED1|MSX2|NOG|NOTCH1|OSR2|PCNT|PITX2|PSEN1|RAB23|RPGRIP1L|RSPO2|SALL1|SALL3|SKI|SOX4|SP9|TBX2|TBX5|TFAP2B|TMEM107|WNT3
									GO:0035108	limb morphogenesis	biological_process	8571	146	72	56	0.000178627	ALX1|ALX3|ALX4|ASPH|B9D1|BAK1|BCL2L11|BMP4|C2CD3|CHST11|CREBBP|CYP26B1|DICER1|DKK1|DLX5|DLX6|ECE1|EVX2|FBN2|FGFR1|FGFR2|FLVCR1|GNAS|HAND2|HDAC2|HOXA13|HOXA9|HOXD13|IFT88|LMBR1|LMX1B|LRP4|LRP5|MBNL1|MECOM|MED1|MSX2|NOG|NOTCH1|OSR2|PCNT|PITX2|PSEN1|RAB23|RPGRIP1L|RSPO2|SALL1|SALL3|SKI|SOX4|SP9|TBX2|TBX5|TFAP2B|TMEM107|WNT3
									GO:0048736	appendage development	biological_process	8998	158	76	59	0.000264201	ALX1|ALX3|ALX4|ASPH|B9D1|BAK1|BCL2L11|BMP4|C2CD3|CHST11|CREBBP|CYP26B1|DICER1|DKK1|DLX5|DLX6|ECE1|EVX2|FBN2|FGFR1|FGFR2|FLVCR1|GNAS|HAND2|HDAC2|HOXA13|HOXA9|HOXC13|HOXD13|IFT88|LMBR1|LMX1B|LRP4|LRP5|MBNL1|MECOM|MED1|MEOX2|MSX2|NOG|NOTCH1|OSR2|PCNT|PITX2|PSEN1|RAB23|RPGRIP1L|RSPO2|SALL1|SALL3|SKI|SMOC1|SOX4|SP9|TBX2|TBX5|TFAP2B|TMEM107|WNT3
									GO:0060173	limb development	biological_process	8998	158	76	59	0.000264201	ALX1|ALX3|ALX4|ASPH|B9D1|BAK1|BCL2L11|BMP4|C2CD3|CHST11|CREBBP|CYP26B1|DICER1|DKK1|DLX5|DLX6|ECE1|EVX2|FBN2|FGFR1|FGFR2|FLVCR1|GNAS|HAND2|HDAC2|HOXA13|HOXA9|HOXC13|HOXD13|IFT88|LMBR1|LMX1B|LRP4|LRP5|MBNL1|MECOM|MED1|MEOX2|MSX2|NOG|NOTCH1|OSR2|PCNT|PITX2|PSEN1|RAB23|RPGRIP1L|RSPO2|SALL1|SALL3|SKI|SMOC1|SOX4|SP9|TBX2|TBX5|TFAP2B|TMEM107|WNT3
									GO:0007389	pattern specification process	biological_process	19619	422	178	133	0.000367472	ACVR2A|ALG5|ALX1|ALX3|ALX4|ARL13B|ARL6|ASPH|BAK1|BAP1|BARX1|BMP4|C2CD3|CCDC40|CELSR1|CHRD|CITED2|CRKL|CXCL12|CYP26A1|CYP26B1|DDIT3|DKK1|DLL3|DNAH11|DSCAML1|DUSP6|EPB41L5|ERBB4|EVX1|FGFR2|FKBP8|FLT1|FOXA1|FOXA2|FOXF1|FOXK2|FOXO3|FOXP1|GNA13|HAND2|HES1|HHEX|HIF1A|HIPK1|HOXA1|HOXA3|HOXA6|HOXA9|HOXB7|HOXC13|HOXC5|HOXC6|HOXD13|HOXD3|HOXD8|IFT88|IHH|ISL1|KDM2B|KIF3A|LBX1|LDB1|LMX1B|LRP4|LRP5|LRRC50|MAF…
									GO:0030326	embryonic limb morphogenesis	biological_process	7257	125	63	47	0.000916352	ALX1|ALX3|ALX4|B9D1|BCL2L11|BMP4|C2CD3|CHST11|CREBBP|CYP26B1|DICER1|DKK1|DLX5|DLX6|ECE1|FBN2|FGFR1|FLVCR1|GNAS|HAND2|HDAC2|HOXA13|HOXA9|HOXD13|IFT88|LMBR1|LRP4|LRP5|MBNL1|MECOM|MED1|MSX2|NOG|NOTCH1|OSR2|PITX2|PSEN1|RAB23|RPGRIP1L|RSPO2|SALL1|SKI|SP9|TBX2|TBX5|TMEM107|WNT3
									GO:0035113	embryonic appendage morphogenesis	biological_process	7257	125	63	47	0.000916352	ALX1|ALX3|ALX4|B9D1|BCL2L11|BMP4|C2CD3|CHST11|CREBBP|CYP26B1|DICER1|DKK1|DLX5|DLX6|ECE1|FBN2|FGFR1|FLVCR1|GNAS|HAND2|HDAC2|HOXA13|HOXA9|HOXD13|IFT88|LMBR1|LRP4|LRP5|MBNL1|MECOM|MED1|MSX2|NOG|NOTCH1|OSR2|PITX2|PSEN1|RAB23|RPGRIP1L|RSPO2|SALL1|SKI|SP9|TBX2|TBX5|TMEM107|WNT3
									GO:0042733	embryonic digit morphogenesis	biological_process	2372	55	27	23	0.000949315	ALX4|B9D1|BCL2L11|BMP4|C2CD3|CHST11|CREBBP|ECE1|FLVCR1|HAND2|HDAC2|HOXD13|IFT88|LMBR1|LRP4|MSX2|NOG|NOTCH1|OSR2|RAB23|SALL1|TBX2|TMEM107
									GO:0031324	negative regulation of cellular metabolic process	biological_process	68504	1473	523	412	0.000952017	AHR|AIM1|ALX1|ANAPC4|ANAPC5|ANKLE2|ANKRD26|AP1AR|APC2|ARID1A|ARID4A|ARID5B|ATCAY|ATF3|ATN1|ATP2B2|ATPIF1|ATXN1|ATXN2|BACE2|BACH1|BAHD1|BAK1|BAP1|BAT3|BCL2|BCL3|BCL6|BHLHE40|BMP4|BRCA2|BRUNOL4|BUB3|C12orf52|C14orf156|C19orf2|C1QBP|C2orf28|CACNA1A|CAPRIN2|CASP3|CBX1|CBX4|CBX5|CCNB1|CD36|CDC16|CDC20|CDC73|CDH1|CDKN1C|CDKN2C|CDKN2D|CDS1|CEBPA|CHD8|CHP|CITED2|CNR1|CPEB2|CREBBP|CRYM|CSK|CST3|CTBP1|CUX1…
									GO:0051172	negative regulation of nitrogen compound metabolic process	biological_process	47124	989	362	284	0.0014124	AHR|AIM1|ALX1|ARID1A|ARID4A|ARID5B|ATCAY|ATF3|ATN1|ATPIF1|ATXN1|BACH1|BAHD1|BAP1|BCL3|BCL6|BHLHE40|BMP4|BRCA2|C12orf52|C14orf156|C19orf2|C1QBP|CBX1|CBX4|CBX5|CD36|CDC73|CDKN1C|CDS1|CEBPA|CHD8|CITED2|CPEB2|CREBBP|CRYM|CTBP1|CUX1|CUX2|DAB2IP|DACT1|DAXX|DDIT3|DEDD2|DEPDC1|DICER1|DKK1|DKK3|DMRT1|DNAJB6|DPPA3|DRAP1|DRD2|E2F7|EDNRB|EGLN1|EHMT1|EHMT2|EID2|ELF2|ENPP7|ERCC1|ERF|FBXW11|FGFR1|FGFR2|FHL2|FLC…
									GO:0003205	cardiac chamber development	biological_process	6831	122	63	45	0.0015983	ARID1A|BMP4|CITED2|EGLN1|FGFR2|FGFRL1|FHL2|FOXF1|FZD2|GATA3|HAND2|HEG1|HES1|HIF1A|HOXA13|IFT88|ISL1|JAG1|LUZP1|LY6E|MED1|MSX2|NKX2-5|NOTCH1|NPY5R|NRG1|PITX2|PPP1R13L|RBM15|RBPJ|SALL1|SMAD4|SMAD7|SMARCD3|SOX4|STRA6|TBX2|TBX5|TGFBR3|TPM1|TRIP11|VANGL2|WHSC1|WNT11|ZFPM1
									GO:0045934	negative regulation of nucleobase-containing compound metabolic process	biological_process	46583	976	357	280	0.00165565	AHR|AIM1|ALX1|ARID1A|ARID4A|ARID5B|ATF3|ATN1|ATPIF1|ATXN1|BACH1|BAHD1|BAP1|BCL3|BCL6|BHLHE40|BMP4|BRCA2|C12orf52|C14orf156|C19orf2|C1QBP|CBX1|CBX4|CBX5|CD36|CDC73|CDKN1C|CDS1|CEBPA|CHD8|CITED2|CPEB2|CREBBP|CRYM|CTBP1|CUX1|CUX2|DAB2IP|DACT1|DAXX|DDIT3|DEDD2|DEPDC1|DICER1|DKK1|DKK3|DMRT1|DNAJB6|DPPA3|DRAP1|DRD2|E2F7|EDNRB|EGLN1|EHMT1|EHMT2|EID2|ELF2|ENPP7|ERCC1|ERF|FBXW11|FGFR1|FGFR2|FHL2|FLCN|FNIP…
									GO:0009887	organ morphogenesis	biological_process	38503	772	300	227	0.00173215	ABR|ALDH1A3|ALX1|ALX3|ALX4|ANKRD11|ARID1A|ARID5B|ATOH1|ATP2B2|BAK1|BAZ1B|BCL2|BCL2L11|BHLHE23|BMP4|BMP6|BNC2|BSG|C2CD3|CA2|CARM1|CBS|CCDC40|CELSR1|CEP290|CHST11|CITED2|CNGA3|COL11A2|COL13A1|COL18A1|COL9A1|CRKL|CTNNA2|CTSZ|CUL1|CYP26B1|DGCR6|DICER1|DLC1|DLG1|DLX5|DLX6|DSCAML1|DVL1|EFNB2|EGLN1|EPHB1|EYA4|FAM20C|FBN2|FEM1B|FGF3|FGFR1|FGFR2|FGFRL1|FHL2|FLVCR1|FOXA1|FOXA2|FOXF1|FZD2|GATA2|GATA3|GHR|GN…
									GO:0022603	regulation of anatomical structure morphogenesis	biological_process	33247	657	246	196	0.00183464	AATK|ACTR3|ADM2|AP1AR|APC2|ARHGDIA|ARHGEF1|ARHGEF18|ARPC2|ATP10A|BAI1|BAI2|BAI3|BAIAP2|BCL11A|BCL2|BCL9L|BDNF|BHLHE23|BMP4|BTBD7|C1QBP|CACNA1A|CAMSAP1|CAPRIN2|CARM1|CD36|CDC42EP3|CDC42SE2|CDH1|CELSR1|CFDP1|CFL1|CFLAR|CHRNB2|CITED2|COL4A2|CST3|CXCL12|CYFIP1|DAB1|DAB2IP|DIAPH1|DICER1|DKK1|DLC1|DUSP6|DVL1|EGLN1|EHD1|EPB41L5|EPHB3|ERBB2|EZR|FBXW8|FEZ1|FGD4|FGF3|FGFR1|FGFR2|FITM2|FLT1|FLT4|FMNL2|FOXA1…
									GO:0060429	epithelium development	biological_process	36208	776	290	225	0.00191687	AGPAT6|AKT2|ALDH1A3|ALX1|ARID1A|ATOH1|ATP2B2|B9D1|BAK1|BARX1|BCCIP|BCL2|BMP4|BMP6|C2CD3|CA2|CASP3|CCDC40|CDH1|CDK6|CELSR1|CEP57|CFL1|CITED2|CNFN|COL18A1|COL4A1|CRYGS|CSNK2B|CST3|CTSZ|CUX1|CXCL12|CYP1A1|DDR1|DEAF1|DICER1|DLC1|DLD|DLG1|DLX5|DLX6|DMRT1|DVL1|E2F7|EDN3|EDNRB|EHMT2|EPB41L5|ERBB4|ERCC3|EZR|FA2H|FAM20C|FEM1B|FGFR1|FGFR2|FLT1|FNDC3A|FOXA1|FOXA2|FOXF1|FOXP1|FOXP4|FRAS1|FZD2|GATA3|GATA5|GNA…
									GO:0048568	embryonic organ development	biological_process	20501	401	160	125	0.00202401	ABR|ADA|ALDH1A3|ALX1|ALX3|ALX4|ARID1A|ATOH1|ATP2B2|BMP4|C2CD3|CCDC40|CEBPA|CELSR1|CEP290|CHST11|CITED2|DLG1|DLX5|DLX6|DNAJB6|DSCAML1|DVL1|E2F7|EGLN1|EPAS1|EPN2|ERCC1|ERF|EYA4|FBXW8|FGF3|FGFR1|FGFR2|FLVCR1|FOXF1|FZD2|GATA2|GATA3|GNAS|HAND2|HES1|HHEX|HIF1A|HIPK1|HOXA1|HOXA3|HOXA6|HOXB7|HOXD3|HSPG2|ID3|IFT88|IHH|INSIG1|INSIG2|IRX5|ITGA4|KDM2B|KLF1|LBX1|LMO2|LRP5|LRRC50|MAFB|MDFI|MED1|MKL2|MLL|NCOA3|…
									GO:0045165	cell fate commitment	biological_process	13512	234	103	79	0.00203596	ATOH1|BATF|BCL2|BMP4|CASP3|CDC73|CYP26B1|DSCAML1|EPAS1|ERBB4|EVX1|EYA2|FGF3|FGFR1|FGFR2|FKBP8|FOXA1|FOXA2|GATA2|GATA3|GSX1|HES1|HIPK1|HOXA13|IFRD1|IHH|ISL1|ISL2|ITGB1|JAG1|LBX1|MNX1|MUM1|NKX2-5|NKX6-1|NKX6-2|NKX6-3|NOTCH1|NOTCH3|NOTCH4|NRG1|NTF3|NTRK3|ODZ4|OLIG3|ONECUT1|ONECUT2|PAF1|PAX2|PAX3|PAX6|PAX7|PRKDC|PSEN1|RBPJ|SALL1|SIX3|SMAD2|SMAD4|SMAD5|SOX5|SOX6|SOX8|SPRY1|SPRY2|TBX2|TBX6|TEAD4|TGFB1I…
									GO:0000904	cell morphogenesis involved in differentiation	biological_process	39149	586	254	186	0.00239144	ABLIM2|ACTB|AGRN|ANK1|AP2A2|APBB2|ARTN|ATG7|ATOH1|ATP2B2|ATP8A2|AXL|BAI1|BAIAP2|BCL2|BDNF|BMP4|BOC|BRSK2|BTBD3|C11orf17|CACNA1A|CACNA1C|CACNA1D|CACNA1G|CACNA1H|CACNA1I|CAP1|CASP3|CDH1|CFL1|CHRNB2|CLASP1|CNP|COL18A1|COL4A1|COL4A2|COL9A1|CRMP1|CSNK2B|CTNNA2|CUL3|CXCL12|CYFIP1|DACT1|DKK1|DLG1|DLX5|DOCK1|DPYSL2|DPYSL4|DRD2|DSCAML1|DST|DVL1|EPB41L5|EPHA5|EPHB1|EPHB3|ERBB2|ESRRB|EZR|FARP1|FARP2|FEZ1|FG…
									GO:0048514	blood vessel morphogenesis	biological_process	17312	361	144	112	0.00243242	ADAM8|ADM2|ADRA2B|ANXA2|APOB|ATPIF1|BAK1|BMP4|BRF1|CCBE1|CITED2|CKLF|COL18A1|COL4A1|COL4A2|CXCL12|CYP1B1|DAB2IP|DICER1|E2F7|EFNB2|EPAS1|EPHB1|EPHB3|FAM105B|FGFR1|FGFR2|FLT1|FLT4|FOXF1|FZD4|GJC1|GNA13|HAND2|HEG1|HES1|HHEX|HIF1A|HOXA1|HOXA13|HOXA3|HPSE|HSPG2|HTATIP2|IHH|ITGA7|ITGB1|JAG1|JUN|KRIT1|LRP1|LRP5|MAP3K7|MAPK14|MCAM|MED1|MEOX2|MKL2|MMP2|MYH9|NEDD4|NF1|NFATC3|NKX2-5|NOTCH1|NOTCH3|NOTCH4|NRX…
									GO:0051254	positive regulation of RNA metabolic process	biological_process	53901	1103	422	313	0.00275057	ABLIM2|ADCYAP1|AFF1|AGRN|AHR|ALX1|ALX4|ANKRD49|ARID1A|ARID3C|ARNT2|ARNTL|ASH2L|ASPH|ATOH1|ATXN1|BAZ1B|BCL11A|BCL3|BCL9|BCL9L|BHLHE23|BMP4|BMP6|BRCA2|BRF1|BRUNOL4|C11orf67|CAMK4|CAMTA2|CAND1|CAPRIN2|CBFA2T3|CBFB|CCNB1|CCNE1|CCPG1|CD40|CDC73|CDH1|CDKN1C|CDS1|CEBPA|CENPK|CEP290|CHD8|CITED2|CKAP2|CKLF|CREB5|CREBBP|CREBL2|CTDP1|DAB2IP|DDIT3|DDX17|DDX41|DICER1|DLX5|DMRT1|DNM2|DRD2|DVL1|E2F3|E2F7|EAF2|E…
									GO:2000113	negative regulation of cellular macromolecule biosynthetic process	biological_process	45611	950	351	271	0.00299724	AHR|AIM1|ALX1|ARID1A|ARID4A|ARID5B|ATF3|ATN1|ATXN1|BACE2|BACH1|BAHD1|BAP1|BCL3|BCL6|BHLHE40|BMP4|BRCA2|BRUNOL4|C12orf52|C19orf2|C1QBP|CAPRIN2|CBX1|CBX4|CBX5|CD36|CDC73|CDKN1C|CDS1|CEBPA|CHD8|CITED2|CPEB2|CREBBP|CRYM|CTBP1|CUX1|CUX2|DAB2IP|DACT1|DAPK1|DAPK3|DAXX|DDIT3|DEDD2|DEPDC1|DICER1|DKK1|DKK3|DMRT1|DNAJB6|DRAP1|E2F7|EDNRB|EHMT1|EHMT2|EID2|EIF2AK4|EIF2C2|EIF2C3|EIF3E|EIF4EBP1|ELF2|ENPP7|ERF|FB…
									GO:0010604	positive regulation of macromolecule metabolic process	biological_process	89843	1974	697	534	0.00310968	ABLIM2|ACVR2A|ADAM8|ADCY4|ADCY6|ADCY9|ADCYAP1|ADM2|ADRA2B|AFF1|AGRN|AGTR1|AHR|AKT2|ALK|ALX1|ALX4|ANAPC4|ANAPC5|ANKLE2|ANKRD49|ANXA2|APC2|ARID1A|ARID3C|ARNT2|ARNTL|ASH2L|ASPH|ATF3|ATG7|ATOH1|ATXN1|AURKAIP1|BAD|BAK1|BAZ1B|BCL11A|BCL2|BCL3|BCL9|BCL9L|BHLHE23|BMP4|BMP6|BRCA2|BRF1|BRUNOL4|C11orf67|C17orf68|C1orf9|C1QBP|CACYBP|CALM1|CALM2|CAMK4|CAMTA2|CAND1|CAPRIN2|CARD14|CBFA2T3|CBFB|CCDC56|CCNB1|CCND…
									GO:0003002	regionalization	biological_process	14483	307	132	96	0.00314192	ACVR2A|ALX1|ALX4|ARL13B|BAP1|BARX1|BMP4|CELSR1|CHRD|CITED2|CRKL|CYP26A1|CYP26B1|DDIT3|DKK1|DLL3|DSCAML1|DUSP6|EPB41L5|EVX1|FGFR2|FKBP8|FOXA1|FOXA2|FOXF1|HES1|HHEX|HIPK1|HOXA1|HOXA3|HOXA6|HOXA9|HOXB7|HOXC13|HOXC5|HOXC6|HOXD13|HOXD3|HOXD8|IFT88|ISL1|KDM2B|KIF3A|LDB1|LMX1B|LRP4|LRP5|LRRC50|MAFB|MDFI|MEOX1|MEOX2|MLL|MNS1|MNX1|MSX2|NKX2-5|NKX6-1|NKX6-2|NOG|NOTCH1|OTX1|PAX1|PAX2|PAX3|PAX6|PAX7|PCGF2|PI…
									GO:0030902	hindbrain development	biological_process	6855	126	62	45	0.00319564	ATG7|ATIC|ATP2B2|ATRN|ATXN2|BCL2|CACNA1A|CBLN1|CBS|CDK5R2|CEP290|CTNNA2|DAB1|DLC1|FOXA2|FZD4|GATA2|GRID2|HERC1|HES1|HOXA1|ITGB1|KDM2B|KNDC1|LDB1|LHX5|LMX1B|MAFB|MYH10|NEUROD2|NOG|NR2C2|OGDH|OTX1|PAX6|PCNT|PHOX2B|RBM9|RFX4|RORA|RPGRIP1L|SDF4|SSTR2|SSTR3|TRNP1
									GO:0035239	tube morphogenesis	biological_process	17028	313	135	100	0.00335237	ALX1|ARID1A|BAK1|BCL2|BCL2L11|BMP4|C2CD3|CCDC40|CDH1|CELSR1|CFL1|CITED2|CSNK2B|CTSZ|CXCL12|DAB2IP|DDR1|DEAF1|DICER1|DLC1|DLG1|FGF3|FGFR2|FLT1|FOXA1|FOXA2|FOXF1|GATA3|GNA13|GZF1|HAND2|HES1|HHEX|HIF1A|HOXA1|IHH|KDM2B|KIF26B|LBX1|LIAS|LRP5|LRRC50|LUZP1|MAP3K7|MED1|MSX2|MTSS1|MYC|NCOA3|NFATC3|NKX2-5|NOG|NOTCH1|NOTCH4|NR4A3|NTN1|PAX2|PAX3|PHB2|PITX2|PKD1|PLXND1|PODXL|PRICKLE1|PRKD2|PSEN1|PTK7|RAC3|RAS…
									GO:0048589	developmental growth	biological_process	9378	198	76	65	0.00337604	ALKBH1|APOA5|BCL2|BCL9|BMP4|BNC2|BRCA2|CADM1|CCNB1|CFLAR|CHST11|COL9A1|CYFIP1|CYP19A1|DVL1|EPB41L5|ERBB4|ESRRB|FGFR2|FOXO3|GATA3|GINS1|GPR149|HOXD13|KIF26B|LRP4|MAGI2|MATN1|MED1|MLL2|MLL4|MSX2|MYO5A|NBN|NCOA3|NINJ2|NOTCH1|NPPC|PAX7|PGCP|PPP3CB|PRMT2|PSEN1|PTEN|PTK7|PYGO2|RAC3|ROBO1|SALL1|SEMA3A|SEMA3F|SHBG|SLC12A2|SLIT1|SLIT3|SMAD2|SMAD4|STRA6|TBCE|TBX2|TEC|TMTC3|UBE3A|VANGL2|WNT7B
									GO:0001889	liver development	biological_process	3958	99	44	35	0.00338456	ADA|ALDH9A1|ARID5B|ATG7|BDH1|CADM1|CCDC40|CEBPA|CITED2|CYP1A1|E2F7|HES1|HHEX|IGF2R|ITGA2|JUN|KLF1|LRRC50|MED1|MKL2|NF1|NKX2-8|NOTCH1|ONECUT1|ONECUT2|PHF2|PKD1|RPGRIP1L|RUNX1|SEC63|TGFBR3|UCP2|UPF2|VWF|WNT4
									GO:0051726	regulation of cell cycle	biological_process	35452	734	274	213	0.00341485	ADCYAP1|AIM1|AKT2|ANAPC4|ANAPC5|ANLN|APBB2|APC2|AURKAIP1|BAD|BAK1|BAP1|BCCIP|BCL2|BCL2L11|BMP4|BRCA2|BTG4|BUB1|BUB3|C10orf90|C17orf68|CABLES2|CALM1|CALM2|CASP3|CAV2|CCDC52|CCNA1|CCNB1|CCNB2|CCND2|CCNDBP1|CCNE1|CCNK|CCNL1|CCNL2|CCNYL1|CDC16|CDC20|CDC73|CDH1|CDK10|CDK11B|CDK5R2|CDK6|CDKN1C|CDKN2C|CDKN2D|CDKN3|CDS1|CEP76|CITED2|CLSPN|CTBP1|CUL1|CUL3|CYP1A1|DAB2IP|DACT1|DAPK3|DDIT3|DGKZ|DICER1|DIRAS3…
									GO:0010171	body morphogenesis	biological_process	3598	44	29	20	0.00367786	ANKRD11|ARID5B|ASPH|DKK1|DLX5|FLVCR1|GNAS|GREM2|IHH|MMP2|NOG|PAX9|PDGFRA|PTPN11|SKI|SSBP3|STRA6|TWIST2|WNT3|ZNF281
									GO:0000975	regulatory region DNA binding	molecular_function	19108	366	145	114	0.00372056	AHR|ARID5B|ARNTL|ASH2L|BARX1|BHLHE40|CARM1|CBX4|CEBPA|CHD2|CREBBP|DLX4|DLX5|DLX6|DMRT1|E2F3|E2F7|ERBB4|ESRRB|ETS2|FOS|FOXA1|FOXA2|FOXF1|GATA2|GATA3|GATA5|HAND2|HDAC2|HDAC4|HES1|HHEX|HIF1A|HNF4A|HNRNPL|HOXA13|HSF2|IRF7|IRF8|IRF9|ISL1|JUN|KDM1A|KDM3A|KLF1|LBX1|LDB1|LMO2|LONP1|MAF1|MAL|MED1|MEF2D|MKL1|MLL|MLL2|MLL4|MSX2|MTA2|MTF1|MTOR|MUM1|MYC|MZF1|NCOR1|NEUROD2|NFATC1|NFIC|NFIL3|NKX2-5|NKX6-1|NKX6-…
									GO:0001067	regulatory region nucleic acid binding	molecular_function	19108	366	145	114	0.00372056	AHR|ARID5B|ARNTL|ASH2L|BARX1|BHLHE40|CARM1|CBX4|CEBPA|CHD2|CREBBP|DLX4|DLX5|DLX6|DMRT1|E2F3|E2F7|ERBB4|ESRRB|ETS2|FOS|FOXA1|FOXA2|FOXF1|GATA2|GATA3|GATA5|HAND2|HDAC2|HDAC4|HES1|HHEX|HIF1A|HNF4A|HNRNPL|HOXA13|HSF2|IRF7|IRF8|IRF9|ISL1|JUN|KDM1A|KDM3A|KLF1|LBX1|LDB1|LMO2|LONP1|MAF1|MAL|MED1|MEF2D|MKL1|MLL|MLL2|MLL4|MSX2|MTA2|MTF1|MTOR|MUM1|MYC|MZF1|NCOR1|NEUROD2|NFATC1|NFIC|NFIL3|NKX2-5|NKX6-1|NKX6-…
									GO:0009952	anterior/posterior pattern specification	biological_process	8725	194	88	63	0.00402273	ACVR2A|ALX1|ALX4|BAP1|BARX1|BMP4|CELSR1|CRKL|CYP26A1|DDIT3|DKK1|DLL3|EPB41L5|FOXA2|FOXF1|HES1|HHEX|HIPK1|HOXA1|HOXA3|HOXA6|HOXA9|HOXB7|HOXC13|HOXC5|HOXC6|HOXD13|HOXD3|HOXD8|IFT88|KDM2B|KIF3A|LDB1|LRP5|MEOX1|MEOX2|MLL|MSX2|NOG|NOTCH1|OTX1|PAX1|PAX6|PCGF2|PPP2R3A|PRKDC|PSEN1|RING1|ROR2|SCMH1|SF3B1|SIP1|SIX3|SKI|SMAD2|SMAD4|SSBP3|TBX18|TCF15|TCF7L1|VANGL2|WNT3|WT1
									GO:0001708	cell fate specification	biological_process	3009	69	33	26	0.00410145	ATOH1|EVX1|EYA2|FKBP8|FOXA1|FOXA2|HOXA13|IHH|ISL1|ISL2|ITGB1|LBX1|MNX1|NKX6-1|NKX6-2|NOTCH1|NTRK3|ODZ4|OLIG3|PAX2|PAX6|PSEN1|RBPJ|SOX6|TBX6|TEAD4
									GO:0051098	regulation of binding	biological_process	9811	198	89	65	0.00430281	ADD2|AIM1|ANXA2|APLP2|BAK1|BCL2|BCL3|BMP4|CAPRIN2|CARM1|CRBN|CSNK2B|DOT1L|DPH3|DVL1|EPB41|EPB41L5|GATA3|GREM2|GTPBP4|HABP4|HAND2|HDAC4|HES1|HJURP|ISL1|ITGA2|ITGA4|JUN|KDM1A|KRIT1|LRPAP1|MAL|MDFI|MEPCE|MSX2|MUM1|NFKBIA|NME1|NOG|NRG1|P2RY1|PAX7|PEX14|PITX2|PKD1|PLXND1|PRKACA|PRMT7|PRMT8|PSEN1|RFNG|RSF1|SKI|SMAD2|SMAD4|SMARCD3|TEX14|TGFBR3|TRAF4|TRIB3|TWIST2|YBX2|ZFP90|ZFPM1
									GO:0045944	positive regulation of transcription from RNA polymerase II promoter	biological_process	36729	737	288	214	0.00452043	ABLIM2|ADCYAP1|AGRN|AHR|ALX1|ALX4|ARID3C|ARNT2|ARNTL|ASH2L|ATOH1|ATXN1|BCL11A|BCL3|BCL9|BCL9L|BHLHE23|BMP4|BMP6|C11orf67|CAMTA2|CAND1|CAPRIN2|CBFA2T3|CBFB|CCPG1|CD40|CDC73|CEBPA|CENPK|CHD8|CITED2|CKAP2|CREBBP|DAB2IP|DDIT3|DDX17|DDX41|DICER1|DLX5|DMRT1|DRD2|E2F7|EIF2A|EPAS1|ERCC3|ESRRB|ETS2|EVX1|FGFR2|FHOD1|FLCN|FOS|FOXA1|FOXA2|FOXF1|FOXO3|FOXP1|GATA2|GATA3|GATA5|GLIS3|GSX1|GTF2F1|HAND2|HDAC2|HDAC…
									GO:0043565	sequence-specific DNA binding	molecular_function	34681	678	257	199	0.00455745	AHR|ALX1|ALX3|ALX4|ATF3|ATF6B|ATOH1|BACH1|BARX1|BATF|BCL2|BCL6|CCNL1|CEBPA|CHD2|CREB5|CREBBP|CREBL2|CUX1|CUX2|DDIT3|DLX4|DLX5|DLX6|DMRT1|DRAP1|ELF2|EPAS1|ERF|ESRRB|ETS2|EVX1|EVX2|FOS|FOXA1|FOXA2|FOXF1|FOXI3|FOXK2|FOXN3|FOXO3|FOXP1|FOXP4|GATA2|GATA3|GATA5|GATAD1|GSX1|GZF1|HAND2|HDAC2|HDAC4|HES1|HHEX|HIC1|HIF1A|HLF|HNF4A|HNRNPD|HOMEZ|HOXA1|HOXA13|HOXA3|HOXA6|HOXA9|HOXB7|HOXC13|HOXC4|HOXC5|HOXC6|HOX…
									GO:0021510	spinal cord development	biological_process	4429	87	42	32	0.00481938	ABT1|CACNA1A|CHRD|DAB1|DICER1|DPYSL2|EVX1|FOXP1|GATA2|GIGYF2|GSX1|IFT88|ISL1|ISL2|LBX1|LHX4|LHX5|MNX1|NF1|NKX6-1|NKX6-2|NOG|OLIG3|PAX3|PAX6|PAX7|PKD1|RAB23|RFX4|SLIT1|SOX4|UNCX
									GO:0009888	tissue development	biological_process	60648	1342	466	368	0.00495757	ACVR2A|AGPAT6|AKT2|ALDH1A3|ALX1|ALX4|APOA5|ARID1A|ARID5B|ASB2|ATF3|ATG7|ATOH1|ATP2B2|ATP2C1|B9D1|BAK1|BARX1|BCCIP|BCL2|BCL9|BCL9L|BDH1|BMP4|BMP6|BMP8A|BMP8B|BNC2|BSG|BTD|C2CD3|C3orf58|CA2|CACYBP|CASP3|CAV2|CBS|CCDC40|CCNB1|CDC73|CDH1|CDK6|CELSR1|CEP57|CFL1|CFLAR|CHRD|CHST11|CITED2|CKLF|CNFN|CNNM4|COL11A2|COL18A1|COL4A1|COL9A1|CREB5|CRYGS|CSNK2B|CST3|CTSZ|CUX1|CXCL12|CYP1A1|CYP26A1|DBI|DDR1|DEAF1|…
									GO:0048562	embryonic organ morphogenesis	biological_process	14784	271	112	87	0.00502604	ABR|ALDH1A3|ALX1|ALX3|ALX4|ARID1A|ATOH1|ATP2B2|BMP4|C2CD3|CCDC40|CELSR1|CEP290|CHST11|CITED2|DLG1|DLX5|DLX6|DSCAML1|DVL1|EYA4|FGF3|FGFR1|FGFR2|FLVCR1|FOXF1|FZD2|GATA2|GATA3|GNAS|HAND2|HES1|HIF1A|HIPK1|HOXA1|HOXA3|HOXA6|HOXB7|HOXD3|HSPG2|IHH|INSIG1|INSIG2|IRX5|KDM2B|LBX1|LRP5|LRRC50|MAFB|MDFI|NKX2-5|NOG|NOTCH1|NR4A3|NTN1|OSR2|OTX1|PAX2|PAX6|PCGF2|PDGFRA|PITX2|PRKRA|PSEN1|PTK7|RAC1|ROR2|RPL38|SALL1…
									GO:0061008	hepaticobiliary system development	biological_process	4013	101	44	35	0.00504535	ADA|ALDH9A1|ARID5B|ATG7|BDH1|CADM1|CCDC40|CEBPA|CITED2|CYP1A1|E2F7|HES1|HHEX|IGF2R|ITGA2|JUN|KLF1|LRRC50|MED1|MKL2|NF1|NKX2-8|NOTCH1|ONECUT1|ONECUT2|PHF2|PKD1|RPGRIP1L|RUNX1|SEC63|TGFBR3|UCP2|UPF2|VWF|WNT4
									GO:0010605	negative regulation of macromolecule metabolic process	biological_process	68378	1456	510	400	0.00524021	AHR|AIM1|ALX1|ANAPC4|ANAPC5|AP1AR|APC2|ARID1A|ARID4A|ARID5B|ATF3|ATN1|ATP2B2|ATXN1|ATXN2|BACE2|BACH1|BAHD1|BAK1|BANP|BAP1|BAT3|BCL11A|BCL3|BCL6|BHLHE40|BMP4|BRCA2|BRUNOL4|BUB3|C12orf52|C14orf156|C19orf2|C1QBP|C2orf28|CAPRIN2|CASP3|CBX1|CBX4|CBX5|CCNB1|CD36|CDC16|CDC20|CDC73|CDH1|CDKN1C|CDKN2C|CDKN2D|CDS1|CEBPA|CHAC1|CHD8|CHP|CITED2|CPEB2|CREBBP|CRYM|CST3|CTBP1|CUX1|CUX2|DAB2IP|DACT1|DAPK1|DAPK3|D…
									GO:0045935	positive regulation of nucleobase-containing compound metabolic process	biological_process	59800	1248	466	347	0.00532759	ABLIM2|ADCYAP1|AFF1|AGRN|AHR|ALX1|ALX4|ANKRD49|ARHGEF10|ARID1A|ARID3C|ARNT2|ARNTL|ASH2L|ASPH|ATOH1|ATXN1|BAZ1B|BCL11A|BCL3|BCL9|BCL9L|BHLHE23|BMP4|BMP6|BRCA2|BRF1|BRUNOL4|C11orf67|C17orf68|CACYBP|CALM1|CALM2|CAMK4|CAMTA2|CAND1|CAP1|CAPRIN2|CBFA2T3|CBFB|CCNB1|CCNE1|CCPG1|CD40|CDC73|CDH1|CDKN1C|CDS1|CEBPA|CENPK|CEP290|CHD8|CITED2|CKAP2|CKLF|CREB5|CREBBP|CREBL2|CST3|CTDP1|DAB2IP|DDIT3|DDX17|DDX41|DI…
									GO:0007423	sensory organ development	biological_process	24717	460	192	140	0.00537603	ABR|ALDH1A3|ARID1A|ATOH1|ATP2B2|B9D1|BAK1|BCL2|BCL2L11|BDNF|BHLHE23|BMP4|BMP6|BNC2|CDH1|CEBPA|CELSR1|CEP290|CITED2|CLCN2|CNGA3|CRYGS|CST3|CUX1|CXCL14|CYP1A1|CYP1B1|CYP26B1|DDR1|DICER1|DLG1|DLX5|DLX6|DVL1|ECE1|EPHB1|EYA4|FGF3|FGFR1|FGFR2|FKBP8|FZD2|FZD4|GABRB2|GATA2|GATA3|GNB1|GPD2|HAND2|HDAC2|HES1|HIF1A|HIPK1|HOXA1|HOXA13|HOXC13|IFT88|IHH|INSIG1|INSIG2|IRX5|JAG1|KCNMA1|KDM2B|LMX1B|LPCAT1|LRP5|MAF…
									GO:0035270	endocrine system development	biological_process	6759	134	59	46	0.00541944	ADCYAP1|ARID5B|BAK1|BMP4|BMP6|CDH1|CDK6|CITED2|CRKL|DKK3|DRD2|FOXA2|GATA2|GATA3|GIPR|GSX1|HES1|HHEX|HNF4A|HOXA3|HOXD3|IL6|ISL1|KDM1A|LY6E|MNX1|NF1|NKX2-5|NKX6-1|NKX6-2|NOG|ONECUT1|ONECUT2|PAX1|PAX6|PDGFRA|PDPK1|PITX2|RBPJ|SALL1|SLC2A2|SOX4|STRA6|WNT11|WNT4|WT1
									GO:0010557	positive regulation of macromolecule biosynthetic process	biological_process	57355	1224	449	339	0.00564872	ABLIM2|ADCYAP1|AFF1|AGRN|AHR|AKT2|ALX1|ALX4|ANKRD49|ARID1A|ARID3C|ARNT2|ARNTL|ASH2L|ASPH|ATOH1|ATXN1|BAZ1B|BCL11A|BCL3|BCL9|BCL9L|BHLHE23|BMP4|BMP6|BRCA2|BRF1|C11orf67|C17orf68|C1orf9|C1QBP|CACYBP|CAMK4|CAMTA2|CAND1|CAPRIN2|CBFA2T3|CBFB|CCDC56|CCNE1|CCPG1|CD40|CDC73|CDH1|CDKN1C|CDS1|CEBPA|CENPK|CEP290|CHD8|CHP|CITED2|CKAP2|CKLF|CREB5|CREBBP|CREBL2|CST3|CTDP1|DAB2IP|DAZL|DDIT3|DDX17|DDX41|DICER1|D…
									GO:0003206	cardiac chamber morphogenesis	biological_process	5824	102	52	37	0.00593673	CITED2|EGLN1|FGFR2|FGFRL1|FHL2|FOXF1|FZD2|GATA3|HAND2|HEG1|HES1|HIF1A|IFT88|ISL1|JAG1|LY6E|MED1|MSX2|NKX2-5|NOTCH1|NPY5R|NRG1|PITX2|PPP1R13L|RBM15|RBPJ|SMAD7|SMARCD3|SOX4|TBX2|TBX5|TGFBR3|TPM1|VANGL2|WHSC1|WNT11|ZFPM1
									GO:0051253	negative regulation of RNA metabolic process	biological_process	42377	877	325	249	0.00601479	AHR|AIM1|ALX1|ARID1A|ARID4A|ARID5B|ATF3|ATN1|ATXN1|BACH1|BAHD1|BAP1|BCL3|BCL6|BHLHE40|BMP4|C12orf52|C14orf156|C19orf2|C1QBP|CBX1|CBX4|CBX5|CD36|CDC73|CDKN1C|CEBPA|CHD8|CITED2|CREBBP|CRYM|CTBP1|CUX1|CUX2|DAB2IP|DACT1|DAXX|DDIT3|DEDD2|DEPDC1|DICER1|DKK1|DKK3|DMRT1|DNAJB6|DRAP1|E2F7|EDNRB|EHMT1|EHMT2|EID2|ELF2|ERF|FBXW11|FGFR1|FGFR2|FHL2|FLCN|FNIP1|FOXA1|FOXA2|FOXF1|FOXN3|FOXO3|FOXP1|GATA2|GATA3|GLI…
									GO:0090287	regulation of cellular response to growth factor stimulus	biological_process	10422	160	70	56	0.00620829	BCL9L|C5orf13|CAV2|CDKN1C|CHST11|CIDEA|CITED2|DAB2IP|DUSP6|EID2|FAM20C|FBN1|FBN2|FGFR2|FLCN|FLT1|FZD4|GATA3|GIPC1|GPC1|HHEX|HIF1A|LTBP1|MYOF|NEDD4|NEDD4L|NGF|NGFR|NOG|NPTN|ONECUT1|ONECUT2|PDPK1|PIN1|PMEPA1|PRDM16|PRKCB|PRKD2|SIRT1|SKI|SMAD2|SMAD4|SMAD6|SMAD7|SNW1|SNX6|SPRY1|SPRY2|STK11|STRAP|TGFB1I1|TGFBR2|TGFBR3|VEGFC|WNT4|ZNF703
									GO:0009892	negative regulation of metabolic process	biological_process	73752	1591	550	433	0.00628042	AHR|AIM1|ALX1|ANAPC4|ANAPC5|ANKLE2|ANKRD26|AP1AR|APC2|ARID1A|ARID4A|ARID5B|ATCAY|ATF3|ATN1|ATP2B2|ATPIF1|ATXN1|ATXN2|BACE2|BACH1|BAHD1|BAK1|BANP|BAP1|BAT3|BCL11A|BCL2|BCL3|BCL6|BHLHE40|BMP4|BRCA2|BRUNOL4|BSCL2|BUB3|C12orf52|C14orf156|C19orf2|C1QBP|C2orf28|CACNA1A|CAPRIN2|CASP3|CBX1|CBX4|CBX5|CCNB1|CD36|CDC16|CDC20|CDC73|CDH1|CDKN1C|CDKN2C|CDKN2D|CDS1|CEBPA|CHAC1|CHD8|CHP|CIDEA|CITED2|CNR1|CPEB2|C…
									GO:0045892	negative regulation of transcription	DNA-templated	41205	837	314	239	0.00630243	AHR|AIM1|ALX1|ARID1A|ARID4A|ARID5B|ATF3|ATN1|ATXN1|BACH1|BAHD1|BAP1|BCL3|BCL6|BHLHE40|BMP4|C12orf52|C19orf2|C1QBP|CBX1|CBX4|CBX5|CD36|CDC73|CDKN1C|CEBPA|CHD8|CITED2|CREBBP|CRYM|CTBP1|CUX1|CUX2|DAB2IP|DACT1|DAXX|DDIT3|DEDD2|DEPDC1|DICER1|DKK1|DKK3|DMRT1|DNAJB6|DRAP1|E2F7|EDNRB|EHMT1|EHMT2|EID2|ELF2|ERF|FBXW11|FGFR1|FGFR2|FHL2|FLCN|FNIP1|FOXA1|FOXA2|FOXF1|FOXN3|FOXO3|FOXP1|GATA2|GATA3|GLIS3|GZF1|HC…
									GO:0001709	cell fate determination	biological_process	2517	43	30	18	0.00647895	ATOH1|BMP4|CYP26B1|DSCAML1|GATA2|GATA3|HES1|IFRD1|ISL1|JAG1|LBX1|NKX6-3|NOTCH4|NTF3|PAX2|PAX6|TBX2|TRIM15
									GO:0045893	positive regulation of transcription	DNA-templated	51573	1040	396	293	0.00688034	ABLIM2|ADCYAP1|AFF1|AGRN|AHR|ALX1|ALX4|ANKRD49|ARID1A|ARID3C|ARNT2|ARNTL|ASH2L|ASPH|ATOH1|ATXN1|BAZ1B|BCL11A|BCL3|BCL9|BCL9L|BHLHE23|BMP4|BMP6|BRCA2|BRF1|C11orf67|CAMK4|CAMTA2|CAND1|CAPRIN2|CBFA2T3|CBFB|CCNE1|CCPG1|CD40|CDC73|CDH1|CDKN1C|CDS1|CEBPA|CENPK|CEP290|CHD8|CITED2|CKAP2|CKLF|CREB5|CREBBP|CREBL2|DAB2IP|DDIT3|DDX17|DDX41|DICER1|DLX5|DMRT1|DNM2|DRD2|DVL1|E2F3|E2F7|EAF2|EBF1|EBF3|EIF2A|ELF2|…
									GO:0044212	transcription regulatory region DNA binding	molecular_function	18657	358	140	110	0.00699422	AHR|ARID5B|ARNTL|ASH2L|BARX1|BHLHE40|CARM1|CBX4|CEBPA|CHD2|CREBBP|DLX4|DLX5|DLX6|DMRT1|E2F3|E2F7|ERBB4|ESRRB|ETS2|FOS|FOXA1|FOXA2|FOXF1|GATA2|GATA3|GATA5|HAND2|HDAC2|HDAC4|HES1|HHEX|HIF1A|HNF4A|HNRNPL|HOXA13|HSF2|IRF7|ISL1|JUN|KDM1A|KDM3A|KLF1|LBX1|LDB1|LMO2|LONP1|MAF1|MAL|MED1|MEF2D|MKL1|MLL|MLL2|MLL4|MSX2|MTA2|MTF1|MTOR|MYC|MZF1|NCOR1|NEUROD2|NFATC1|NFIC|NFIL3|NKX2-5|NKX6-1|NKX6-2|NKX6-3|NME1|N…
									GO:0060039	pericardium development	biological_process	1316	17	12	9	0.00710414	HAND2|HEG1|MECOM|NKX2-6|NOTCH1|RPGRIP1L|SMAD2|TBX5|WT1
									GO:0072358	cardiovascular system development	biological_process	36305	720	280	208	0.00736308	ADAM8|ADM2|ADRA2B|AHR|ANXA2|APOB|ARID1A|ATG7|ATPIF1|B9D1|BAK1|BAZ1B|BMP4|BRF1|C2CD3|C3orf58|CACYBP|CASP3|CCBE1|CCDC40|CCNB1|CITED2|CKLF|COL18A1|COL4A1|COL4A2|CRKL|CXCL12|CYP1B1|DAB2IP|DDIT3|DDX17|DICER1|DLC1|DVL1|E2F7|ECE1|EFNB2|EGLN1|EPAS1|EPHB1|EPHB3|ERBB2|ERBB4|FAM105B|FBN1|FBXW8|FGF19|FGFR1|FGFR2|FGFRL1|FHL2|FLT1|FLT4|FLVCR1|FOXF1|FOXP1|FOXP4|FZD2|FZD4|GATA3|GJC1|GNA13|HAND2|HDAC2|HEG1|HES1|H…
									GO:0072359	circulatory system development	biological_process	36305	720	280	208	0.00736308	ADAM8|ADM2|ADRA2B|AHR|ANXA2|APOB|ARID1A|ATG7|ATPIF1|B9D1|BAK1|BAZ1B|BMP4|BRF1|C2CD3|C3orf58|CACYBP|CASP3|CCBE1|CCDC40|CCNB1|CITED2|CKLF|COL18A1|COL4A1|COL4A2|CRKL|CXCL12|CYP1B1|DAB2IP|DDIT3|DDX17|DICER1|DLC1|DVL1|E2F7|ECE1|EFNB2|EGLN1|EPAS1|EPHB1|EPHB3|ERBB2|ERBB4|FAM105B|FBN1|FBXW8|FGF19|FGFR1|FGFR2|FGFRL1|FHL2|FLT1|FLT4|FLVCR1|FOXF1|FOXP1|FOXP4|FZD2|FZD4|GATA3|GJC1|GNA13|HAND2|HDAC2|HEG1|HES1|H…
									GO:0002009	morphogenesis of an epithelium	biological_process	19544	377	149	115	0.00748961	ALDH1A3|ALX1|ARID1A|BAK1|BCL2|BMP4|C2CD3|CA2|CCDC40|CELSR1|CFL1|CITED2|CRYGS|CSNK2B|CTSZ|CXCL12|DDR1|DEAF1|DICER1|DLC1|DLG1|DVL1|EPB41L5|FEM1B|FGFR1|FGFR2|FLT1|FOXA1|FOXA2|FOXF1|FRAS1|GATA3|GNA13|GZF1|HAND2|HES1|HHEX|HIF1A|HOXA13|HOXD13|IGF1R|IHH|IL6|JAG1|JUB|KDM2B|KIF26B|KRT17|LBX1|LIAS|LRP5|LRRC50|LUZP1|MAP3K7|MED1|MSX2|MTSS1|MYC|NCOA3|NFATC3|NKX2-5|NOG|NOTCH1|NOTCH4|NTN1|PARD3|PAX2|PAX3|PHB2|P…
									GO:0060441	epithelial tube branching involved in lung morphogenesis	biological_process	1209	24	15	11	0.00759689	BMP4|CELSR1|CTSZ|FGFR2|FOXA1|FOXA2|FOXF1|HHEX|RSPO2|TMTC3|VANGL2
									GO:0021953	central nervous system neuron differentiation	biological_process	8268	159	69	53	0.00769242	ABT1|ATG7|ATP2B2|ATXN2|CACNA1A|CBLN1|CHRNB2|DICER1|DRD2|EPHB1|EPHB3|ERBB4|EVX1|FGFR2|GATA2|GIGYF2|GRID2|GSX1|HERC1|HOXA1|ID4|ISL1|ISL2|KNDC1|LBX1|LDB1|LEP|LHX4|LHX5|LMX1B|MNX1|NKX6-1|NKX6-2|NPY|NR4A2|OGDH|OLIG3|PAX3|PAX6|PAX7|PHOX2B|PLXNA4|PSEN1|PTEN|PTK2|RAC1|ROBO1|RORA|SALL1|SALL3|SOX4|SOX5|UNCX
									GO:0030111	regulation of Wnt signaling pathway	biological_process	9730	195	84	63	0.00778509	APC2|BARX1|BICC1|CAPRIN2|CDC73|CDH1|CHD8|CSNK1D|CSNK1E|DAB2IP|DACT1|DACT3|DAPK3|DDIT3|DKK1|DKK3|DLX5|DVL1|FGFR2|HDAC2|HHEX|HIC1|ISL1|LATS2|LRP1|LRP4|LRP5|MACF1|MAPK14|MDFI|NKD1|NKD2|NKX2-5|NLE1|NOG|NOTCH1|NXN|PFDN5|PPP2R3A|PRICKLE1|ROR2|RSPO1|RSPO2|SALL1|SIP1|SIX3|SKI|SOX4|SOX7|STK11|STK3|TAX1BP3|TBX18|TCF7L1|TLE2|TNKS2|TRPM4|WNT11|WNT2B|WNT4|YAP1|ZBED3|ZNF703
									GO:0002262	myeloid cell homeostasis	biological_process	4910	88	42	32	0.0084685	ANK1|ARID4A|ATPIF1|AXL|BAK1|BCL2L11|BCL6|BMP4|CASP3|CITED2|EPAS1|FANCC|FLVCR1|GATA3|IL6|IREB2|KLF1|MAEA|MECOM|MED1|NCOR1|NCSTN|NRF1|PDE4B|PRDX1|SFXN1|SLC11A2|SMAD5|SOD1|SOX6|TGFBR3|ZFPM1
									GO:0060828	regulation of canonical Wnt signaling pathway	biological_process	6411	139	59	46	0.00867132	APC2|BICC1|CAPRIN2|CDH1|CSNK1D|CSNK1E|DAB2IP|DACT1|DAPK3|DDIT3|DKK1|DKK3|DLX5|DVL1|FGFR2|HDAC2|ISL1|LATS2|LRP4|LRP5|MAPK14|NKD1|NKD2|NKX2-5|NLE1|NOG|NOTCH1|PFDN5|PPP2R3A|PRICKLE1|ROR2|RSPO1|RSPO2|SOX4|SOX7|STK3|TBX18|TLE2|TNKS2|TRPM4|WNT11|WNT2B|WNT4|YAP1|ZBED3|ZNF703
									GO:0005667	transcription factor complex	cellular_component	13328	284	107	87	0.00870988	ABT1|AHR|ALX1|ALX4|ARNT2|ARNTL|BRF1|CAST|CD3EAP|CEBPA|CREBBP|CTBP1|DEAF1|E2F3|E2F7|EPAS1|ERCC1|ERCC3|FOS|FOXA1|FOXA2|FOXF1|GTF2A1|GTF2A1L|GTF2F1|GTF2H4|GTF3C1|GTF3C4|GTF3C6|HAND2|HDAC2|HELT|HES6|HIF1A|HOXA9|JUB|JUN|KDM1A|LBX1|LDB1|LMO2|MAFB|MGA|MMS19|MSX2|MTA2|NCOR1|NFATC1|NFYA|NHLH2|NKX2-5|NR4A3|NR6A1|PITX2|POU3F1|PRKDC|PRMT2|PUS1|RBM14|RBPJ|SKI|SMAD2|SMAD4|SMAD5|SMAD6|SMAD7|SNAPC4|STON1-GTF2A1L…
									GO:0048844	artery morphogenesis	biological_process	2494	48	25	19	0.00896208	APOB|BMP4|CITED2|FOXF1|HAND2|HES1|HOXA1|HOXA13|JAG1|LRP1|NF1|NOTCH1|RBPJ|SMAD7|SOX4|STRA6|TBX2|TFAP2B|WNT11
									GO:0060395	SMAD protein signal transduction	biological_process	828	16	11	8	0.00896597	BMP4|BMP6|FOS|HNF4A|JUN|MAGI2|SKI|SMAD4
									GO:0060537	muscle tissue development	biological_process	13110	250	106	79	0.00897506	ASB2|ATF3|ATG7|BCL9|BCL9L|BMP4|C3orf58|CACYBP|CAV2|CCNB1|CFLAR|CITED2|CKLF|DICER1|DLG1|EGLN1|EYA2|FGFR2|FHL2|FLNB|FOS|FOXP1|GJC1|HDAC2|HIVEP3|HLF|HOMER1|HSPG2|IHH|ISL1|ITGA7|ITGB1|KIAA1161|LY6E|MAML1|MAPK14|MBNL1|MED1|MEF2D|MEOX2|MKL2|MYH10|MYH11|MYL6B|MYLK3|MYLPF|NF1|NKX2-5|NKX2-6|NOTCH1|NRG1|ODZ4|PAX7|PDGFRA|PHOX2B|PITX2|PPP1R13L|PPP3CA|PRKAR1A|PTEN|RBPJ|RXRB|RXRG|SIK1|SKI|SMAD7|SOX8|STRA6|SVIL…
									GO:0055123	digestive system development	biological_process	6839	125	62	43	0.0093082	ADA|ALX4|BARX1|BCL2|BMP4|CCDC40|CCNB1|CDH1|CYP1A1|DAB1|DACT1|DICER1|EDNRB|EPB41L5|EPHB3|FGFR2|FOXF1|FOXP4|GATA5|HIF1A|HOXD13|HRH2|IGF1R|IHH|INSR|LRRC50|NKX2-6|NOTCH1|PDGFRA|PITX2|PKD1|RET|SALL1|SMAD2|STRA6|TBX2|TCF21|TCF7|TGFBR2|VANGL2|VPS52|WNT11|XBP1
									GO:0033613	activating transcription factor binding	molecular_function	3161	53	32	21	0.00945958	BHLHE40|CITED2|CREBBP|HAND2|HDAC4|HNF4A|ISL1|JUN|LDB1|LMO2|MEF2D|NCOR1|NHLH2|PITX2|SETD3|SMAD2|TAF9|TBX6|TP53BP1|WFS1|ZFPM1
									GO:0030855	epithelial cell differentiation	biological_process	22897	492	182	143	0.0100037	AGPAT6|AKT2|ATOH1|ATP2B2|B9D1|BARX1|BCCIP|BCL2|BMP4|BMP6|CASP3|CDH1|CDK6|CEP57|CNFN|COL18A1|COL4A1|CST3|CUX1|CYP1A1|DICER1|DLD|DLX5|DLX6|DMRT1|E2F7|EDN3|EDNRB|EHMT2|EPB41L5|ERBB4|ERCC3|EZR|FA2H|FAM20C|FEM1B|FGFR1|FGFR2|FNDC3A|FOXA1|FOXA2|FOXF1|FOXP1|FOXP4|FZD2|GATA3|GATA5|GPSM2|GSTM3|HDAC2|HEG1|HES1|HHEX|HIF1A|HOXA13|HRH2|HSD17B4|ID3|IFT88|IHH|ITGA2|JAG1|JUN|KCNMA1|KDM3A|KIAA1026|KRT17|KRT4|LATS2…
									GO:0031328	positive regulation of cellular biosynthetic process	biological_process	61610	1317	473	360	0.0102858	ABLIM2|ADCYAP1|AFF1|AGRN|AHR|AKT2|ALX1|ALX4|ANKRD49|APC2|APOA5|ARID1A|ARID3C|ARNT2|ARNTL|ASH2L|ASPH|ATOH1|ATXN1|BAZ1B|BCL11A|BCL3|BCL9|BCL9L|BHLHE23|BMP4|BMP6|BRCA2|BRF1|C11orf67|C17orf68|C1QBP|CACYBP|CALM1|CALM2|CAMK4|CAMTA2|CAND1|CAP1|CAPRIN2|CBFA2T3|CBFB|CCDC56|CCNE1|CCPG1|CD40|CDC73|CDH1|CDKN1C|CDS1|CEBPA|CENPK|CEP290|CHD8|CHP|CITED2|CKAP2|CKLF|CREB5|CREBBP|CREBL2|CST3|CTDP1|DAB2IP|DAZL|DDIT3…
									GO:0051173	positive regulation of nitrogen compound metabolic process	biological_process	60809	1269	468	349	0.0105158	ABLIM2|ADCYAP1|AFF1|AGRN|AHR|ALX1|ALX4|ANKRD49|ARHGEF10|ARID1A|ARID3C|ARNT2|ARNTL|ASH2L|ASPH|ATOH1|ATXN1|BAZ1B|BCL11A|BCL3|BCL9|BCL9L|BHLHE23|BMP4|BMP6|BRCA2|BRF1|BRUNOL4|C11orf67|C17orf68|CACYBP|CALM1|CALM2|CAMK4|CAMTA2|CAND1|CAP1|CAPRIN2|CBFA2T3|CBFB|CCNB1|CCNE1|CCPG1|CD40|CDC73|CDH1|CDKN1C|CDS1|CEBPA|CENPK|CEP290|CHD8|CITED2|CKAP2|CKLF|CREB5|CREBBP|CREBL2|CST3|CTDP1|DAB2IP|DDIT3|DDX17|DDX41|DI…
									GO:0035137	hindlimb morphogenesis	biological_process	3043	39	23	17	0.0105931	ALX3|ALX4|BMP4|DICER1|GNAS|MECOM|MED1|MSX2|NOTCH1|OSR2|PITX2|RPGRIP1L|RSPO2|SALL1|SALL3|TFAP2B|WNT3
									GO:0035116	embryonic hindlimb morphogenesis	biological_process	2595	30	19	14	0.0106432	ALX3|ALX4|BMP4|DICER1|GNAS|MECOM|MED1|MSX2|NOTCH1|OSR2|PITX2|RPGRIP1L|RSPO2|WNT3
									GO:0007507	heart development	biological_process	21696	403	170	122	0.0107737	ARID1A|ATG7|B9D1|BAZ1B|BMP4|C2CD3|C3orf58|CACYBP|CASP3|CCDC40|CCNB1|CITED2|CRKL|DICER1|DLC1|DVL1|ECE1|EGLN1|ERBB2|ERBB4|FBN1|FGF19|FGFR2|FGFRL1|FHL2|FOXF1|FOXP1|FOXP4|FZD2|GATA3|GJC1|HAND2|HDAC2|HEG1|HES1|HEXIM1|HHEX|HIF1A|HOXA13|HSPG2|ID3|IFT88|IHH|INSR|ISL1|ITGA4|ITGB1|JAG1|JUN|KIF3A|LBX1|LRRC50|LUZP1|LY6E|MAK|MAML1|MAP2K5|MECOM|MED1|MEF2D|MKL2|MSX2|MYH10|MYH11|MYLK3|NEDD4|NF1|NFATC1|NFATC3|NKX…
									GO:0072044	collecting duct development	biological_process	605	11	11	6	0.0108535	BMP4|NOTCH1|PAX2|PKD1|TFAP2B|WNT7B
									GO:0021537	telencephalon development	biological_process	10124	179	77	59	0.0109751	ALDH1A3|ATG7|ATIC|ATOH1|BCAN|BMP4|BTBD3|CDK5R2|CDK6|CXCL12|DAB1|DAB2IP|DICER1|DPYSL2|DRD2|EPHA5|EPHB3|ERBB4|GNG12|HDAC2|HES1|HIF1A|HTR5A|ID4|IFT88|KDM2B|LHX5|MYH10|NF1|NME1|NPY|NR4A3|NUMB|NUMBL|OGDH|PAX6|PCNT|PEX13|PLXNA4|PSEN1|PTEN|RAC1|ROBO1|RPGRIP1L|SALL1|SALL3|SEMA3A|SIP1|SIX3|SKI|SLC8A3|SLITRK5|SRGAP2|TACC3|TEC|TTC8|UNCX|WDR62|XRCC1
									GO:0021522	spinal cord motor neuron differentiation	biological_process	1621	34	17	14	0.0112971	ABT1|CACNA1A|DICER1|GIGYF2|ISL1|ISL2|LBX1|LHX4|MNX1|NKX6-1|NKX6-2|OLIG3|PAX6|SOX4
									GO:0001102	RNA polymerase II activating transcription factor binding	molecular_function	2030	36	22	15	0.0113291	BHLHE40|CITED2|CREBBP|HNF4A|ISL1|JUN|LDB1|LMO2|NCOR1|NHLH2|PITX2|SETD3|TBX6|TP53BP1|ZFPM1
									GO:0035567	non-canonical Wnt signaling pathway	biological_process	958	26	16	11	0.011372	CELSR1|DVL1|FZD2|FZD4|MAGI2|PTK7|RAC1|ROR2|VANGL2|WNT11|WNT4
									GO:0009891	positive regulation of biosynthetic process	biological_process	62189	1336	478	364	0.0114429	ABCG1|ABLIM2|ADCYAP1|AFF1|AGRN|AHR|AKT2|ALX1|ALX4|ANKRD49|APC2|APOA5|ARID1A|ARID3C|ARNT2|ARNTL|ASH2L|ASPH|ATOH1|ATXN1|BAZ1B|BCL11A|BCL3|BCL9|BCL9L|BHLHE23|BMP4|BMP6|BRCA2|BRF1|C11orf67|C17orf68|C1orf9|C1QBP|CACYBP|CALM1|CALM2|CAMK4|CAMTA2|CAND1|CAP1|CAPRIN2|CBFA2T3|CBFB|CCDC56|CCNE1|CCPG1|CD40|CDC73|CDH1|CDKN1C|CDS1|CEBPA|CENPK|CEP290|CHD8|CHP|CITED2|CKAP2|CKLF|CREB5|CREBBP|CREBL2|CST3|CTDP1|DAB2…
									GO:2000136	regulation of cell proliferation involved in heart morphogenesis	biological_process	979	16	12	8	0.011682	BMP4|HAND2|HES1|ISL1|NOTCH1|RBPJ|SMAD4|TBX5
									GO:0061061	muscle structure development	biological_process	22792	417	162	126	0.011727	ACTB|ADAM12|ALX4|ARID5B|ASB2|ATF3|ATG7|BCL9|BCL9L|BMP4|BOC|CACNA1H|CACYBP|CAV2|CCNB1|CDH15|CFLAR|CHAT|CHD2|CITED2|CKLF|CTF1|CTNNA2|DICER1|DTYMK|EDNRB|EGLN1|EID2|EID2B|EPAS1|FAM65B|FGFR2|FGFRL1|FHL2|FHL3|FLNB|FOS|FOXF1|FOXP1|FXR1|HDAC2|HES1|HIVEP3|HLF|HMGCR|HOMER1|ID3|IFRD1|ISL1|ITGA7|ITGB1|JAG1|KDM1A|KIAA1161|LBX1|LY6E|MAL|MAML1|MAPK14|MBNL1|MED1|MEF2D|MEOX2|MKL1|MKL2|MNX1|MYEF2|MYH10|MYH11|MYH3|…
									GO:0003197	endocardial cushion development	biological_process	1370	28	19	12	0.011762	BMP4|CITED2|FOXF1|ISL1|JAG1|MSX2|NEDD4|NOTCH1|RBPJ|SMAD4|TBX2|TBX5
									GO:0009798	axis specification	biological_process	3978	74	35	27	0.0118942	BAP1|BMP4|C2CD3|CITED2|DDIT3|EPB41L5|FOXA2|HHEX|HOXD8|LDB1|LRP5|MDFI|MNS1|NOTCH1|PAX6|PITX2|SKI|SMAD2|SMAD4|SMAD6|STIL|TBX18|TCF7L1|TTC8|VAX2|WNT3|WT1
									GO:0000976	transcription regulatory region sequence-specific DNA binding	molecular_function	8766	169	69	55	0.0120283	BARX1|CHD2|CREBBP|DLX4|DLX5|DLX6|DMRT1|ESRRB|ETS2|FOXA2|GATA2|GATA3|GATA5|HAND2|HSF2|IRF7|ISL1|JUN|KDM3A|KLF1|LBX1|LDB1|LMO2|MAL|MED1|MEF2D|MKL1|MSX2|MTF1|NFATC1|NFIL3|NKX6-1|NKX6-2|NKX6-3|NME1|PAX2|PAX6|PHOX2B|PITX2|PRDM5|RBPJ|SMAD4|SMAD5|SOX4|SOX8|STAT1|TBX15|TBX18|TBX5|TFAP2B|TFAP2D|USF2|VAX1|VAX2|ZNF148
									GO:0060038	cardiac muscle cell proliferation	biological_process	680	14	10	7	0.0123724	C3orf58|NKX2-5|NOTCH1|ODZ4|PRKAR1A|RXRB|TGFBR3
									GO:0045664	regulation of neuron differentiation	biological_process	21139	376	153	115	0.012483	AATK|ACTR3|ADCYAP1|ADRA2B|APC2|ARHGDIA|ARHGEF1|ATOH1|BCL11A|BCL2|BDNF|BMP4|BMP6|C5orf13|CACNA1A|CAMK1D|CAPRIN2|CDC20|CHRNB2|CNR1|CXCL12|DAB1|DAB2IP|DICER1|DPYSL2|DVL1|EDNRB|EPHB3|FBXW8|FEZ1|FGFR1|FIG4|FKBP4|FOXA1|FOXA2|FYN|GDF6|GORASP1|GRID2|HCCA2|HDAC2|HES1|HMG20A|HOXD3|ID4|IL6|ISL1|ISL2|ISLR2|ITGB1|ITPKA|JAG1|KIAA0174|KNDC1|LBX1|LPAR3|MAGI2|MAPK8IP3|MED1|NEDD4|NEFM|NEUROD2|NGF|NGFR|NKX2-5|NKX6-…
									GO:0048665	neuron fate specification	biological_process	1303	32	15	13	0.0125118	ATOH1|EVX1|FOXA1|FOXA2|ISL1|ISL2|LBX1|MNX1|NKX6-1|NKX6-2|NTRK3|OLIG3|PAX6
									GO:0032352	positive regulation of hormone metabolic process	biological_process	674	11	8	6	0.0125269	BMP6|GATA3|HIF1A|IGF1R|KDM1A|WNT4
									GO:0060324	face development	biological_process	2532	38	24	16	0.0125403	ALDH1A3|ANKRD11|ARID5B|ASPH|DKK1|DLX5|ITGA4|MMP2|NOG|PAX9|PDGFRA|PTPN11|SKI|STRA6|TWIST2|ZFAND5
									GO:0003682	chromatin binding	molecular_function	18703	361	144	109	0.0126082	ARID1A|ARID3C|ATOH1|BAHD1|BAP1|BAZ1B|BCL6|BRD2|BRD3|C14orf43|C19orf2|C19orf40|CAMTA2|CBFA2T3|CBX1|CBX4|CBX5|CCDC111|CHD5|CHD6|CITED2|CRAMP1L|CREBBP|CUX1|DDX1|DHX30|DMTF1|EP400|ERCC6|FOXP1|GATA2|H2AFY|HDAC2|HHEX|HMGN3|HOXC13|HOXD13|ING5|ISL1|JUB|KDM1A|KIAA0101|KLHDC3|LDB1|LMO2|MBD3|MDP1|MED1|MEOX1|MIER2|MLL|MTA1|MTA2|MUM1|NCOA3|NCOR1|NFATC3|NKX2-5|NKX6-1|NOTCH1|PAF1|PAX3|PCGF2|PITX2|PLAC8|POLD1|PO…
									GO:0021515	cell differentiation in spinal cord	biological_process	2789	52	23	20	0.0126121	ABT1|CACNA1A|DICER1|EVX1|GATA2|GIGYF2|GSX1|ISL1|ISL2|LBX1|LHX4|LHX5|MNX1|NKX6-1|NKX6-2|OLIG3|PAX3|PAX6|PAX7|SOX4
									GO:0048663	neuron fate commitment	biological_process	3855	67	31	25	0.0128261	ATOH1|BMP4|EVX1|FOXA1|FOXA2|GATA2|GSX1|HES1|IHH|ISL1|ISL2|LBX1|MNX1|NKX6-1|NKX6-2|NOTCH1|NOTCH3|NRG1|NTRK3|OLIG3|PAX3|PAX6|PAX7|RBPJ|SMAD4
									GO:0010558	negative regulation of macromolecule biosynthetic process	biological_process	46939	988	355	274	0.0128341	AHR|AIM1|ALX1|ARID1A|ARID4A|ARID5B|ATF3|ATN1|ATXN1|BACE2|BACH1|BAHD1|BAP1|BCL3|BCL6|BHLHE40|BMP4|BRCA2|BRUNOL4|C12orf52|C19orf2|C1QBP|CAPRIN2|CBX1|CBX4|CBX5|CD36|CDC73|CDKN1C|CDS1|CEBPA|CHD8|CITED2|CPEB2|CREBBP|CRYM|CTBP1|CUX1|CUX2|DAB2IP|DACT1|DAPK1|DAPK3|DAXX|DDIT3|DEDD2|DEPDC1|DICER1|DKK1|DKK3|DMRT1|DNAJB6|DRAP1|E2F7|EDNRB|EHMT1|EHMT2|EID2|EIF2AK4|EIF2C2|EIF2C3|EIF3E|EIF4EBP1|ELF2|ENPP7|ERF|FB…
									GO:0007409	axonogenesis	biological_process	32047	450	196	143	0.0128952	ABLIM2|ACTB|AGRN|ANK1|AP2A2|APBB2|ARTN|ATG7|ATOH1|ATP8A2|BAI1|BAIAP2|BCL2|BDNF|BOC|BRSK2|CACNA1C|CACNA1D|CACNA1G|CACNA1H|CACNA1I|CAP1|CFL1|CHRNB2|CLASP1|CNP|COL4A1|COL4A2|COL9A1|CRMP1|CSNK2B|CTNNA2|CXCL12|CYFIP1|DLG1|DLX5|DOCK1|DPYSL2|DPYSL4|DRD2|DSCAML1|DST|DVL1|EPHA5|EPHB1|EPHB3|ERBB2|EZR|FARP2|FEZ1|FGFR1|FGFR2|FLOT1|FOXP1|FYN|FZD2|GATA3|GFRA1|GPC1|HOXA1|IGF1R|ISL1|ISL2|ITGA1|ITGA2|ITGB1|KCNQ2|…
									GO:0035556	intracellular signal transduction	biological_process	66075	1425	490	386	0.0130032	AATK|ABR|ADCY4|ADCY6|ADCY9|ADCYAP1|ADRA2B|AEN|AGTR1|ALK|AMOTL1|APBB2|ARF1|ARF3|ARF4|ARHGAP17|ARHGAP29|ARHGAP9|ARHGDIA|ARHGEF1|ARHGEF18|ARHGEF7|ARL13B|ARL4A|ARL4C|ARL5A|ARL6|ARL8B|ARL9|ASB15|ASB16|ASB2|ASB3|ASB7|ASPH|AXL|BAD|BAK1|BAT3|BATF|BCAR3|BCL2|BCL2L11|BCL3|BCL6|BRCA2|BRSK2|C1orf89|C1QBP|C7orf51|CACNA1C|CALM1|CALM2|CAMK2D|CARD14|CARD9|CASP3|CD36|CDC42BPB|CDS1|CELSR1|CFL1|CHAC1|CHN2|CHP|CRKL|…
									GO:0035295	tube development	biological_process	25609	455	179	137	0.0131223	ADA|ALX1|ARG2|ARID1A|BAK1|BAT3|BCL2|BCL2L11|BDNF|BMP4|C2CD3|CCDC40|CDH1|CEBPA|CELSR1|CFL1|CITED2|CRLF1|CSNK2B|CTSZ|CUX1|CXCL12|DAB2IP|DDR1|DEAF1|DICER1|DLC1|DLG1|EIF4EBP1|EPAS1|FGF3|FGFR1|FGFR2|FLT1|FOXA1|FOXA2|FOXF1|FOXP1|FOXP4|GATA3|GNA13|GPSM2|GZF1|HAND2|HECA|HEG1|HES1|HHEX|HIF1A|HOXA1|IFT88|IHH|JAG1|KDM2B|KIF26B|LBX1|LIAS|LRP5|LRRC50|LUZP1|MAN1A2|MAP3K7|MAPK8IP3|MED1|MSX2|MTSS1|MYC|NCOA3|NFAT…
									GO:0003211	cardiac ventricle formation	biological_process	703	11	7	6	0.0132942	HAND2|NKX2-5|NOTCH1|SMARCD3|SOX4|TBX5
									GO:0045684	positive regulation of epidermis development	biological_process	703	24	11	10	0.0135312	ATOH1|HPSE|KRT17|MED1|MSX2|NCOA3|NOTCH1|RAC3|TMEM79|TRADD
									GO:0016574	histone ubiquitination	biological_process	841	27	16	11	0.0137627	BAP1|CDC73|KDM2B|PAF1|RING1|RNF40|RYBP|SKP1|UBE2B|UBE2E1|WAC
									GO:0060485	mesenchyme development	biological_process	8558	137	62	47	0.0139637	ALX1|BCL2|BMP4|BNC2|CFL1|CITED2|CYP26A1|EDN3|EDNRB|EPB41L5|ERBB4|FGF19|FGFR1|FGFR2|FOXF1|HAND2|HES1|HIF1A|ISL1|JAG1|MSX2|NEDD4|NFATC1|NKX2-5|NOG|NOTCH1|NRG1|PAX2|PAX3|PHOX2B|PITX2|PTK7|RBPJ|RET|SEMA3F|SIP1|SMAD4|SOX8|STAT1|TBX2|TBX5|TCF21|TGFBR3|WNT11|WNT4|WNT7B|WT1
									GO:0035051	cardiocyte differentiation	biological_process	5633	92	50	33	0.0142438	ATG7|B9D1|CACYBP|CCNB1|CITED2|DICER1|FHL2|FOXP1|HAND2|HDAC2|HES1|ISL1|ITGB1|JAG1|MAML1|MYH10|MYH11|MYLK3|NKX2-5|NKX2-6|NOTCH1|NRG1|ODZ4|PDGFRA|PITX2|RBPJ|RXRB|SIK1|SMAD4|SOX6|TBX2|TBX5|WT1
									GO:0030177	positive regulation of Wnt signaling pathway	biological_process	3995	75	36	27	0.0144167	CAPRIN2|CDC73|CSNK1D|CSNK1E|DACT1|DAPK3|DLX5|DVL1|FGFR2|HHEX|MACF1|NKD1|NLE1|PPP2R3A|ROR2|RSPO1|RSPO2|SALL1|SIP1|SKI|SOX4|TNKS2|TRPM4|WNT2B|WNT4|YAP1|ZBED3
									GO:0043583	ear development	biological_process	11803	191	83	63	0.0144773	ABR|ALDH1A3|ATOH1|ATP2B2|BCL2|BCL2L11|BDNF|BMP4|CDH1|CEBPA|CELSR1|CEP290|CUX1|CXCL14|DDR1|DICER1|DLX5|DLX6|DVL1|ECE1|EYA4|FGF3|FGFR1|FGFR2|FZD2|GABRB2|GATA2|GATA3|HES1|HOXA1|HOXA13|INSIG1|INSIG2|JAG1|KCNMA1|MAF|MAFB|NOG|NOTCH1|NOX3|NR4A3|NTN1|NTRK3|OSR2|OTX1|PAX2|PHOX2B|PRKRA|PTK7|PTPN11|RAC1|RBPJ|ROR2|RPL38|SALL1|SOD1|SPRY2|STRA6|TBX18|TCF15|TEC|USH1C|VANGL2
									GO:0010629	negative regulation of gene expression	biological_process	45314	938	342	261	0.0148531	AHR|AIM1|ALX1|ARID1A|ARID4A|ARID5B|ATF3|ATN1|ATXN1|BACH1|BAHD1|BAK1|BAP1|BCL11A|BCL3|BCL6|BHLHE40|BMP4|C12orf52|C19orf2|C1QBP|CBX1|CBX4|CBX5|CCNB1|CD36|CDC73|CDKN1C|CEBPA|CHD8|CITED2|CREBBP|CRYM|CTBP1|CUX1|CUX2|DAB2IP|DACT1|DAXX|DDIT3|DEDD2|DEPDC1|DGCR8|DICER1|DKK1|DKK3|DMRT1|DNAJB6|DRAP1|E2F7|EDNRB|EHMT1|EHMT2|EID2|EIF2C2|EIF2C3|ELF2|ERF|FBXW11|FGFR1|FGFR2|FHL2|FLCN|FNIP1|FOXA1|FOXA2|FOXF1|FOXN3…
									GO:0048857	neural nucleus development	biological_process	848	17	12	8	0.0150294	ALDH1A3|BCL2|CACNA1A|CDK5R2|CHRNB2|HOXA1|PHOX2B|PITX2
									GO:0001076	RNA polymerase II transcription factor binding transcription factor activity	molecular_function	4245	107	45	35	0.0151343	ARNTL|BHLHE40|C19orf2|CITED2|CREBBP|CTBP1|HDGF|HIF1A|ISL1|JUN|LMO2|MED1|MED11|MED20|MED6|MED8|NKX2-5|NOTCH1|NRF1|OLIG3|PHF17|PITX2|POU3F1|RBM14|SMAD4|SOX4|TBX15|TBX18|TBX6|TCERG1|TFAP2B|TP53BP1|TRERF1|TWIST2|YAP1
									GO:0060562	epithelial tube morphogenesis	biological_process	15968	296	123	91	0.0156421	ALX1|ARID1A|BAK1|BCL2|BMP4|C2CD3|CCDC40|CELSR1|CFL1|CITED2|CSNK2B|CTSZ|CXCL12|DDR1|DEAF1|DICER1|DLC1|DLG1|FGFR2|FLT1|FOXA1|FOXA2|FOXF1|GATA3|GNA13|GZF1|HAND2|HES1|HHEX|HIF1A|IHH|KDM2B|KIF26B|LBX1|LIAS|LRP5|LRRC50|LUZP1|MAP3K7|MED1|MSX2|MTSS1|MYC|NCOA3|NFATC3|NKX2-5|NOG|NOTCH1|NOTCH4|NTN1|PAX2|PAX3|PHB2|PITX2|PKD1|PLXND1|PODXL|PRICKLE1|PRKD2|PSEN1|PTK7|RAC3|RASIP1|RBM15|RBPJ|RET|ROBO1|RSPO2|SALL1|…
									GO:0051569	regulation of histone H3-K4 methylation	biological_process	878	17	9	8	0.0157731	GATA3|KDM1A|MLL|MLL2|MLL4|PAXIP1|PYGO2|SNW1
									GO:0050770	regulation of axonogenesis	biological_process	6137	107	46	37	0.0158483	AATK|APC2|ARHGDIA|ARHGEF1|BCL11A|CACNA1A|CXCL12|DAB1|EPHB3|ISLR2|KIAA0174|LPAR3|NEFM|NGF|NGFR|NTN1|NTRK3|PLXNA4|PSEN1|PTEN|PTK2|RAB11A|RET|RHOA|ROBO1|SEMA3A|SEMA3F|SEMA5A|SLIT1|SSH1|SSH2|STK11|SYNGAP1|THY1|TIAM1|TNFRSF12A|WNT3
									GO:0008134	transcription factor binding	molecular_function	22388	433	181	128	0.0160733	ACTB|AHR|APBB2|ARNT2|ARNTL|BAZ1B|BBS10|BCL2|BCL3|BHLHE40|BRF1|C1QBP|CAMTA2|CAND1|CBX5|CEBPA|CHD4|CITED2|CREBBP|CSNK2B|CTBP1|DAXX|DDIT3|DIP2A|DIP2B|DIP2C|DOT1L|DRAP1|EPAS1|ERCC1|ERCC3|ESRRB|FAF1|FHL2|FOS|FOXA1|FOXA2|FOXF1|GATA2|GATA3|GTF2A1|GTF2F1|HAND2|HDAC2|HDAC4|HDGF|HES1|HES4|HES6|HHEX|HIF1A|HMGN3|HNF4A|ID3|ID4|IGHMBP2|INSIG2|ISL1|JUN|KDM1A|LDB1|LMO2|MAFB|MAP3K10|MAPK14|MDFI|MED1|MED6|MEF2D|MS…
									GO:0045646	regulation of erythrocyte differentiation	biological_process	1688	35	16	14	0.016263	ACVR2A|ANKRD54|CDK6|FOXO3|GATA2|HIF1A|KDM1A|LDB1|LMO2|MAFB|MAPK14|RBM9|ZFPM1|ZNF16
									GO:0061138	morphogenesis of a branching epithelium	biological_process	9099	179	76	57	0.0164468	BAK1|BCL2|BMP4|CELSR1|CTSZ|CXCL12|DDR1|DICER1|DLG1|FEM1B|FGFR1|FGFR2|FLT1|FOXA1|FOXA2|FOXF1|GNA13|GZF1|HHEX|HOXA13|HOXD13|IHH|IL6|LRP5|MED1|MSX2|MYC|NCOA3|NFATC3|NOG|NOTCH1|NOTCH4|PAX2|PHB2|PITX2|PKD1|PLXND1|RAC3|RASIP1|RBM15|RSPO2|SALL1|SEMA3A|SEMA5A|SLC12A2|SMAD4|SOCS3|SOX8|SPRY2|TCF21|TGFBR2|TGM2|TMTC3|VANGL2|WNT4|WNT7B|WT1
									GO:0032320	positive regulation of Ras GTPase activity	biological_process	5334	111	49	37	0.0165312	ADCYAP1|AGRN|AKT2|ARHGAP27|ARHGAP29|CD40|DAB2IP|DLC1|DOCK4|ERBB2|GMIP|GNAS|ICAM1|JUN|NF1|NTF3|NTRK3|PIN1|PTK2B|RABGAP1L|RALGAPB|RAP1A|RAP1GAP|RASA3|RASAL1|RASGRP1|RASGRP3|SCRIB|SIPA1|SRGAP2|SYDE1|SYNGAP1|TAX1BP3|TBC1D7|USP6NL|WNT11|WNT4
									GO:0031327	negative regulation of cellular biosynthetic process	biological_process	49321	1039	369	286	0.016566	AHR|AIM1|ALX1|ARID1A|ARID4A|ARID5B|ATF3|ATN1|ATXN1|BACE2|BACH1|BAHD1|BAP1|BCL3|BCL6|BHLHE40|BMP4|BRCA2|BRUNOL4|C12orf52|C19orf2|C1QBP|CACNA1A|CAPRIN2|CBX1|CBX4|CBX5|CD36|CDC73|CDKN1C|CDS1|CEBPA|CHD8|CITED2|CPEB2|CREBBP|CRYM|CTBP1|CUX1|CUX2|DAB2IP|DACT1|DAPK1|DAPK3|DAXX|DDIT3|DEDD2|DEPDC1|DICER1|DKK1|DKK3|DMRT1|DNAJB6|DRAP1|DRD2|E2F7|EDNRB|EHMT1|EHMT2|EID2|EIF2AK4|EIF2C2|EIF2C3|EIF3E|EIF4EBP1|ELF2…
									GO:0035097	histone methyltransferase complex	cellular_component	2410	63	30	22	0.0173673	ACTB|ASH2L|BAP1|CBX5|CHD8|HDAC2|MAX|MCRS1|MGA|MLL|MLL2|MLL3|MLL4|MYST1|NSL1|PAXIP1|PHF1|SETD1A|SETD1B|SIRT1|TAF9|WDR82
									GO:0007530	sex determination	biological_process	1035	20	14	9	0.0174192	CITED2|DMRT1|IGF1R|INSR|MIF|SRD5A1|TCF21|WNT4|WT1
									GO:0051145	smooth muscle cell differentiation	biological_process	2175	37	23	15	0.0175257	BMP4|EDNRB|FOXF1|HES1|MAL|MKL1|MKL2|NFATC3|NOTCH1|NTF3|PITX2|TBX18|TSHZ3|WNT4|WNT7B
									GO:0014037	Schwann cell differentiation	biological_process	1441	29	18	12	0.0177265	AKT2|ARHGEF10|C1orf130|DICER1|FA2H|GPC1|MPP5|NAB1|NF1|POU3F1|SKI|SOD1
									GO:0014044	Schwann cell development	biological_process	1164	23	16	10	0.0177537	AKT2|ARHGEF10|C1orf130|DICER1|FA2H|MPP5|NF1|POU3F1|SKI|SOD1
									GO:0048729	tissue morphogenesis	biological_process	25237	485	184	142	0.0178496	ALDH1A3|ALX1|ARID1A|BAK1|BCL2|BMP4|C2CD3|CA2|CCDC40|CELSR1|CFL1|CHRD|CITED2|CRYGS|CSNK2B|CTSZ|CXCL12|DDR1|DEAF1|DICER1|DKK1|DLC1|DLG1|DVL1|EGLN1|EPB41L5|EYA2|FEM1B|FGFR1|FGFR2|FLT1|FOXA1|FOXA2|FOXF1|FRAS1|GATA3|GNA13|GZF1|HAND2|HES1|HHEX|HIF1A|HOXA13|HOXD13|IGF1R|IHH|IL6|ISL1|JAG1|JUB|KDM2B|KIF26B|KRT17|LBX1|LIAS|LRP5|LRRC50|LUZP1|LY6E|MACF1|MAP3K7|MED1|MSX2|MTSS1|MYC|NCOA3|NF2|NFATC3|NGFR|NKX2-5…
									GO:0010927	cellular component assembly involved in morphogenesis	biological_process	6632	170	64	52	0.0182124	ACTB|ARL6|B9D1|B9D2|BBS10|C16orf63|C19orf51|C1orf130|C1orf89|C2CD3|CCDC123|CCDC41|CEP164|CEP290|CFLAR|DICER1|DZIP1|FIG4|FOXP1|GPC1|IFT140|IFT81|IQCB1|ITGB1|KIF3A|LRRC50|MPP5|MYH10|MYH11|MYLK3|NKX2-5|OBSCN|ODZ4|ONECUT1|ONECUT2|PCM1|PCNT|PDGFRA|PMP22|PRKAR1A|PVRL2|RPGRIP1L|SPAG16|TBPL1|TMEM107|TMEM138|TPM1|TTC8|UBE2B|VANGL2|WDR35|WDR51B
									GO:0070925	organelle assembly	biological_process	9996	278	92	80	0.0183306	ACTB|AIM1|ANLN|ARHGEF10|ARL6|ATG12|ATG16L1|ATG9A|ATG9B|ATXN2|B9D1|B9D2|BBS10|BMS1|C16orf63|C19orf51|C1orf89|C1QBP|C2CD3|CCDC123|CCDC41|CCDC52|CDS1|CEP164|CEP290|CFLAR|CSNK1D|DICER1|DYNC1H1|DZIP1|EIF2A|ERAL1|FARP2|FOXP1|GRB7|HAUS1|HAUS3|IFT140|IFT81|IQCB1|ITGB1|KIF23|KIF3A|LRRC50|LSM14A|MAP9|MLH1|MYH10|MYH11|MYLK3|NCOR1|NKX2-5|OBSCN|ONECUT1|ONECUT2|PCM1|PCNT|PDGFRA|PRKAR1A|PSEN1|PVRL2|RAB23|RACGAP…
									GO:0090288	negative regulation of cellular response to growth factor stimulus	biological_process	6042	96	41	34	0.018446	BCL9L|CAV2|CHST11|CIDEA|DAB2IP|EID2|FBN1|FBN2|GATA3|GPC1|HHEX|LTBP1|NEDD4|NEDD4L|NGFR|ONECUT1|ONECUT2|PDPK1|PIN1|PMEPA1|PRDM16|SIRT1|SKI|SMAD2|SMAD6|SMAD7|SNX6|SPRY1|SPRY2|STRAP|TGFB1I1|TGFBR2|TGFBR3|WNT4
									GO:0050772	positive regulation of axonogenesis	biological_process	3001	49	22	19	0.0185608	APC2|ARHGDIA|BCL11A|CXCL12|ISLR2|KIAA0174|LPAR3|NGF|NGFR|NTN1|NTRK3|RAB11A|RHOA|ROBO1|SEMA5A|STK11|TIAM1|TNFRSF12A|WNT3
									GO:0061005	cell differentiation involved in kidney development	biological_process	2057	34	18	14	0.0186298	BMP4|HES1|MAGI2|MTSS1|NOTCH1|NPHS2|PAX2|PODXL|PROM1|STAT1|TCF21|TSHZ3|WNT4|WT1
									GO:0061564	axon development	biological_process	32793	466	199	146	0.0186393	ABLIM2|ACTB|AGRN|ANK1|AP2A2|APBB2|ARTN|ATG7|ATOH1|ATP8A2|BAI1|BAIAP2|BCL2|BDNF|BOC|BRSK2|C5orf13|CACNA1C|CACNA1D|CACNA1G|CACNA1H|CACNA1I|CAP1|CFL1|CHRNB2|CLASP1|CNP|COL4A1|COL4A2|COL9A1|CRMP1|CSNK2B|CTNNA2|CXCL12|CYFIP1|DLG1|DLX5|DOCK1|DPYSL2|DPYSL4|DRD2|DSCAML1|DST|DVL1|EPHA5|EPHB1|EPHB3|ERBB2|EZR|FARP2|FEZ1|FGFR1|FGFR2|FLOT1|FOXP1|FYN|FZD2|GATA3|GFRA1|GPC1|HOXA1|IGF1R|ISL1|ISL2|ITGA1|ITGA2|ITGB…
									GO:0031018	endocrine pancreas development	biological_process	1880	50	19	18	0.0189578	BAK1|BMP4|BMP6|CDK6|FOXA2|GIPR|HES1|HNF4A|IL6|MNX1|NKX6-1|NKX6-2|ONECUT1|ONECUT2|PAX6|PDPK1|SLC2A2|SOX4
									GO:0045598	regulation of fat cell differentiation	biological_process	3910	77	33	27	0.0189813	ANKRD26|C11orf67|CARM1|CEBPA|CREBL2|DACT1|DKKL1|DLK2|FNDC3B|FNDC5|GATA2|GATA3|HES1|ID4|IL6|INSIG1|JAG1|LEP|LRP5|MMP11|MSX2|SIRT1|TGFB1I1|TRIB2|TRIB3|ZC3H12A|ZFPM1
									GO:0005794	Golgi apparatus	cellular_component	46976	1180	376	312	0.0191995	ABCA5|ABCA7|ABCB1|ABCB4|ABCG1|ACTR3|ADI1|AGRN|AKT3|AP1AR|AP1M1|AP3B2|AP3S1|AP4B1|AP4M1|AP4S1|APC2|ARF1|ARF3|ARF4|ARPC2|ATG9A|ATP2C1|ATP6V0A1|ATXN2|B3GALNT1|B3GALT4|B3GALT5|B3GAT1|B3GNT4|B4GALNT1|BACE2|BCAN|BCL9|BEND5|BET1L|BHLHE40|BSG|C2orf34|C3orf58|CA4|CALU|CAV2|CBFA2T3|CBLN3|CBX4|CCDC41|CD36|CD79B|CDH1|CEP57|CHAC1|CHP|CHPF2|CHST10|CHST11|CHST13|CHST14|CHST2|CHST3|CKLF|CLASP1|CLCC1|CLCN3|CLSTN1…
									GO:0001755	neural crest cell migration	biological_process	2265	37	21	15	0.0192857	CFL1|EDN3|EDNRB|ERBB4|FGF19|HAND2|HIF1A|ISL1|PAX3|PHOX2B|PITX2|RET|SEMA3F|SIP1|SOX8
									GO:0000803	sex chromosome	cellular_component	586	22	12	9	0.0195084	BAP1|H2AFX|H2AFY|PCGF2|RAD18|RING1|SMARCB1|SMARCC1|UBE2B
									GO:0035329	hippo signaling	biological_process	981	24	13	10	0.0196647	AMOTL1|CASP3|LATS2|MOBKL1A|STK3|TEAD2|TEAD3|TEAD4|WWC1|YAP1
									GO:0021532	neural tube patterning	biological_process	2113	34	17	14	0.0198155	BMP4|FKBP8|FOXA1|FOXA2|HES1|KDM2B|KIF3A|MNX1|PAX6|PAX7|PSEN1|RPGRIP1L|SSBP3|TMEM107
									GO:0044770	cell cycle phase transition	biological_process	11127	278	100	81	0.0199813	ABCB1|ANAPC4|ANAPC5|BACH1|BRSK2|CAMK2A|CAMK2D|CCNA1|CCNB1|CCNB2|CCNE1|CCNL1|CDC7|CDK6|CDKN2C|CDKN2D|CDKN3|CDS1|CEP164|CEP290|CEP57|CEP70|CEP72|CEP76|CKAP5|CLASP1|CSNK1D|CSNK1E|CUL1|CUL3|DLC1|DNM2|DYNC1H1|DYNLL1|E2F7|EIF4EBP1|GPR132|GSPT1|ID4|ITGB1|LATS2|MAPRE1|MAST1|MCM2|MCM4|MCM7|NFATC1|OPTN|ORC1L|ORC3L|PCM1|PCNA|PCNT|PKMYT1|PLK4|PPP3CA|PRKACA|PSMA1|PSMB9|PSMC2|PSMC3|PSMD1|PSMD13|PSMD14|PSMD4|PS…
									GO:0001568	blood vessel development	biological_process	20104	425	158	123	0.020025	ADAM8|ADM2|ADRA2B|AHR|ANXA2|APOB|ARID1A|ATPIF1|BAK1|BMP4|BRF1|CCBE1|CITED2|CKLF|COL18A1|COL4A1|COL4A2|CRKL|CXCL12|CYP1B1|DAB2IP|DDIT3|DICER1|E2F7|EFNB2|EPAS1|EPHB1|EPHB3|FAM105B|FBXW8|FGFR1|FGFR2|FLT1|FLT4|FLVCR1|FOXF1|FZD4|GJC1|GNA13|HAND2|HEG1|HES1|HHEX|HIF1A|HOXA1|HOXA13|HOXA3|HPSE|HSPG2|HTATIP2|IHH|ITGA7|ITGB1|JAG1|JUN|KRIT1|LRP1|LRP5|LUZP1|MAP3K7|MAPK14|MCAM|MED1|MEOX2|MKL2|MMP2|MYH9|NEDD4|N…
									GO:0090263	positive regulation of canonical Wnt signaling pathway	biological_process	2400	52	24	19	0.0203146	CAPRIN2|CSNK1D|CSNK1E|DAPK3|DLX5|DVL1|FGFR2|NLE1|PPP2R3A|ROR2|RSPO1|RSPO2|SOX4|TNKS2|TRPM4|WNT2B|WNT4|YAP1|ZBED3
									GO:0071822	protein complex subunit organization	biological_process	41546	1095	353	288	0.0205137	AARS2|ACACA|ACOT13|ACTN2|ADD2|AIM1|ANLN|ARHGEF10|ARID1A|ARL6|ARPC4|ASF1B|ATG16L1|ATL2|ATL3|ATPIF1|BAD|BAIAP2|BAP1|BAZ1B|BBS10|BCL2|BRD2|C10orf2|C19orf51|C1orf135|C1QTNF1|C1QTNF6|C2orf39|C2orf56|C7orf44|CALY|CAND1|CAV2|CCDC40|CCDC52|CCDC56|CCNB1|CCNL1|CCT2|CD2AP|CD3G|CD40|CDH1|CDS1|CENPK|CENPN|CENPQ|CEP57|CEP72|CFL1|CHP|CHRNA2|CHRNB2|CKAP5|CLPP|COX18|CPT1A|CREBBP|CRIPT|CSNK1D|CSNK2B|CTTN|CUL3|DARS…
									GO:0018212	peptidyl-tyrosine modification	biological_process	6977	122	53	41	0.0206173	AATK|ALK|AXL|BAZ1B|CSK|DDR1|EFNA3|EPHA5|EPHB1|EPHB3|ERBB2|ERBB4|FGFR1|FGFR2|FGFRL1|FLT1|FLT4|GHR|HCK|IGF1R|IGF2R|INSR|JAK3|LEP|PDGFRA|PDGFRL|PTK2|PTK2B|PTK7|RET|ROR1|ROR2|SCYL1|TEC|TIE1|TNK1|TNK2|TPST1|TRIM27|TYK2|YES1
									GO:0034708	methyltransferase complex	cellular_component	2655	75	33	25	0.020694	ACTB|ASH2L|BAP1|CBX5|CHD8|HDAC2|MAX|MCRS1|MGA|MLL|MLL2|MLL3|MLL4|MYST1|NSL1|PAXIP1|PHF1|SETD1A|SETD1B|SIRT1|SNRPD1|SNRPD2|SNRPF|TAF9|WDR82
									GO:0014855	striated muscle cell proliferation	biological_process	701	15	10	7	0.02101	C3orf58|NKX2-5|NOTCH1|ODZ4|PRKAR1A|RXRB|TGFBR3
									GO:0051640	organelle localization	biological_process	11460	241	82	73	0.0210318	ACTR3|AMPH|AP1AR|AP3B2|AP3S1|ARF1|ARL6|ATCAY|CCDC52|CCNB1|CLASP1|COPA|CPLX2|CUL3|DAB1|DNM2|DOC2A|DPYSL2|DYNC1I1|FEZ1|FGFR2|GPSM2|HHEX|HOOK3|ITSN1|KIF1B|KIF3A|LRMP|LRPPRC|MAST1|MLH1|MUTED|MYH10|MYH9|MYO5A|NTN1|NUSAP1|OTOF|PARD3|PCLO|PCM1|PEX13|PIP5K1C|PLDN|PRKCZ|PSEN1|PTK2|PVRL2|RAB11A|RAB11B|RASGRP1|RHOT2|RPS15|SCRIB|SDAD1|SEC24A|SEC31A|SEH1L|SEPT5|SLIT1|SNAP25|SNAP29|SNCA|STK11|SYNE1|SYNE2|SYNJ1…
									GO:0048599	oocyte development	biological_process	1508	33	16	13	0.0211484	BCL2|BRCA2|CCNB1|DMRT1|FOXO3|MLL2|MLL4|PDE3A|PTK2B|RPS6KA2|TRIP13|WNT4|YBX2
									GO:0009123	nucleoside monophosphate metabolic process	biological_process	11911	284	100	83	0.021336	ABCB1|ABCB4|ABCB9|ABCG1|ADA|ADAL|ADCYAP1|ADK|ADSS|AKD1|ATIC|ATP10A|ATP11B|ATP12A|ATP2B2|ATP2C1|ATP5A1|ATP5C1|ATP5G1|ATP5G2|ATP5G3|ATP5J2|ATP5L|ATP6V0E2|ATP6V1A|ATP6V1C1|ATP6V1F|ATP8A1|ATP8B3|BACH1|BAD|C19orf39|C6orf108|CHD1L|CHD2|CHD4|CHD8|CMPK1|DDX1|DDX17|DDX54|DDX56|DHX8|DNA2|DTYMK|ERCC6|GTF2H4|GUK1|HSPD1|IGHMBP2|LONP2|MACF1|MCM2|MCM4|MCM7|MLH1|MRE11A|MSH2|MSH5|MYH10|MYH9|MYO10|NADK|NBN|PICK1|P…
									GO:0042552	myelination	biological_process	3880	82	43	28	0.0214449	AKT2|ARHGEF10|ATRN|C1orf130|DICER1|ERBB2|FA2H|FIG4|GPC1|HEXB|ID4|KCNJ10|MAL|MPDZ|MPP5|MYO5A|NAB1|NF1|NKX6-2|NTF3|ODZ4|PMP22|POU3F1|PTEN|SCN8A|SKI|SOD1|ZNF24
									GO:0048565	digestive tract development	biological_process	6514	116	56	39	0.0215367	ADA|ALX4|BCL2|BMP4|CCDC40|CCNB1|CDH1|CYP1A1|DAB1|DACT1|DICER1|EDNRB|EPB41L5|EPHB3|FGFR2|FOXF1|FOXP4|GATA5|HIF1A|HOXD13|HRH2|IHH|LRRC50|NKX2-6|NOTCH1|PDGFRA|PITX2|PKD1|RET|SALL1|SMAD2|STRA6|TBX2|TCF21|TCF7|TGFBR2|VANGL2|VPS52|WNT11
									GO:0060219	camera-type eye photoreceptor cell differentiation	biological_process	371	13	6	6	0.0216067	CNGA3|IHH|PROM1|SOX8|THY1|TTC8
									GO:0044772	mitotic cell cycle phase transition	biological_process	11046	275	99	80	0.0217848	ABCB1|ANAPC4|ANAPC5|BACH1|BRSK2|CAMK2A|CAMK2D|CCNA1|CCNB1|CCNB2|CCNE1|CCNL1|CDC7|CDK6|CDKN2C|CDKN2D|CDKN3|CDS1|CEP164|CEP290|CEP57|CEP70|CEP72|CEP76|CKAP5|CLASP1|CSNK1D|CSNK1E|CUL1|CUL3|DLC1|DNM2|DYNC1H1|DYNLL1|E2F7|EIF4EBP1|GPR132|GSPT1|ID4|ITGB1|LATS2|MAPRE1|MAST1|MCM2|MCM4|MCM7|NFATC1|OPTN|ORC1L|ORC3L|PCM1|PCNA|PCNT|PKMYT1|PLK4|PPP3CA|PRKACA|PSMA1|PSMB9|PSMC2|PSMC3|PSMD1|PSMD13|PSMD14|PSMD4|PS…
									GO:0043393	regulation of protein binding	biological_process	6539	116	56	39	0.0218549	ADD2|AIM1|APLP2|BAK1|BCL2|BMP4|CAPRIN2|CARM1|CRBN|DVL1|EPB41|EPB41L5|GREM2|GTPBP4|HDAC4|ISL1|ITGA2|ITGA4|KDM1A|KRIT1|LRPAP1|MAL|NOG|NRG1|PAX7|PEX14|PKD1|PLXND1|PRKACA|PRMT7|PRMT8|PSEN1|RFNG|SMARCD3|TEX14|TGFBR3|TRAF4|TRIB3|ZFPM1
									GO:0022607	cellular component assembly	biological_process	58628	1451	462	380	0.0220406	AARS2|ACACA|ACOT13|ACTB|ACTN2|ACTN3|ADD2|AIM1|ANLN|APOB|ARHGEF10|ARHGEF7|ARL6|ARPC4|ASF1B|ATG12|ATG16L1|ATG9A|ATG9B|ATL2|ATL3|ATPIF1|ATXN2|B9D1|B9D2|BAD|BAHD1|BAIAP2|BAP1|BAT3|BBS10|BCL2|BMS1|BRD2|BRUNOL4|C10orf2|C16orf63|C19orf51|C1orf89|C1QBP|C1QTNF1|C1QTNF6|C2CD3|C2orf39|C2orf56|C7orf44|CACNA1A|CADM1|CALY|CAND1|CAV2|CCDC123|CCDC40|CCDC41|CCDC52|CCDC56|CCNB1|CCNL1|CCT2|CD2AP|CD3G|CD40|CDH1|CDH1…
									GO:0016407	acetyltransferase activity	molecular_function	3090	90	34	29	0.0222866	BRCA2|C12orf41|C6orf134|CHAT|CRAT|CREBBP|ELP4|FASN|GTF3C4|HADHA|ING3|KIAA1310|LPCAT1|MCRS1|MYST1|NAA20|NAA50|NAGS|NAT10|NAT6|NCOA3|NSL1|RAC3|SAP130|SRCAP|TADA3|TAF10|TAF12|TAF9
									GO:0060840	artery development	biological_process	2729	55	27	20	0.0223893	APOB|BMP4|CITED2|FOXF1|HAND2|HES1|HOXA1|HOXA13|JAG1|LRP1|LUZP1|NF1|NOTCH1|RBPJ|SMAD7|SOX4|STRA6|TBX2|TFAP2B|WNT11
									GO:0006302	double-strand break repair	biological_process	3964	107	39	34	0.0224341	BACH1|BAZ1B|BRCA2|C19orf39|C20orf29|C6orf167|C9orf119|CDS1|DDX1|DNA2|ERCC1|FAM175A|FEN1|H2AFX|LIG3|MDC1|MLH1|MRE11A|MSH2|NBN|PRKDC|PSMD14|RAD21|RAD51|RAD54L|RPA3|SETMAR|SMARCA5|SOD1|TP53BP1|TRIP13|TTRAP|XRCC2|XRCC4
									GO:0014706	striated muscle tissue development	biological_process	12436	237	99	73	0.0224845	ASB2|ATF3|ATG7|BCL9|BCL9L|C3orf58|CACYBP|CAV2|CCNB1|CFLAR|CITED2|CKLF|DICER1|EGLN1|EYA2|FGFR2|FHL2|FLNB|FOS|FOXP1|GJC1|HDAC2|HIVEP3|HLF|HOMER1|HSPG2|ISL1|ITGA7|ITGB1|KIAA1161|LY6E|MAML1|MAPK14|MBNL1|MED1|MEF2D|MEOX2|MKL2|MYH10|MYH11|MYL6B|MYLK3|MYLPF|NF1|NKX2-5|NKX2-6|NOTCH1|NRG1|ODZ4|PAX7|PDGFRA|PHOX2B|PITX2|PPP1R13L|PPP3CA|PRKAR1A|PTEN|RBPJ|RXRB|RXRG|SIK1|SKI|SMAD7|SOX8|SVIL|TBX2|TBX5|TCF21|TGF…
									GO:0042692	muscle cell differentiation	biological_process	13073	225	100	71	0.0226326	ACTB|ADAM12|ASB2|ATG7|BCL9|BMP4|BOC|CACNA1H|CACYBP|CAV2|CCNB1|CDH15|CFLAR|CTNNA2|DICER1|DTYMK|EDNRB|EPAS1|FHL2|FOXF1|FOXP1|HDAC2|HES1|HMGCR|HOMER1|IFRD1|ISL1|ITGB1|JAG1|KDM1A|KIAA1161|MAL|MAML1|MAPK14|MBNL1|MKL1|MKL2|MYEF2|MYH10|MYH11|MYH9|MYLK3|NFATC3|NKX2-5|NKX2-6|NOTCH1|NRG1|NTF3|OBSCN|PDGFRA|PITX2|PPP3CA|PRKAR1A|RBPJ|RXRB|SDC1|SIK1|SKI|SMARCD3|SOX6|SYNE1|TANC1|TBX18|TBX2|TBX5|TMTC3|TPM1|TSHZ3…
									GO:0034613	cellular protein localization	biological_process	34416	862	277	231	0.0226998	AGRN|AGXT|AIM1|AKT2|ANK1|ANXA2|AP1AR|AP1M1|AP2A2|AP3B2|AP3S1|AP4B1|AP4M1|ARL6|ARNTL|ARSA|ASNA1|ATG9A|BANP|BAT3|BCL3|BCL6|BMP4|BSG|BUB3|C16orf63|C1orf89|C3orf31|C6orf182|C7orf20|CACNA1A|CCDC41|CCHCR1|CDH1|CELSR1|CEP57|CEP72|CFL1|CHCHD4|CHP|CLASP1|CLTC|COPA|COX18|CSNK1E|DERL1|DIAPH1|DLG1|DNAJB6|DULLARD|DVL1|EHD1|EIF5A|ERBB2IP|EZR|FAF1|FAU|FLNB|FLOT1|FUT10|GDAP1|GIPC1|GOLGA1|GOLGA4|GOLPH3|GRID2|GRPE…
									GO:0060972	left/right pattern formation	biological_process	752	15	9	7	0.0228276	CITED2|EPB41L5|LRRC50|MNS1|NKX2-5|NOTCH1|PITX2
									GO:0042384	cilium assembly	biological_process	2996	99	35	31	0.0229133	ARL6|B9D1|B9D2|BBS10|C16orf63|C19orf51|C1orf89|C2CD3|CCDC123|CCDC41|CEP164|CEP290|DZIP1|IFT140|IFT81|IQCB1|KIF3A|LRRC50|ONECUT1|ONECUT2|PCM1|PCNT|RPGRIP1L|SPAG16|TMEM107|TMEM138|TTC8|UBE2B|VANGL2|WDR35|WDR51B
									GO:0032446	protein modification by small protein conjugation	biological_process	17764	495	165	135	0.0229451	ANAPC4|ANAPC5|APC2|ASB15|ASB16|ASB2|ASB3|ASB7|ATG7|BAP1|BCL11A|BCL2|CAND1|CBX4|CDC16|CDC20|CDC73|CDCA3|CDH1|CRBN|CUL1|CUL3|DCAF11|DCAF4|ERCC8|FANCL|FBXL12|FBXO10|FBXO11|FBXO24|FBXO31|FBXO33|FBXO9|FBXW11|FEM1B|FEM1C|G2E3|HERC4|KCTD13|KDM2B|KIAA1530|KLHL17|KLHL22|KLHL36|LNPEP|MALT1|MARCH10|MDM2|MED8|MKRN3|NARF|NEDD4|NEDD4L|NEUROD2|NSMCE1|PAF1|PAX6|PCNP|PELI3|PIAS1|PIAS3|PIAS4|PPIL5|PSMA1|PSMB9|PSMC…
									GO:0002067	glandular epithelial cell differentiation	biological_process	1663	29	14	12	0.0230566	AGPAT6|BMP4|BMP6|CDK6|FGFR2|FOXA1|NKX6-1|NKX6-3|NOTCH1|PAX6|PDPK1|WNT4
									GO:0014014	negative regulation of gliogenesis	biological_process	1420	30	17	12	0.0231905	ADCYAP1|DAB1|DICER1|HES1|ID4|NF1|NKX6-1|NKX6-2|NOG|NOTCH1|NTRK3|SKI
									GO:0006491	N-glycan processing	biological_process	373	10	6	5	0.0232139	FUT8|MAN1A2|ST8SIA2|ST8SIA3|ST8SIA4
									GO:1901021	positive regulation of calcium ion transmembrane transporter activity	biological_process	859	18	9	8	0.0232764	ASPH|CALM1|CALM2|EFCAB4B|NKX2-5|PLCG2|STIM1|STIM2
									GO:0060043	regulation of cardiac muscle cell proliferation	biological_process	2759	32	19	14	0.0234865	CCNB1|ERBB4|FGFR1|FGFR2|FOXP1|HDAC2|NKX2-5|NOG|NOTCH1|NRG1|RBPJ|TBX2|TBX5|TGFBR2
									GO:0002902	regulation of B cell apoptotic process	biological_process	496	16	11	7	0.0234971	ADA|AIM1|BCL6|FNIP1|IRS2|MIF|PTEN
									GO:0060021	palate development	biological_process	5374	80	38	29	0.0236718	ALX1|ALX4|ARID5B|ASPH|BNC2|COL11A2|DLG1|DLX5|DLX6|EPHB3|FZD2|HAND2|IFT88|INSIG1|INSIG2|MEOX2|OSR2|PDGFRA|PRDM16|PYGO2|SKI|SMAD2|SMAD4|TBX2|TCF21|TGFBR2|TGFBR3|VAX1|WNT11
									GO:0034595	phosphatidylinositol phosphate 5-phosphatase activity	molecular_function	386	10	7	5	0.0238164	FIG4|INPP5B|INPP5E|SYNJ1|SYNJ2
									GO:0019199	transmembrane receptor protein kinase activity	molecular_function	5422	84	39	30	0.0239671	ACVR2A|ALK|AXL|DDR1|EFNA3|EPHA5|EPHB1|EPHB3|ERBB2|ERBB4|FGFR1|FGFR2|FGFRL1|FLT1|FLT4|IGF1R|IGF2R|INSR|LTBP1|NTRK3|PDGFRA|PDGFRL|PTK7|RET|ROR1|ROR2|TGFBR2|TGFBR3|TIE1|TRIM27
									GO:1900076	regulation of cellular response to insulin stimulus	biological_process	2430	41	22	16	0.0239764	ADIPOR1|AKT2|ANKRD26|IGF2|LEP|NGFR|PRKACA|PRKCB|PRKCZ|PTPN1|PTPN11|PTPRE|REPIN1|RPS6KB1|SIRT1|SOCS3
									GO:0019899	enzyme binding	molecular_function	54686	1184	407	320	0.0239899	ACTB|ADAMTSL4|ADCY6|ADIPOR1|AKAP8L|ANAPC4|ANAPC5|ANK1|ANKLE2|ANKRA2|ANXA2|APBA3|APC2|APOA5|APOB|ARHGEF7|ATP6V0A1|ATPIF1|ATXN3|BAD|BCL2|BRCA2|BRSK2|C10orf2|C10orf90|C1QBP|C2orf56|CALM1|CALM2|CAMK2N1|CAMTA2|CAP1|CBS|CBX1|CBX4|CBX5|CCDC64|CCDC64B|CCNA1|CCNB1|CCNB2|CCND2|CCNE1|CCNK|CCNL1|CCNL2|CCNYL1|CD40|CDC20|CDC42BPB|CDC73|CDH1|CDKN2C|CDKN2D|CDS1|CFLAR|CHP|CITED2|CNST|CSK|CST3|CUL1|CUL3|CUTA|CYFIP…
									GO:0005657	replication fork	cellular_component	1489	45	17	16	0.0240025	BAZ1B|BCL6|C6orf167|H2AFX|HDAC2|NBN|PCNA|POLD1|POLD2|POLD3|PURA|RAD18|RPA3|SMARCA5|TP53BP1|UBE2B
									GO:0051496	positive regulation of stress fiber assembly	biological_process	1700	29	16	12	0.0240645	ARHGEF10|FHOD1|KISS1R|MTOR|NF2|PPM1E|RHOA|SORBS3|TACR1|TPM1|WNT11|WNT4
									GO:0043967	histone H4 acetylation	biological_process	1528	41	19	15	0.0241481	BRCA2|C12orf41|EP400|ING3|ING4|KIAA1310|MCRS1|MLL|MSL1|MSL2|MUM1|MYST1|NSL1|PHF17|TRRAP
									GO:0006283	transcription-coupled nucleotide-excision repair	biological_process	1265	46	22	16	0.0242149	ERCC1|ERCC3|ERCC6|ERCC8|GTF2H4|KIAA1530|PCNA|POLD1|POLD2|POLD3|POLR2B|POLR2C|POLR2H|POLR2I|RPA3|XAB2
									GO:0001104	RNA polymerase II transcription cofactor activity	molecular_function	3080	70	32	24	0.0243388	C19orf2|CITED2|CREBBP|CTBP1|HDGF|ISL1|MED1|MED11|MED20|MED6|MED8|NKX2-5|OLIG3|PHF17|PITX2|POU3F1|RBM14|SOX4|TBX15|TBX18|TCERG1|TFAP2B|TP53BP1|TRERF1
									GO:0051668	localization within membrane	biological_process	1272	20	12	9	0.0243953	ARSA|ASNA1|BAT3|C7orf20|COX18|MAL|OXA1L|RAC1|REEP1
									GO:0021591	ventricular system development	biological_process	899	18	10	8	0.0246804	CDK6|KDM2B|MBOAT7|MYH10|NUMB|NUMBL|RPGRIP1L|SEMA6D
									GO:0070076	histone lysine demethylation	biological_process	448	13	7	6	0.0246932	KDM1A|KDM3A|KDM4C|KDM4D|KDM5B|UBE2B
									GO:0010975	regulation of neuron projection development	biological_process	14095	248	105	77	0.0247952	AATK|ACTR3|ADCYAP1|APC2|ARHGDIA|ARHGEF1|BCL11A|CACNA1A|CAMK1D|CAPRIN2|CDC20|CHRNB2|CNR1|CXCL12|DAB1|DAB2IP|DVL1|EPHB3|FBXW8|FEZ1|FGFR1|FIG4|FKBP4|FYN|GORASP1|GRID2|HCCA2|HDAC2|ISLR2|ITGB1|ITPKA|KIAA0174|KNDC1|LPAR3|MAGI2|NEDD4|NEFM|NGF|NGFR|NME1|NPTN|NTN1|NTRK3|NUMBL|PDLIM5|PKD1|PLXNA4|PMP22|PSEN1|PTEN|PTK2|PTK2B|PTK7|RAB11A|RAP1A|RET|RHOA|ROBO1|SDC2|SEMA3A|SEMA3F|SEMA5A|SHANK1|SLIT1|SSH1|SSH2|ST…
									GO:0006359	regulation of transcription from RNA polymerase III promoter	biological_process	1441	16	13	8	0.0248271	CEBPA|CHD8|ERBB2|FOXA2|MAF1|MTOR|PRDX5|RPTOR
									GO:0015631	tubulin binding	molecular_function	9585	212	78	64	0.0250301	AGBL4|AGBL5|APC2|ARL4C|ARL8B|B9D2|BCL2L11|BRCA2|C12orf52|C6orf182|CAMSAP1|CCDC87|CEP57|CHP|CLASP1|CLIP1|DNM2|DST|DYNC1I1|FEZ1|FYN|HOOK3|IFT81|KATNAL1|KIF15|KIF17|KIF1A|KIF1B|KIF23|KIF26B|KIF2A|KIF3A|KIF6|KIF7|KIF9|KLC1|KLC2|KRIT1|LRPPRC|LRRC67|MACF1|MAP6|MAPRE1|MAPRE2|MAPRE3|MARK4|MAST1|MAST2|NCALD|NME1|NUSAP1|PEX14|PRC1|RACGAP1|RAE1|RANBP10|REEP1|SNCA|STIM1|TBCD|TRAF3IP1|TRPV4|TTLL4|TUBGCP3
									GO:0010628	positive regulation of gene expression	biological_process	55093	1130	419	309	0.0250358	ABLIM2|ADCYAP1|ADM2|AFF1|AGRN|AHR|ALX1|ALX4|ANKRD49|ARID1A|ARID3C|ARNT2|ARNTL|ASH2L|ASPH|ATOH1|ATXN1|BAZ1B|BCL11A|BCL3|BCL9|BCL9L|BHLHE23|BMP4|BMP6|BRCA2|BRF1|C11orf67|CAMK4|CAMTA2|CAND1|CAPRIN2|CBFA2T3|CBFB|CCNE1|CCPG1|CD40|CDC73|CDH1|CDKN1C|CDS1|CEBPA|CENPK|CEP290|CHD8|CITED2|CKAP2|CKLF|CREB5|CREBBP|CREBL2|CYP26B1|DAB2IP|DDIT3|DDX17|DDX41|DICER1|DLX5|DMRT1|DNM2|DRD2|DVL1|E2F3|E2F7|EAF2|EBF1|EBF…
									GO:0017015	regulation of transforming growth factor beta receptor signaling pathway	biological_process	6320	97	43	34	0.0253691	BCL9L|C5orf13|CAV2|CDKN1C|CHST11|CIDEA|CITED2|EID2|FBN1|FBN2|FLCN|GIPC1|LTBP1|NEDD4L|ONECUT1|ONECUT2|PDPK1|PIN1|PMEPA1|PRDM16|SIRT1|SKI|SMAD2|SMAD4|SMAD6|SMAD7|SNW1|SNX6|STK11|STRAP|TGFB1I1|TGFBR2|TGFBR3|ZNF703
									GO:0003207	cardiac chamber formation	biological_process	749	12	7	6	0.0254631	HAND2|NKX2-5|NOTCH1|SMARCD3|SOX4|TBX5
									GO:0016032	viral process	biological_process	21064	588	192	158	0.0256858	AP1M1|AP2A2|ARF1|BAD|BANF1|BCL2L11|BUB1|C1QBP|CARM1|CBX5|CD247|CD81|CEBPA|CFLAR|CHMP7|CLDN1|CPSF4|CREBBP|CTBP1|CTDP1|CUL1|DAXX|DEK|DERL1|DLC1|DLG1|DYNLL1|EFNB2|EIF4A2|ELL|ELMO1|ERCC3|FAU|FDPS|FKBP8|FYN|GTF2A1|GTF2F1|GTF2H4|HCFC2|HCK|HNRNPA1|HSPD1|HTATIP2|ICAM1|INSR|IRF7|ITGA2|ITGB1|KIAA0174|KIN|KLC1|KPNA3|MDM2|MICA|MPDZ|NEDD4|NEDD4L|NFIA|NFKBIA|NLRX1|NTRK3|NUP133|NUP50|NUP54|NUP85|NUP93|NUP98|NUP…
									GO:0009890	negative regulation of biosynthetic process	biological_process	49764	1053	371	287	0.0258193	AHR|AIM1|ALX1|ARID1A|ARID4A|ARID5B|ATF3|ATN1|ATXN1|BACE2|BACH1|BAHD1|BAP1|BCL3|BCL6|BHLHE40|BMP4|BRCA2|BRUNOL4|C12orf52|C19orf2|C1QBP|CACNA1A|CAPRIN2|CBX1|CBX4|CBX5|CD36|CDC73|CDKN1C|CDS1|CEBPA|CHD8|CITED2|CPEB2|CREBBP|CRYM|CTBP1|CUX1|CUX2|DAB2IP|DACT1|DAPK1|DAPK3|DAXX|DDIT3|DEDD2|DEPDC1|DICER1|DKK1|DKK3|DMRT1|DNAJB6|DRAP1|DRD2|E2F7|EDNRB|EHMT1|EHMT2|EID2|EIF2AK4|EIF2C2|EIF2C3|EIF3E|EIF4EBP1|ELF2…
									GO:0090344	negative regulation of cell aging	biological_process	477	13	9	6	0.0259475	CDH1|CDK6|MIF|PTEN|SIRT1|ZKSCAN3
									GO:0048610	cellular process involved in reproduction	biological_process	15954	418	140	116	0.0259954	ACTR3|ACVR2A|ARSA|ATP8B3|BAT3|BCL2|BMP4|BRCA2|BRUNOL4|BUB3|CATSPER2|CCNA1|CCNB1|CCT2|CCT7|CEP57|CRCP|CST3|CXCL12|CYP26B1|DAZL|DDX4|DEAF1|DLD|DMRT1|DZIP1|EHMT2|ERCC1|FANCC|FANCD2|FEM1B|FGFR2|FNDC3A|FOXA1|FOXO3|FZD4|GLIPR1L1|H1FOO|H2AFX|HSD17B4|HYAL3|IHH|ITGB1|KDM3A|KLHDC3|LIG3|MAP7|MAST2|MLH1|MLL2|MLL4|MNS1|MRE11A|MSH2|MSH5|MTOR|MYH9|NBN|NOTCH1|NR2C2|OCA2|OSGIN2|PCSK4|PDE3A|PDGFRA|PICK1|PRKACA|PRK…
									GO:0018108	peptidyl-tyrosine phosphorylation	biological_process	6904	120	52	40	0.026058	AATK|ALK|AXL|BAZ1B|CSK|DDR1|EFNA3|EPHA5|EPHB1|EPHB3|ERBB2|ERBB4|FGFR1|FGFR2|FGFRL1|FLT1|FLT4|GHR|HCK|IGF1R|IGF2R|INSR|JAK3|LEP|PDGFRA|PDGFRL|PTK2|PTK2B|PTK7|RET|ROR1|ROR2|SCYL1|TEC|TIE1|TNK1|TNK2|TRIM27|TYK2|YES1
									GO:0001655	urogenital system development	biological_process	14988	285	112	86	0.0261287	ACE|AGTR1|AHR|ALDH9A1|ARG2|ARID5B|BAT3|BCL2|BCL2L11|BDNF|BMP4|BMP6|CA2|CEP290|CRLF1|CUX1|CYP19A1|DLG1|EPHB3|FBN1|FEM1B|FGFR1|FGFR2|FKBP4|FOXA1|FOXF1|GATA2|GATA3|GZF1|HES1|HOXA13|HOXD13|ID3|IGF1R|JAG1|KIF26B|KIF3A|LRP4|MAGI2|MECOM|MIF|MME|MTSS1|MYC|NF1|NOG|NOTCH1|NOTCH3|NPHS2|ODC1|OSR2|PAX2|PDGFRA|PKD1|PODXL|PROM1|PTEN|PYGO2|REN|RET|RPGRIP1L|SALL1|SDC1|SEC63|SMAD2|SMAD4|SMAD5|SMAD6|SMAD7|SOX4|SOX8…
									GO:0043425	bHLH transcription factor binding	molecular_function	1210	24	15	10	0.026353	ARNTL|BHLHE40|CREBBP|ISL1|KDM1A|LMO2|MAP3K10|SIRT1|TCF21|USF2
									GO:0048534	hematopoietic or lymphoid organ development	biological_process	22158	461	177	132	0.0264051	ACE|ADA|ADD2|ANK1|ARID4A|ARTN|ASH2L|ATPIF1|AXL|BAK1|BARX1|BATF|BCL11A|BCL2|BCL2L11|BCL3|BCL6|BMP4|BRCA2|BRF1|C17orf68|CAMK4|CASP3|CBFA2T3|CBFB|CCNB2|CEBPA|CHD2|CIAPIN1|CITED2|CRKL|DICER1|EPAS1|EPHB3|ERCC1|FAM20C|FARP2|FGF3|FGFR2|FLCN|FLVCR1|FNIP1|FOXP1|FUT10|GAB2|GATA2|GATA3|GLRX5|HAND2|HDAC4|HES1|HHEX|HIF1A|HIPK1|HOXA3|HOXA9|HOXB7|IREB2|IRF8|ITGA4|ITGB1|ITPKB|JAG1|JAK3|JUN|KDM1A|KLF1|LGALS8|LMO2…
									GO:0003714	transcription corepressor activity	molecular_function	9160	188	71	58	0.026477	ALX1|ATF3|ATN1|BCL11A|C19orf2|C1QBP|CBX4|CITED2|CRYM|CTBP1|DDIT3|DDX54|DRAP1|E2F7|ERF|HDAC4|HDGF|HOXC6|ID3|ID4|JAZF1|JUB|KCNIP3|KDM5B|LDB1|MAP3K10|MXD1|MXI1|NCOR1|NEUROD2|NFIL3|OLIG3|PCM1|PEX14|PFDN5|PIAS1|PPP1R13L|PSMC3|RBM9|RYBP|SAP18|SFRS2|SIRT1|SKI|SNW1|TBX15|TBX18|TCERG1|TFAP2B|TFCP2L1|TLE2|TLE4|TRIB3|TTRAP|UBP1|WNT4|YAP1|ZNF281
									GO:0048538	thymus development	biological_process	2066	43	21	16	0.0265553	BCL2|BCL2L11|C17orf68|CCNB2|CITED2|CRKL|EPHB3|FGF3|GATA3|HAND2|HES1|HOXA3|MAFB|PAX1|PSEN1|SOD1
									GO:0004402	histone acetyltransferase activity	molecular_function	1802	52	22	18	0.0265956	BRCA2|C12orf41|CREBBP|ELP4|GTF3C4|ING3|KIAA1310|MCRS1|MYST1|NCOA3|NSL1|RAC3|SAP130|SRCAP|TADA3|TAF10|TAF12|TAF9
									GO:0021695	cerebellar cortex development	biological_process	2516	45	25	17	0.0267467	ATG7|ATP2B2|ATXN2|CACNA1A|CBLN1|GRID2|HERC1|KNDC1|LDB1|LHX5|MYH10|NEUROD2|OGDH|PCNT|RFX4|RORA|TRNP1
									GO:0032319	regulation of Rho GTPase activity	biological_process	4535	110	47	35	0.0268859	ADCYAP1|AGRN|ARHGAP27|ARHGAP29|ARHGEF1|ARHGEF10|BCL6|CD40|CRK|DLC1|DOCK4|EPHA5|EPHB3|ERBB2|FARP1|FARP2|FGD4|FICD|GMIP|ICAM1|JUN|MTOR|PIN1|PTK2|PTK2B|RASGRP1|RASIP1|SCRIB|SOD1|SRGAP2|SYDE1|TAX1BP3|TBC1D7|TIAM1|WNT4
									GO:0008080	N-acetyltransferase activity	molecular_function	2341	74	28	24	0.0270928	BRCA2|C12orf41|C6orf134|CREBBP|ELP4|GTF3C4|ING3|KIAA1310|MCRS1|MYST1|NAA20|NAA50|NAGS|NAT10|NAT6|NCOA3|NSL1|RAC3|SAP130|SRCAP|TADA3|TAF10|TAF12|TAF9
									GO:0044764	multi-organism cellular process	biological_process	21243	593	193	159	0.0272714	AP1M1|AP2A2|ARF1|BAD|BANF1|BCL2L11|BUB1|C1QBP|CARM1|CBX5|CD247|CD81|CEBPA|CFLAR|CHMP7|CLDN1|CPSF4|CREBBP|CTBP1|CTDP1|CUL1|DAXX|DEK|DERL1|DLC1|DLG1|DYNLL1|EFNB2|EIF4A2|ELL|ELMO1|ERCC3|FAU|FDPS|FKBP8|FYN|GTF2A1|GTF2F1|GTF2H4|HCFC2|HCK|HNRNPA1|HSPD1|HTATIP2|ICAM1|INSR|IRF7|ITGA2|ITGB1|KIAA0174|KIN|KLC1|KPNA3|MDM2|MICA|MPDZ|NEDD4|NEDD4L|NFIA|NFKBIA|NLRX1|NTRK3|NUP133|NUP50|NUP54|NUP85|NUP93|NUP98|NUP…
									GO:0045185	maintenance of protein location	biological_process	4459	102	45	33	0.0274177	AIM1|BCL3|BUB3|C16orf63|C6orf182|CEP57|CLASP1|EZR|FAF1|FBN1|FBN2|FLNB|GOLPH3|HOOK3|LTBP1|MAST1|MDFI|MXI1|NFKBIA|NFKBIL1|PCM1|PDIA3|PEX14|PEX5L|PIP5K1C|PKD1|SEH1L|SHANK1|SYNE1|SYNE2|TACC3|TEX14|ZNF828
									GO:0035024	negative regulation of Rho protein signal transduction	biological_process	461	10	7	5	0.027554	BCL6|CUL3|DLC1|FLCN|KCTD13
									GO:1901136	carbohydrate derivative catabolic process	biological_process	18345	458	163	127	0.0276057	ABCB1|ABCB4|ABCB9|ABCG1|ADA|ADAL|ADSS|AGRN|ARF1|ARF3|ARL4C|ARL8B|ATL2|ATL3|ATP10A|ATP11B|ATP2B2|ATP2C1|ATP5A1|ATP5C1|ATP5J2|ATP5L|ATP6V0E2|ATP6V1C1|ATP6V1F|ATP8A1|ATP8B3|BACH1|BCAN|C19orf39|C4orf14|CHD1L|CHD2|CHD4|CHD8|CTBS|DDX1|DDX17|DDX54|DDX56|DERA|DHX8|DNA2|DNM2|DNM3|EDEM3|ENTPD4|ERCC6|GALNS|GCH1|GFM2|GM2A|GNB1|GNG3|GNL1|GPC1|GPC2|GPC5|GPC6|GPD1L|GSPT1|GTF2H4|GTPBP4|GTPBP5|HEXB|HPSE|HPSE2|HSP…
									GO:0030032	lamellipodium assembly	biological_process	1826	29	13	12	0.0277781	ARHGEF7|CYFIP1|FGD4|GOLPH3|JUB|NCK1|NCK2|NUP85|RAC1|SH2B1|SRGAP2|WASF2
									GO:0009994	oocyte differentiation	biological_process	1521	34	16	13	0.0278212	BCL2|BRCA2|CCNB1|DMRT1|FOXO3|MLL2|MLL4|PDE3A|PTK2B|RPS6KA2|TRIP13|WNT4|YBX2
									GO:2000027	regulation of organ morphogenesis	biological_process	8563	143	63	47	0.0278563	BCL2|BDNF|BHLHE23|BMP4|BTBD7|CARM1|CDH1|CELSR1|CITED2|DICER1|DKK1|DVL1|FGF3|FGFR1|FGFR2|FZD2|GATA3|HAND2|HES1|HOXB7|HOXD13|IFT88|ISL1|MAGI2|MED1|MYC|NGFR|NOG|NOTCH1|NUMB|PAX2|PAX9|PHB2|PTK7|RAC1|RBPJ|ROR2|SMAD4|SOX8|SPRY1|STAT1|TBX2|TBX5|VANGL2|WNT2B|WNT4|WT1
									GO:0001763	morphogenesis of a branching structure	biological_process	10392	187	78	59	0.0278813	BAK1|BCL2|BMP4|CELSR1|COL13A1|CTSZ|CXCL12|DDR1|DICER1|DLG1|DRD2|FEM1B|FGFR1|FGFR2|FLT1|FOXA1|FOXA2|FOXF1|GNA13|GZF1|HHEX|HOXA13|HOXD13|IHH|IL6|LRP5|MED1|MSX2|MYC|NCOA3|NFATC3|NOG|NOTCH1|NOTCH4|PAX2|PHB2|PITX2|PKD1|PLXND1|RAC3|RASIP1|RBM15|RSPO2|SALL1|SEMA3A|SEMA5A|SLC12A2|SMAD4|SOCS3|SOX8|SPRY2|TCF21|TGFBR2|TGM2|TMTC3|VANGL2|WNT4|WNT7B|WT1
									GO:0016607	nuclear speck	cellular_component	6437	162	69	49	0.0278895	CBX4|CCNL1|CCNL2|DDX42|EAF2|EIF4ENIF1|ELL|EP400|FAM76B|FTO|FYTTD1|HIPK1|LUC7L3|MAML1|MAML3|MECOM|MEOX2|NXT1|PCM1|PIAS1|PIN1|PPIG|PPP1R8|PRPF40A|PRPF8|PSKH1|RBM25|RFWD2|RING1|RNPS1|RREB1|RSRC1|SAP18|SETD1A|SETD1B|SF3A3|SF3B1|SFRS1|SFRS2|SFRS5|SLU7|SRRM1|SRRM2|THAP7|THOC1|U2AF1|U2AF2|WAC|WT1
									GO:0060325	face morphogenesis	biological_process	2250	31	21	13	0.0278917	ANKRD11|ARID5B|ASPH|DKK1|DLX5|MMP2|NOG|PAX9|PDGFRA|PTPN11|SKI|STRA6|TWIST2
									GO:1902582	single-organism intracellular transport	biological_process	37454	875	289	236	0.0278924	ABCG1|ACACA|AGXT|AKT2|ANK1|ANXA2|AP1AR|AP1M1|AP3B2|AP3S1|AP4M1|ARF1|ARL4C|ARL6|ARNTL|ATP2C1|ATP5A1|ATP5C1|ATP5G1|ATP5J2|ATP5L|BAD|BAK1|BCL2|BCL2L11|BCL3|BCL6|BET1L|BRP44L|BSG|C20orf29|C22orf29|C3orf31|CACNA1C|CCDC64|CCHCR1|CCS|CEP57|CFL1|CHCHD4|CHMP7|CHP|CLTC|CNP|COG1|COG5|COG6|COPA|CPLX2|CPT1A|CPT1B|CPT2|CUL3|CUX1|DDIT3|DENND3|DERL1|DNM2|DOPEY1|DRD2|DSCR3|DST|DYNC1I1|EHD1|EIF5A|ERBB2IP|ERC1|EXOC…
									GO:0003081	regulation of systemic arterial blood pressure by renin-angiotensin	biological_process	986	18	11	8	0.0279799	ACE|AGTR1|CTSZ|ECE1|MME|REN|RPS6KA2|TACR1
									GO:0042994	cytoplasmic sequestering of transcription factor	biological_process	614	16	10	7	0.0281667	FAF1|MDFI|MXI1|NFKBIA|NFKBIL1|PKD1|TACC3
									GO:0048477	oogenesis	biological_process	2341	58	24	20	0.0285161	BCL2|BRCA2|CCNB1|DMRT1|ERCC1|FOXO3|GPR149|HEXB|IHH|MIF|MLH1|MLL2|MLL4|PAQR5|PDE3A|PTK2B|RPS6KA2|TRIP13|WNT4|YBX2
									GO:0006275	regulation of DNA replication	biological_process	4701	114	42	36	0.0285898	BMP4|BMP6|BRCA2|C17orf68|CACYBP|CDS1|CST3|DNA2|E2F7|EHMT2|ENPP7|ESCO1|ESCO2|GTPBP4|ID3|IGF1R|IL6|INSR|JUN|KCTD13|LONP1|MAPK15|MRE11A|NBN|NF2|PCNA|PDGFRA|PLA2G1B|RAC1|RAD17|S100A11|SMC3|STOML2|TERF2|TIPIN|TNKS2
									GO:0001085	RNA polymerase II transcription factor binding	molecular_function	5037	87	42	30	0.0286714	BBS10|BHLHE40|CHD4|CITED2|CREBBP|ERCC1|HDAC2|HNF4A|ID4|ISL1|JUN|KDM1A|LDB1|LMO2|MTA1|MTA2|NCOR1|NFATC1|NHLH2|PITX2|RBPJ|SETD3|SMAD4|TBX6|TCERG1|TEAD3|TOX2|TP53BP1|TTC8|ZFPM1
									GO:0001741	XY body	cellular_component	193	11	5	5	0.0287044	H2AFX|RAD18|SMARCB1|SMARCC1|UBE2B
									GO:0040036	regulation of fibroblast growth factor receptor signaling pathway	biological_process	2351	27	15	12	0.0287686	DUSP6|FAM20C|FGFR2|GATA3|GPC1|NGFR|NOG|NPTN|PRKD2|SPRY1|SPRY2|WNT4
									GO:0043175	RNA polymerase core enzyme binding	molecular_function	539	13	9	6	0.0288083	CDC73|ERBB2|KIAA1530|PAF1|RPRD1B|WAC
									GO:0006744	ubiquinone biosynthetic process	biological_process	199	11	5	5	0.0290193	CABC1|COQ3|COQ6|COQ9|PDSS2
									GO:0030512	negative regulation of transforming growth factor beta receptor signaling pathway	biological_process	4456	69	32	25	0.0290923	BCL9L|CAV2|CHST11|CIDEA|EID2|FBN1|FBN2|LTBP1|NEDD4L|ONECUT1|ONECUT2|PDPK1|PIN1|PMEPA1|PRDM16|SIRT1|SKI|SMAD2|SMAD6|SMAD7|SNX6|STRAP|TGFB1I1|TGFBR2|TGFBR3
									GO:0004861	cyclin-dependent protein serine/threonine kinase inhibitor activity	molecular_function	545	13	7	6	0.0290985	CASP3|CDKN1C|CDKN2C|CDKN2D|HEXIM1|HEXIM2
									GO:0070727	cellular macromolecule localization	biological_process	34641	867	277	231	0.0292044	AGRN|AGXT|AIM1|AKT2|ANK1|ANXA2|AP1AR|AP1M1|AP2A2|AP3B2|AP3S1|AP4B1|AP4M1|ARL6|ARNTL|ARSA|ASNA1|ATG9A|BANP|BAT3|BCL3|BCL6|BMP4|BSG|BUB3|C16orf63|C1orf89|C3orf31|C6orf182|C7orf20|CACNA1A|CCDC41|CCHCR1|CDH1|CELSR1|CEP57|CEP72|CFL1|CHCHD4|CHP|CLASP1|CLTC|COPA|COX18|CSNK1E|DERL1|DIAPH1|DLG1|DNAJB6|DULLARD|DVL1|EHD1|EIF5A|ERBB2IP|EZR|FAF1|FAU|FLNB|FLOT1|FUT10|GDAP1|GIPC1|GOLGA1|GOLGA4|GOLPH3|GRID2|GRPE…
									GO:0007281	germ cell development	biological_process	6291	150	58	46	0.0292355	BCL2|BMP4|BRCA2|BRUNOL4|CCNB1|CEP57|CXCL12|DAZL|DEAF1|DLD|DMRT1|DZIP1|EHMT2|ERCC1|FANCC|FNDC3A|FOXO3|KDM3A|MAP7|MLL2|MLL4|MSH2|MTOR|OCA2|PCSK4|PDE3A|PRKACA|PTK2B|PVRL2|RPS6KA2|RPS6KB1|SIX5|SMAD5|SPINK2|SPO11|SRPK1|STK11|TBPL1|TIAL1|TNP1|TRIP13|TSSK6|UBE2B|WNT4|WT1|YBX2
									GO:0000245	spliceosomal complex assembly	biological_process	1729	41	18	15	0.0292573	BRUNOL4|DDX1|LUC7L3|MBNL1|PTBP2|SF3A2|SF3A3|SFRS1|SFRS2IP|SFRS5|SFRS9|SIP1|SLU7|SNRPD1|SNRPD2
									GO:0005072	transforming growth factor beta receptor	cytoplasmic mediator activity	493	10	5	5	0.0292911	SMAD2|SMAD4|SMAD5|SMAD6|SMAD7
									GO:0015036	disulfide oxidoreductase activity	molecular_function	905	33	13	12	0.0293751	CHCHD4|DNAJC10|GLRX3|GLRX5|GSR|GSTK1|GSTO2|P4HB|PDIA3|PDIA4|PDIA5|TXNL1
									GO:0004003	ATP-dependent DNA helicase activity	molecular_function	1100	36	16	13	0.0294957	BACH1|CHD1L|CHD2|CHD4|ERCC3|GTF2H4|IGHMBP2|MCM2|MCM4|MCM7|MRE11A|NBN|RECQL
									GO:0014821	phasic smooth muscle contraction	biological_process	648	16	10	7	0.0296471	DLG1|DRD2|EDN3|EDNRB|HTR1D|SSTR2|TSHZ3
									GO:0019207	kinase regulator activity	molecular_function	7141	133	52	43	0.0297647	ANKRD54|BCCIP|CABLES2|CAMK2N1|CASP3|CCNE1|CDK5R2|CDKN1C|CDKN2C|CDKN2D|CHP|CSNK2B|ELP4|FAF1|HEXIM1|HEXIM2|IGF2|ITSN1|MALT1|MAPK8IP2|MOBKL1A|NCK1|NCK2|NRG1|NRG3|PIK3R2|PKIB|PRKAG2|PRKAR1A|PRKAR1B|PRKRIP1|RAPGEF4|SOCS3|SPRED1|SPRED2|SPRY2|STK11|STK3|TRIB2|TRIB3|VAC14|WNT11|YWHAG
									GO:0003161	cardiac conduction system development	biological_process	1125	11	8	6	0.0299123	MAML1|NKX2-5|NOTCH1|NRG1|TBX18|TBX5
									GO:0000278	mitotic cell cycle	biological_process	25934	651	222	176	0.0299598	ABCB1|AIM1|ANAPC4|ANAPC5|ANKLE2|ANLN|APC2|ARHGEF10|B9D2|BACH1|BANF1|BAP1|BRSK2|BUB1|BUB3|CAMK2A|CAMK2D|CCDC52|CCNA1|CCNB1|CCNB2|CCNE1|CCNK|CCNL1|CD2AP|CDC16|CDC20|CDC7|CDCA3|CDH1|CDK11B|CDK6|CDKN2C|CDKN2D|CDKN3|CDS1|CENPK|CENPM|CENPN|CENPQ|CEP164|CEP290|CEP55|CEP57|CEP70|CEP72|CEP76|CKAP2|CKAP5|CLASP1|CLIP1|CLTC|CSNK1D|CSNK1E|CSNK2B|CTDP1|CUL1|CUL3|DAXX|DCLRE1A|DLC1|DNA2|DNM2|DYNC1H1|DYNLL1|E2F3|…
									GO:0004715	non-membrane spanning protein tyrosine kinase activity	molecular_function	1756	41	18	15	0.0300074	BAZ1B|CLK1|CSK|FYN|HCK|JAK1|JAK3|PTK2|PTK2B|RIPK2|TEC|TNK1|TNK2|TYK2|YES1
									GO:0033108	mitochondrial respiratory chain complex assembly	biological_process	517	20	9	8	0.0300834	AARS2|C2orf56|C7orf44|CCDC56|NDUFAF4|NDUFS7|NUBPL|OXA1L
									GO:1902603	carnitine transmembrane transport	biological_process	845	12	7	6	0.0301219	ACACA|CPT1A|CPT1B|CPT2|PRKAG2|SLC22A4
									GO:0040029	regulation of gene expression	epigenetic	7731	139	54	45	0.0301298	ALKBH1|ARID1A|ARID4A|BAZ1B|DGCR8|DICER1|DIRAS3|DPPA3|EHMT1|EHMT2|EIF2C2|EIF2C3|FOS|FTO|GNAS|H2AFY|HDAC2|HEMK1|IGF2|JUB|KCNQ1|MBD3|MGMT|MLL|MLL2|MLL4|MTA2|PHF2|PICK1|PRKRA|PRMT7|RAD54L|RNASEN|SIRT1|SMAD2|SMARCA5|SNIP1|SRRT|TARBP2|TDRD9|TNP1|TNRC6A|TRIM27|UBE2B|UBTF
									GO:0001501	skeletal system development	biological_process	20355	412	158	119	0.0301523	ACVR2A|ALX1|ALX3|ALX4|ANKH|ANKRD11|ARID5B|BBX|BMP4|BMP6|BMP8A|BMP8B|BNC2|C17orf68|CADM1|CARM1|CBS|CHRD|CHST11|CITED2|COL11A2|COL13A1|COL9A1|CYP26B1|DEAF1|DLG1|DLL3|DLX5|DLX6|DSCAML1|DSPP|ETS2|FAM20C|FBN1|FBN2|FGFR1|FGFR2|FGFRL1|FLVCR1|GHR|GNAS|HAND2|HDAC4|HEXB|HIF1A|HOXA1|HOXA13|HOXA3|HOXA6|HOXA9|HOXB7|HOXC5|HOXC6|HOXD13|HOXD3|HOXD8|HSD17B1|HSPG2|HYAL3|IGF2|IHH|INSIG1|INSIG2|IRX5|KIAA1217|KLF10|L…
									GO:0097094	craniofacial suture morphogenesis	biological_process	847	12	8	6	0.030226	BMP4|FGFR2|INSIG1|INSIG2|MSX2|RAB23
									GO:0035162	embryonic hemopoiesis	biological_process	1733	26	16	11	0.0302882	GATA3|HIF1A|KLF1|LMO2|MED1|MLL|RUNX1|SH2B3|STK3|TGFBR2|ZFPM1
									GO:0030511	positive regulation of transforming growth factor beta receptor signaling pathway	biological_process	1181	21	10	9	0.0305677	CDKN1C|CITED2|FLCN|GIPC1|SMAD4|SNW1|STK11|TGFB1I1|TGFBR3
									GO:0002204	somatic recombination of immunoglobulin genes involved in immune response	biological_process	670	16	8	7	0.030639	BATF|ERCC1|HSPD1|MLH1|MSH2|NBN|XRCC4
									GO:0002208	somatic diversification of immunoglobulins involved in immune response	biological_process	670	16	8	7	0.030639	BATF|ERCC1|HSPD1|MLH1|MSH2|NBN|XRCC4
									GO:0045190	isotype switching	biological_process	670	16	8	7	0.030639	BATF|ERCC1|HSPD1|MLH1|MSH2|NBN|XRCC4
									GO:0070373	negative regulation of ERK1 and ERK2 cascade	biological_process	1250	28	14	11	0.0306645	ANKRD26|CSK|DAB2IP|DUSP6|FLCN|MAGI1|NDRG2|PIN1|SPRY1|SPRY2|WNK2
									GO:0060760	positive regulation of response to cytokine stimulus	biological_process	932	22	10	9	0.0307999	AGPAT1|AXL|HIF1A|IRF7|LSM14A|MED1|RIPK2|TAF9|TICAM2
									GO:0035064	methylated histone residue binding	molecular_function	1551	42	19	15	0.0308091	CBX4|CBX5|CHD8|DPPA3|GLYR1|ING1|ING3|ING4|ING5|L3MBTL2|MYST1|PHF1|PHF2|TDRD3|TP53BP1
									GO:0005815	microtubule organizing center	cellular_component	21300	501	174	139	0.0308216	ACTR1B|ANKRD26|ARHGEF10|B9D1|B9D2|BAALC|BRCA2|BRSK2|C10orf90|C12orf52|C16orf63|C1orf135|C1orf89|C2CD3|C3orf34|C6orf182|CALM1|CALM2|CCDC123|CCDC21|CCDC41|CCDC52|CCDC64|CCHCR1|CCNB1|CCNB2|CDC16|CDC20|CEP164|CEP290|CEP55|CEP57|CEP70|CEP72|CEP76|CHD4|CKAP2|CKAP2L|CKAP5|CLASP1|CLIP1|CNTROB|CRMP1|CROCC|CSK|CSNK1D|CTDP1|DAPK3|DCLRE1B|DCTN4|DIS3L|DLC1|DYNC1H1|DYNLL1|DYNLL2|DZIP1|FBXW11|FEZ1|FLOT1|GNAI2|H…
									GO:0016482	cytoplasmic transport	biological_process	24097	576	193	158	0.0308503	AGXT|ANK1|ANKRD54|AP1AR|AP1M1|AP4M1|ARNTL|ATXN1|BCL3|BCL6|C12orf52|C3orf31|CACNA1C|CAMK4|CCDC64|CCHCR1|CEP57|CFL1|CHCHD4|CHMP7|CHP|CPSF1|CUL3|DDIT3|DDX39|DENND3|DHX38|DOPEY1|DRD2|EIF5A|FAM160A2|FAU|FYTTD1|GDAP1|GOLGA1|GOLGA4|GOLPH3|GRPEL1|HES1|HHEX|HNRNPA1|HOOK3|HSPA4|HTATIP2|IMMP1L|ING1|INPP5E|IPO11|ITPR3|JAK3|JUN|KPNA3|KPNA5|LMF1|LMTK2|LONP2|MACF1|MAGI2|MALT1|MIPEP|MTX2|MTX3|MUTED|NAGPA|NDUFA13…
									GO:0048821	erythrocyte development	biological_process	1591	23	14	10	0.0309065	ANK1|ARID4A|BCL6|CITED2|FLVCR1|KLF1|MAEA|MED1|SLC11A2|SOX6
									GO:0008625	extrinsic apoptotic signaling pathway via death domain receptors	biological_process	1863	33	17	13	0.0309181	BAD|BCL2|CASP3|DAB2IP|DAPK1|DAXX|DEDD2|KIAA0141|NF1|NGF|NGFR|TNFRSF10B|TRADD
									GO:0065002	intracellular protein transmembrane transport	biological_process	969	33	13	12	0.0313995	AKT2|C3orf31|CHCHD4|HSPA4|LONP2|PAF1|PEX13|PEX14|PEX5L|RTN2|SEC63|TIMM9
									GO:0030672	synaptic vesicle membrane	cellular_component	1780	49	20	17	0.0315251	AMPH|ATP6V1G2|DMXL2|DOC2A|DRD2|OTOF|PI4K2A|RAB11B|SLC30A3|SV2B|SYN3|SYT1|SYT10|SYT2|SYT3|SYT9|TMEM163
									GO:0001944	vasculature development	biological_process	20894	452	163	128	0.0315498	ADAM8|ADM2|ADRA2B|AHR|ANXA2|APOB|ARID1A|ATPIF1|BAK1|BMP4|BRF1|CCBE1|CITED2|CKLF|COL18A1|COL4A1|COL4A2|CRKL|CXCL12|CYP1B1|DAB2IP|DDIT3|DICER1|E2F7|EFNB2|EPAS1|EPHB1|EPHB3|FAM105B|FBXW8|FGFR1|FGFR2|FLT1|FLT4|FLVCR1|FOXF1|FZD2|FZD4|GJC1|GNA13|HAND2|HEG1|HES1|HHEX|HIF1A|HOXA1|HOXA13|HOXA3|HPSE|HSPG2|HTATIP2|IFT88|IHH|ITGA7|ITGB1|JAG1|JUN|KRIT1|LRP1|LRP5|LUZP1|MAP3K7|MAPK14|MCAM|MED1|MEOX2|MKL2|MMP2|M…
									GO:0003713	transcription coactivator activity	molecular_function	13161	274	108	81	0.0316472	ABT1|ACTN2|ARID1A|ARID5B|BCL9L|CARM1|CBFB|CCNE1|CITED2|CREBBP|DDX17|ESRRB|FHL2|GATA3|GMEB2|GTF2A1|GTF2A1L|GTF2F1|HAND2|HCFC2|HSF2|HTATIP2|ING4|ISL1|JUN|KDM1A|MAK|MAL|MAML1|MAML3|MAX|MED1|MED6|MKL1|MKL2|MMS19|MTF1|NCOA3|NCOA7|NFKB2|NR2C2|PHF17|PHF2|PIAS1|PITX2|POU3F1|PRDM16|PRKCB|PRMT2|PSMC3|PUS1|RAC3|RBM14|RXRB|SAP130|SETD3|SIK1|SMARCB1|SMARCC1|SMARCC2|SMARCD3|SNW1|SOX4|SRCAP|TADA3|TAF10|TAF11|TA…
									GO:0043902	positive regulation of multi-organism process	biological_process	2603	78	28	25	0.0317658	BAD|BCL2L11|CTDP1|ELL|ERCC3|GTF2F1|GTF2H4|JUN|POLR2B|POLR2C|POLR2H|POLR2I|PPIA|RDBP|RSF1|SMARCB1|SNW1|SRPK1|SUPT4H1|SUPT5H|TAF11|TARBP2|TCEB2|TCEB3|TH1L
									GO:0006260	DNA replication	biological_process	7539	207	76	60	0.0318827	ATRIP|BRCA2|C10orf2|C6orf167|CCDC111|CCNE1|CCNL1|CDC7|CDK2AP1|CHTF8|CLSPN|DNA2|FEN1|GINS1|GINS3|IGHMBP2|ING4|ING5|KCTD13|KIAA0101|KIN|LIG3|MCM2|MCM4|MCM7|MDP1|MED1|MRE11A|NAP1L1|NFIA|NFIC|NUP98|ORC1L|ORC3L|PCNA|POLD1|POLD2|POLD3|POLI|POLQ|PPIA|PURA|RAD17|RAD51|RAD9B|RBM14|RECQL|REPIN1|RNASEH1|RNH1|RPA3|RRM2|SIRT1|TERF2|TERT|THOC1|TIPIN|TNKS1BP1|TOP1MT|TOP2B
									GO:0010948	negative regulation of cell cycle process	biological_process	12803	226	88	70	0.0319374	ANAPC4|ANAPC5|APC2|AURKAIP1|BCL2|BMP4|BUB1|BUB3|C10orf90|CCNB1|CCNK|CDC16|CDC20|CDC73|CDS1|CLSPN|DAB2IP|DACT1|DGKZ|DLG1|DMRT1|E2F7|FBXO31|FGFR2|GIGYF2|GTSE1|INTS3|KANK2|KLHL22|MAD1L1|MAD2L1BP|MDM2|MED1|MIF|MRE11A|MSH2|NBN|NME6|PHF17|PHOX2B|PRKAR1A|PRMT2|PSMA1|PSMB9|PSMC2|PSMC3|PSMD1|PSMD13|PSMD14|PSMD4|PSMF1|PSMG2|PTEN|RAD17|RASSF1|RFWD2|RPS27L|RPS6KA2|SETMAR|SLFN11|SMC3|SOX4|TERF2|TEX14|THOC1|TR…
									GO:0050767	regulation of neurogenesis	biological_process	25375	462	182	135	0.0319753	AATK|ACTR3|ADCYAP1|ADRA2B|APC2|ARHGDIA|ARHGEF1|ATOH1|BCL11A|BCL2|BDNF|BMP4|BMP6|C5orf13|CACNA1A|CAMK1D|CAPRIN2|CDC20|CHRNB2|CNR1|CXCL12|DAB1|DAB2IP|DICER1|DLL3|DPYSL2|DRD2|DVL1|EDNRB|EPHB3|FBXW8|FEZ1|FGFR1|FIG4|FKBP4|FOXA1|FOXA2|FYN|GDF6|GORASP1|GRID2|HCCA2|HDAC2|HES1|HIF1A|HMG20A|HOOK3|HOXD3|ID4|IL6|ISL1|ISL2|ISLR2|ITGB1|ITPKA|JAG1|KIAA0174|KNDC1|LBX1|LPAR3|MAGI2|MAPK8IP3|MED1|NEDD4|NEFM|NEUROD2…
									GO:0016577	histone demethylation	biological_process	702	16	9	7	0.0321304	KDM1A|KDM2B|KDM3A|KDM4C|KDM4D|KDM5B|UBE2B
									GO:0061515	myeloid cell development	biological_process	1957	29	17	12	0.0321326	ANK1|ARID4A|BCL6|CITED2|FLVCR1|KLF1|MAEA|MED1|SLC11A2|SOX6|WASF2|ZFPM1
									GO:0006303	double-strand break repair via nonhomologous end joining	biological_process	605	13	6	6	0.0321362	LIG3|MLH1|MRE11A|PRKDC|PSMD14|XRCC4
									GO:0030275	LRR domain binding	molecular_function	711	16	10	7	0.0325605	DAPK3|ERC1|MAL|MKL1|ROBO1|STK11|ZXDC
									GO:0021915	neural tube development	biological_process	8462	145	67	47	0.032616	ALX1|ARID1A|BMP4|C2CD3|CELSR1|CFL1|CHRD|CITED2|DEAF1|DLC1|DVL1|FKBP8|FOXA1|FOXA2|HES1|HIF1A|KDM2B|KIF3A|LIAS|LUZP1|MAP3K7|MNX1|NF1|NOG|NOTCH1|PAX2|PAX3|PAX6|PAX7|PKD1|PRICKLE1|PSEN1|PTK7|RPGRIP1L|SALL1|SCRIB|SHROOM3|SIP1|SKI|SOX4|SSBP3|STIL|STK3|TCF7|TEAD2|TMEM107|VANGL2
									GO:0046700	heterocycle catabolic process	biological_process	24362	685	221	181	0.0328253	ABCB1|ABCB4|ABCB9|ABCG1|ADA|ADAL|ADSS|ALLC|ARF1|ARF3|ARL4C|ARL8B|ATL2|ATL3|ATP10A|ATP11B|ATP2B2|ATP2C1|ATP5A1|ATP5C1|ATP5J2|ATP5L|ATP6V0E2|ATP6V1C1|ATP6V1F|ATP8A1|ATP8B3|BACH1|BRF1|C19orf39|C19orf61|C20orf72|C4orf14|C6orf108|CASP3|CHD1L|CHD2|CHD4|CHD8|CIDEA|CNP|CRMP1|CYCS|CYP1A1|DCP2|DCTPP1|DDX1|DDX17|DDX54|DDX56|DEDD2|DERA|DHX8|DIS3|DIS3L|DNA2|DNM2|DNM3|DOM3Z|DPYSL2|DPYSL4|EDC3|EIF2C3|EIF3E|EIF4…
									GO:0055024	regulation of cardiac muscle tissue development	biological_process	3422	50	25	19	0.0329058	BMP4|CCNB1|DKK1|EFNB2|ERBB4|FGF3|FGFR1|FGFR2|FOXP1|HDAC2|NKX2-5|NOG|NOTCH1|NRG1|PRICKLE1|RBPJ|TBX2|TBX5|TGFBR2
									GO:0031301	integral component of organelle membrane	cellular_component	8038	205	70	60	0.033149	ABCB9|ANKLE2|ASPH|ATP6V1G2|B4GALNT1|BAK1|BET1L|BSCL2|C7orf44|CCDC56|COX18|CPT1A|CSGALNACT2|CUX1|DERL1|DERL3|DGAT2|EDEM1|ELOVL4|ENTPD4|FITM2|FKBP8|GDAP1|HLA-DRA|HLA-G|IMP4|INSIG1|INSIG2|LRMP|OXA1L|PAF1|PEX11A|PEX11B|PEX13|RFNG|RHOT2|RTN1|RTN2|SACM1L|SLC24A6|SLC39A13|SPCS1|SPPL2A|SPPL2B|SPPL3|ST6GAL1|ST8SIA1|ST8SIA2|ST8SIA3|ST8SIA4|STEAP2|STIM1|TAP1|TAP2|TAPBP|TECR|TMEM163|TMEM93|VOPP1|WFS1
									GO:0042274	ribosomal small subunit biogenesis	biological_process	490	24	9	9	0.0332014	BYSL|C6orf153|CIRH1A|EMG1|ERAL1|NOP14|RPL38|RPS15|RPS21
									GO:0010720	positive regulation of cell development	biological_process	11128	181	72	58	0.0335256	ACTR3|APC2|ARHGDIA|ARPC2|BAD|BCL11A|BCL2|BCL9L|BDNF|BMP4|C1QBP|CAPRIN2|CXCL12|DICER1|DRD2|EPB41L5|FBXW8|HDAC2|HES1|HIF1A|ISLR2|KIAA0174|LPAR3|NGF|NGFR|NKX6-1|NKX6-2|NOTCH1|NPTN|NTF3|NTN1|NTRK3|NUMB|NUMBL|ODZ4|PAX2|PAX6|PDE3A|RAB11A|RAC3|RHOA|ROBO1|SEMA5A|SMAD2|SMAD4|SMARCD3|SNW1|SOX8|STK11|TGFB1I1|TIAM1|TNFRSF12A|VEGFC|WNT3|XRCC2|XRCC4|ZNF488|ZNF703
									GO:0031998	regulation of fatty acid beta-oxidation	biological_process	631	13	9	6	0.0335314	AKT2|CNR1|CPT1A|IRS2|LONP2|MTOR
									GO:0043161	proteasome-mediated ubiquitin-dependent protein catabolic process	biological_process	7884	197	65	58	0.0337543	AIM1|ANAPC4|ANAPC5|APC2|ATXN3|BUB3|CCNB1|CD2AP|CDC16|CDC20|CDH1|CRBN|CUL1|CUL3|DDIT3|DERL1|DERL3|DNAJB2|DNAJB9|DNAJC10|EDEM1|EDEM3|ERCC8|ERLEC1|ERLIN2|FAF1|FBXO31|FBXO9|FBXW11|JKAMP|KCTD13|NEDD4L|PCNP|PSMA1|PSMB9|PSMC2|PSMC3|PSMD1|PSMD13|PSMD14|PSMD4|PSMF1|RBCK1|RNF187|RNF216|RNF5|SIAH1|SIRT1|SKP1|SKP2|TRIM9|UBE2B|UBE2C|UBE2E1|UBE2W|UBE4B|USP19|WFS1
									GO:0032106	positive regulation of response to extracellular stimulus	biological_process	1002	15	9	7	0.0337549	ATG7|NPY|SCOC|SIRT1|SNW1|SUPT5H|WAC
									GO:0032109	positive regulation of response to nutrient levels	biological_process	1002	15	9	7	0.0337549	ATG7|NPY|SCOC|SIRT1|SNW1|SUPT5H|WAC
									GO:0006184	GTP catabolic process	biological_process	3969	106	43	33	0.0339088	ADSS|ARF1|ARF3|ARL4C|ARL8B|ATL2|ATL3|C4orf14|DNM2|DNM3|GCH1|GFM2|GNB1|GNG3|GNL1|GSPT1|GTPBP4|GTPBP5|MTG1|RAB11A|RAB11B|RAB18|RAB23|RAB28|RAB6B|RAC3|RAP1GAP|RHOA|RHOF|SEPT5|SEPT9|TBCC|TRIM23
									GO:0009219	pyrimidine deoxyribonucleotide metabolic process	biological_process	367	14	9	6	0.0339936	CMPK1|CMPK2|DTYMK|MED1|NT5C|TBPL1
									GO:0002456	T cell mediated immunity	biological_process	867	19	14	8	0.0340479	BTN3A3|CTSC|DLG1|GATA3|GNL1|ICAM1|MAL|MICA
									GO:0044782	cilium organization	biological_process	3344	109	37	33	0.0340865	ARL6|B9D1|B9D2|BBS10|C16orf63|C19orf51|C1orf89|C2CD3|CCDC123|CCDC41|CEP164|CEP290|DZIP1|IFT140|IFT81|IQCB1|KIF3A|LRRC50|MNS1|ONECUT1|ONECUT2|PCM1|PCNT|PVRL2|RPGRIP1L|SPAG16|TMEM107|TMEM138|TTC8|UBE2B|VANGL2|WDR35|WDR51B
									GO:0048638	regulation of developmental growth	biological_process	7748	127	52	42	0.0340934	AATK|AGRN|APC2|BCL11A|BMP4|CARM1|CCNB1|CXCL12|DUSP6|ERBB4|FGFR1|FGFR2|FOXP1|HDAC2|INSR|ISLR2|KIAA0174|LEP|LPAR3|NGF|NKD1|NKX2-5|NOG|NOTCH1|NRG1|NTN1|NTRK3|PLXNA4|PPP2R3A|RAB11A|RBPJ|RPS6KB1|SEMA3A|SEMA3F|SEMA5A|SLIT1|TBX2|TBX5|TGFBR2|TNFRSF12A|WNT3|WT1
									GO:0007017	microtubule-based process	biological_process	16943	413	139	115	0.0341842	AIM1|AK7|AP3B2|AP3S1|ARHGEF10|ATXN3|BRCA2|BUB3|C16orf63|C1orf135|C6orf182|CCDC40|CCDC52|CCDC87|CDS1|CEP57|CEP72|CHP|CKAP5|CLASP1|CLIP1|CNP|CNTROB|CRIPT|CROCC|CSNK1D|DICER1|DLC1|DNAH11|DNAH14|DNAH17|DST|DVL1|DYNC1H1|DYNC1I1|DYNLL1|DYNLL2|EML4|GPSM2|GTSE1|HAUS1|HAUS3|HIF1A|HOOK3|IFT81|KATNAL1|KIAA0101|KIF15|KIF17|KIF1A|KIF1B|KIF23|KIF26B|KIF2A|KIF3A|KIF6|KIF7|KIF9|KLC1|KLC2|LRPPRC|LRRC50|MAP6|MAP7|…
									GO:0007010	cytoskeleton organization	biological_process	34309	677	249	190	0.0345104	ABLIM2|ABR|ACTB|ADD2|AIM1|ANK1|ANLN|ARHGEF10|ARHGEF18|ARPC4|ATP2C1|ATXN3|BAIAP2|BCL2|BCL6|BRCA2|BRSK2|BUB3|C16orf63|C1orf135|C6orf182|CAMSAP1|CAP1|CCDC52|CCDC87|CDC42BPB|CDS1|CEP57|CEP72|CFL1|CFLAR|CHP|CKAP5|CLASP1|CLIP1|CNP|CNTROB|CORO1C|CRIPT|CROCC|CSNK1D|CTTN|CUL3|DIAPH1|DICER1|DLC1|DLG1|DNAJB6|DPYSL2|DST|DVL1|DYNC1H1|DYNLL1|ELMO1|EPB41|EPB41L2|EPB41L5|ERBB2IP|EZR|FARP2|FAT1|FGD4|FHL3|FHOD1|FI…
									GO:0045445	myoblast differentiation	biological_process	2408	35	21	14	0.0346269	ASB2|DTYMK|EPAS1|HMGCR|IFRD1|ISL1|JAG1|MAML1|MBNL1|NOTCH1|NRG1|RBPJ|SDC1|TBX2
									GO:0014032	neural crest cell development	biological_process	3490	54	28	20	0.0346829	CFL1|CITED2|CYP26A1|EDN3|EDNRB|ERBB4|FGF19|HAND2|HES1|HIF1A|ISL1|JAG1|NRG1|PAX3|PHOX2B|PITX2|RET|SEMA3F|SIP1|SOX8
									GO:0046907	intracellular transport	biological_process	45689	1078	347	286	0.0347081	ABCG1|ACACA|AGXT|AKT2|ANK1|ANKRD54|ANXA2|AP1AR|AP1M1|AP2A2|AP3B2|AP3S1|AP4B1|AP4M1|ARF1|ARL4C|ARL6|ARNTL|ATP2C1|ATP5A1|ATP5C1|ATP5G1|ATP5J2|ATP5L|ATXN1|BAD|BAK1|BCL2|BCL2L11|BCL3|BCL6|BET1L|BRP44L|BSG|C12orf52|C20orf29|C22orf29|C3orf31|CACNA1C|CAMK4|CCDC64|CCHCR1|CCS|CEP57|CFL1|CHCHD4|CHMP7|CHP|CLTC|CNP|COG1|COG5|COG6|COPA|CPLX2|CPSF1|CPT1A|CPT1B|CPT2|CUL3|CUX1|DDIT3|DDX39|DENND3|DERL1|DHX38|DNM2…
									GO:0006007	glucose catabolic process	biological_process	2124	52	22	18	0.0347351	BAD|ENO2|GLYR1|HIBADH|HK1|LDHB|LRP5|OGDH|OGDHL|PFKFB2|PFKFB4|PFKM|PGK2|PGLS|PKM2|PPP2R5D|TALDO1|TPI1
									GO:0042575	DNA polymerase complex	cellular_component	381	14	7	6	0.0347459	CRCP|DNA2|MDP1|POLD1|POLD2|POLD3
									GO:0016567	protein ubiquitination	biological_process	16441	458	151	124	0.0348197	ANAPC4|ANAPC5|APC2|ASB15|ASB16|ASB2|ASB3|ASB7|BAP1|BCL2|CAND1|CDC16|CDC20|CDC73|CDCA3|CDH1|CRBN|CUL1|CUL3|DCAF11|DCAF4|ERCC8|FANCL|FBXL12|FBXO10|FBXO11|FBXO24|FBXO31|FBXO33|FBXO9|FBXW11|FEM1B|FEM1C|G2E3|HERC4|KCTD13|KDM2B|KIAA1530|KLHL17|KLHL22|KLHL36|LNPEP|MALT1|MARCH10|MDM2|MED8|MKRN3|NARF|NEDD4|NEDD4L|NEUROD2|NSMCE1|PAF1|PAX6|PCNP|PELI3|PPIL5|PSMA1|PSMB9|PSMC2|PSMC3|PSMD1|PSMD13|PSMD14|PSMD4|P…
									GO:0051053	negative regulation of DNA metabolic process	biological_process	3140	72	25	24	0.0348381	BCL6|BRCA2|CDS1|DPPA3|ENPP7|ERCC1|GTPBP4|LIG3|MAPK15|MLH1|MRE11A|MSH2|MSH5|NF2|NPPC|OTUB1|RAD17|RAD18|RNF169|S100A11|SMC3|TERF2|THOC1|TIPIN
									GO:0072210	metanephric nephron development	biological_process	1980	33	21	13	0.0348601	BMP4|HES1|KIF26B|NPHS2|PAX2|PDGFRA|PKD1|SALL1|SOX8|TCF21|TFAP2B|WNT4|WT1
									GO:0019079	viral genome replication	biological_process	932	12	7	6	0.0349333	CTBP1|DEK|NFIA|SMARCB1|SUPT5H|UBP1
									GO:0045727	positive regulation of translation	biological_process	1677	50	18	17	0.0349911	BCL3|C1QBP|CCDC56|DAZL|EIF5A|ERBB2|IL6|ITGA2|KRT17|LARP4B|MTOR|PASK|PTK2B|RPS27L|RPS6KB1|SERP1|SOX4
									GO:0006639	acylglycerol metabolic process	biological_process	2891	90	37	28	0.0350906	ACACA|AGPAT1|AGPAT4|AGPAT5|AGPAT6|APOA5|APOB|CPT1A|DAGLA|DBI|DGAT2|DGKD|ELOVL4|ELOVL5|FASN|GPD1L|INSIG1|INSIG2|LCLAT1|LPCAT1|LPL|MTTP|PRKACA|PRKACB|PTPN11|SIRT1|SLC22A4|TECR
									GO:0030431	sleep	biological_process	660	13	8	6	0.0351459	BTBD9|CACNA1I|CST3|FOS|GRIN2A|SLC29A1
									GO:0019362	pyridine nucleotide metabolic process	biological_process	1231	48	18	16	0.0352247	GLYR1|GPD1L|HIBADH|IDH1|LDHB|NADK|NADSYN1|NAMPT|NMNAT2|NMNAT3|NUDT12|OGDH|PGLS|PRDX5|TALDO1|TPI1
									GO:0046496	nicotinamide nucleotide metabolic process	biological_process	1231	48	18	16	0.0352247	GLYR1|GPD1L|HIBADH|IDH1|LDHB|NADK|NADSYN1|NAMPT|NMNAT2|NMNAT3|NUDT12|OGDH|PGLS|PRDX5|TALDO1|TPI1
									GO:0050885	neuromuscular process controlling balance	biological_process	4435	58	30	22	0.0352859	A2BP1|ABR|ALDH1A3|APLP2|ATP2B2|CACNA1A|GIGYF2|GM2A|GRIN2C|HERC1|HEXB|IGDCC3|KCNMA1|MYH10|NBN|NKX6-2|NR4A3|RAC3|RBM9|SHANK1|TEC|USH1C
									GO:0006200	ATP catabolic process	biological_process	8818	202	72	60	0.0355958	ABCB1|ABCB4|ABCB9|ABCG1|ATP10A|ATP11B|ATP2B2|ATP2C1|ATP5A1|ATP5C1|ATP5J2|ATP5L|ATP6V0E2|ATP6V1C1|ATP6V1F|ATP8A1|ATP8B3|BACH1|C19orf39|CHD1L|CHD2|CHD4|CHD8|DDX1|DDX17|DDX54|DDX56|DHX8|DNA2|ERCC6|GTF2H4|HSPD1|IGHMBP2|LONP2|MACF1|MCM2|MCM4|MCM7|MLH1|MRE11A|MSH2|MSH5|MYH10|MYH9|MYO10|NBN|PICK1|POLQ|PPP2R4|PSMC2|PSMC3|RAD51|RECQL|RNF213|SMARCA5|SMARCAL1|TAP1|TAP2|TAPBP|TOP2B
									GO:0048639	positive regulation of developmental growth	biological_process	3292	51	22	19	0.0356503	AGRN|APC2|BCL11A|CXCL12|INSR|ISLR2|KIAA0174|LEP|LPAR3|NGF|NTN1|NTRK3|RAB11A|RPS6KB1|SEMA5A|TGFBR2|TNFRSF12A|WNT3|WT1
									GO:0046174	polyol catabolic process	biological_process	511	17	11	7	0.0356756	GK5|GPD2|IMPA1|INPP5E|MIOX|PTEN|SYNJ1
									GO:0007129	synapsis	biological_process	1813	30	13	12	0.0357298	BAT3|EHMT2|FANCD2|MLH1|MRE11A|MSH5|SCP2|SPO11|STAG3|SYCE1L|TRIP13|UBE2B
									GO:0006354	DNA-templated transcription	elongation	2442	88	31	27	0.0357596	CTDP1|ELL|ELP2|ELP4|ERCC3|FEZ1|GTF2A1|GTF2F1|GTF2H4|POLR2B|POLR2C|POLR2H|POLR2I|POLR3B|POLR3D|POLR3K|RDBP|SUPT4H1|SUPT5H|TAF10|TAF11|TAF12|TAF9|TCEB2|TCEB3|TH1L|UBTF
									GO:0016071	mRNA metabolic process	biological_process	19420	594	184	156	0.0357942	A2BP1|ADARB2|BRF1|BRUNOL4|BRUNOL6|C19orf61|C1QBP|CDC73|CPSF1|CPSF4|CWC15|DCP2|DDX1|DDX39|DDX41|DGCR14|DHX38|DHX8|DIS3|DOM3Z|EDC3|EIF2C2|EIF2C3|EIF3E|EIF4A2|ERCC3|EXOSC2|EXOSC5|EXOSC7|EXOSC8|FAU|FTSJD1|GEMIN4|GEMIN7|GPATCH1|GSPT1|GTF2F1|GTF2H4|HNRNPA1|HNRNPD|HNRNPH1|HNRNPL|HNRNPM|IWS1|KIN|LSM3|LSM7|LUC7L3|MAPK14|MBNL1|MLH1|NAA38|NHP2L1|PABPC3|PAF1|PAPOLA|PDCD11|PHRF1|POLR2B|POLR2C|POLR2H|POLR2I|PP…
									GO:0035023	regulation of Rho protein signal transduction	biological_process	5282	135	55	41	0.0360953	ADCYAP1|AGRN|ARHGAP27|ARHGAP29|ARHGEF1|ARHGEF10|BCL6|CD40|CRK|CUL3|DLC1|DOCK4|EPHA5|EPHB3|ERBB2|FARP1|FARP2|FGD4|FICD|FLCN|FLOT1|GMIP|GPR55|ICAM1|JUN|KCTD13|MTOR|PIN1|PTK2|PTK2B|RAC1|RASGRP1|RASIP1|SCRIB|SOD1|SRGAP2|SYDE1|TAX1BP3|TBC1D7|TIAM1|WNT4
									GO:0006098	pentose-phosphate shunt	biological_process	322	11	6	5	0.0361324	GLYR1|HIBADH|PGLS|TALDO1|TPI1
									GO:0006342	chromatin silencing	biological_process	1061	22	11	9	0.0362028	HDAC2|MBD3|MLL2|MLL4|SIRT1|SMARCA5|TNP1|UBE2B|UBTF
									GO:0042773	ATP synthesis coupled electron transport	biological_process	1723	46	20	16	0.0363217	BDNF|COQ9|DLD|NDUFA2|NDUFAB1|NDUFB1|NDUFB10|NDUFB5|NDUFB9|NDUFS2|NDUFS3|NDUFS6|NDUFS7|NDUFV3|SNCA|UCRC
									GO:0042775	mitochondrial ATP synthesis coupled electron transport	biological_process	1723	46	20	16	0.0363217	BDNF|COQ9|DLD|NDUFA2|NDUFAB1|NDUFB1|NDUFB10|NDUFB5|NDUFB9|NDUFS2|NDUFS3|NDUFS6|NDUFS7|NDUFV3|SNCA|UCRC
									GO:0019210	kinase inhibitor activity	molecular_function	3341	59	25	21	0.0363774	CAMK2N1|CASP3|CDKN1C|CDKN2C|CDKN2D|CHP|HEXIM1|HEXIM2|NCK1|PKIB|PRKAG2|PRKAR1A|PRKAR1B|PRKRIP1|SOCS3|SPRED1|SPRED2|SPRY2|TRIB2|TRIB3|YWHAG
									GO:0000075	cell cycle checkpoint	biological_process	11002	214	79	65	0.0364279	ANAPC4|ANAPC5|APC2|ATRIP|BACH1|BUB1|BUB3|C10orf90|CCNB1|CDC16|CDC20|CDH1|CDS1|CLSPN|DCLRE1B|DGKZ|DLG1|DNA2|FAM175A|FBXO31|FOXN3|GIGYF2|GTSE1|H2AFX|INTS3|KLHL22|MAD1L1|MAD2L1BP|MAPK14|MDC1|MDM2|MED1|MRE11A|MSH2|NBN|PSMA1|PSMB9|PSMC2|PSMC3|PSMD1|PSMD13|PSMD14|PSMD4|PSMF1|PSMG2|PTPN11|RAD17|RAD9B|RFWD2|RPS27L|SOX4|TAOK1|TAOK2|TEX14|TIPIN|TIPRL|TRRAP|UBE2C|UBE2E1|USP28|WAC|XPC|ZAK|ZW10|ZWINT
									GO:0043394	proteoglycan binding	molecular_function	921	19	13	8	0.0365928	AGRN|GPC1|GPC2|GPC5|GPC6|HPSE2|SEMA5A|SLIT1
									GO:0032154	cleavage furrow	cellular_component	1979	41	19	15	0.0368306	CEP55|ITGB1|MYH10|MYH9|NF2|PLCD3|PLEKHG6|PLK4|RAB11A|RAB11FIP4|RACGAP1|RDX|RHOA|SEPT7|SSH1
									GO:0016447	somatic recombination of immunoglobulin gene segments	biological_process	1080	22	12	9	0.0370604	BATF|ERCC1|FOXP1|HSPD1|MLH1|MSH2|NBN|PRKDC|XRCC4
									GO:0010257	NADH dehydrogenase complex assembly	biological_process	423	14	7	6	0.0370852	C2orf56|C7orf44|NDUFAF4|NDUFS7|NUBPL|OXA1L
									GO:0032981	mitochondrial respiratory chain complex I assembly	biological_process	423	14	7	6	0.0370852	C2orf56|C7orf44|NDUFAF4|NDUFS7|NUBPL|OXA1L
									GO:0097031	mitochondrial respiratory chain complex I biogenesis	biological_process	423	14	7	6	0.0370852	C2orf56|C7orf44|NDUFAF4|NDUFS7|NUBPL|OXA1L
									GO:0018023	peptidyl-lysine trimethylation	biological_process	542	17	10	7	0.0372624	ARID4A|MLL|MLL2|MLL4|SETD3|SUV420H1|SUV420H2
									GO:0042471	ear morphogenesis	biological_process	6589	116	52	38	0.0374501	ABR|ALDH1A3|ATOH1|ATP2B2|CELSR1|CEP290|DLX5|DLX6|DVL1|EYA4|FGF3|FGFR1|FGFR2|FZD2|GATA2|GATA3|HOXA1|INSIG1|INSIG2|MAFB|NOG|NR4A3|NTN1|OSR2|OTX1|PAX2|PRKRA|PTK7|RAC1|ROR2|RPL38|SALL1|SOD1|SPRY2|TBX18|TEC|USH1C|VANGL2
									GO:0042776	mitochondrial ATP synthesis coupled proton transport	biological_process	431	14	8	6	0.037545	ATP5A1|ATP5C1|ATP5G1|ATP5J2|ATP5L|STOML2
									GO:0051960	regulation of nervous system development	biological_process	28085	517	200	149	0.0377302	AATK|ACTR3|ADCYAP1|ADRA2B|AGRN|APC2|ARHGDIA|ARHGEF1|ATOH1|BCL11A|BCL2|BDNF|BMP4|BMP6|C1orf130|C5orf13|CACNA1A|CAMK1D|CAPRIN2|CBLN1|CDC20|CELSR1|CHRD|CHRNB2|CNR1|CXCL12|DAB1|DAB2IP|DICER1|DLL3|DPYSL2|DRD2|DVL1|EDNRB|EPHA5|EPHB1|EPHB3|FBXW8|FEZ1|FGFR1|FIG4|FKBP4|FOXA1|FOXA2|FYN|FZD2|GDF6|GORASP1|GRID2|HCCA2|HDAC2|HES1|HIF1A|HMG20A|HOOK3|HOXD3|ID4|IL6|ISL1|ISL2|ISLR2|ITGB1|ITPKA|JAG1|KIAA0174|KNDC1|…
									GO:0001673	male germ cell nucleus	cellular_component	551	17	7	7	0.0377337	H2AFX|KIF6|MLH1|STAG3|TNP1|TOPBP1|TRIP13
									GO:0044327	dendritic spine head	cellular_component	705	13	7	6	0.0377767	GRIN2A|HOMER1|MAPK8IP2|P2RY1|SHANK1|SRGAP2
									GO:0033147	negative regulation of intracellular estrogen receptor signaling pathway	biological_process	350	11	7	5	0.0379364	ISL1|KANK2|PHB2|RQCD1|STRN3
									GO:0035195	gene silencing by miRNA	biological_process	1202	29	13	11	0.0379785	DGCR8|DICER1|EIF2C2|EIF2C3|JUB|RNASEN|SMAD2|SNIP1|SRRT|TARBP2|TNRC6A
									GO:0016442	RISC complex	cellular_component	633	10	5	5	0.0379901	DCP2|DICER1|EIF2C2|EIF2C3|TARBP2
									GO:0031332	RNAi effector complex	cellular_component	633	10	5	5	0.0379901	DCP2|DICER1|EIF2C2|EIF2C3|TARBP2
									GO:0005814	centriole	cellular_component	2361	72	27	23	0.0380672	C2CD3|C3orf34|CCDC123|CCDC41|CCDC52|CCHCR1|CEP164|CEP55|CEP76|CNTROB|CROCC|DZIP1|IFT88|KIAA0562|PCNT|PLK4|SDCCAG8|TSKS|TUBD1|TUBG1|TUBGCP3|WDR51A|WDR51B
									GO:0072594	establishment of protein localization to organelle	biological_process	9965	302	95	83	0.0381567	AGXT|ARNTL|BCL3|BCL6|C3orf31|CEP57|CFL1|CHCHD4|COX18|FAU|GDAP1|GOLGA1|GOLGA4|GRPEL1|HES1|HSPA4|IMMP1L|ING1|INPP5E|IPO11|JAK3|JUN|KPNA3|KPNA5|LONP2|MACF1|MIPEP|MTX2|MTX3|NAGPA|NDUFA13|NEDD4|NFKBIA|NUP98|OPTN|PAF1|PDE2A|PDIA3|PEX13|PEX14|PEX5L|PMPCB|PPP3CA|PRICKLE1|RERE|RPL10A|RPL19|RPL23|RPL23A|RPL26|RPL26L1|RPL28|RPL3|RPL30|RPL38|RPL9|RPLP0|RPLP2|RPN2|RPS11|RPS13|RPS15|RPS15A|RPS21|RPS23|RPS9|SCA…
									GO:0008168	methyltransferase activity	molecular_function	7372	201	77	58	0.0381657	ASH2L|C1orf66|C2orf34|C2orf56|CARM1|CIAPIN1|COQ3|DOT1L|EHMT1|EHMT2|EMG1|FAM119B|FBXO11|FTSJD1|HEMK1|LCMT2|MEPCE|METT10D|METT11D1|METTL1|METTL10|METTL13|MGMT|MLL|MLL2|MLL3|MLL4|MTR|MUM1|N6AMT2|NSUN2|PEMT|PRDM11|PRDM15|PRDM5|PRDM6|PRMT2|PRMT7|PRMT8|RG9MTD2|RNMT|RNMTL1|SETD1A|SETD1B|SETD3|SETD4|SETMAR|SMYD3|SMYD4|SUV420H1|SUV420H2|TFB2M|THUMPD3|TRMT112|TRMU|WDR82|WHSC1|WHSC1L1
									GO:0031965	nuclear membrane	cellular_component	8588	204	77	60	0.0382099	ATP11B|BACH1|BCL2|CCND2|CDH1|CEP70|CST3|DULLARD|EDNRB|ERBB2IP|FAM169A|GCH1|GLTPD1|GOLPH3|GTPBP4|GUCY2D|ITPR3|KIAA1026|KIAA1161|LASS5|LASS6|LMNB1|LRPPRC|LTC4S|MATR3|MRPL15|MRPS23|MYOF|NUP50|NUP54|NUP85|NUP93|NUP98|NUPL1|OSBPL3|PCM1|PNPLA7|POU6F1|PRICKLE1|PSEN1|PTCHD2|QSOX2|RAE1|REPIN1|SIRT1|SLC29A2|SNCA|SYNE1|SYNE2|TMEM18|TMEM43|TMEM57|TMEM97|TMPO|TRIM27|TSGA10|UNC50|WDR3|WHSC1|ZMPSTE24
									GO:0042472	inner ear morphogenesis	biological_process	5604	95	43	32	0.0382531	ABR|ALDH1A3|ATOH1|ATP2B2|CELSR1|CEP290|DLX5|DLX6|DVL1|FGF3|FGFR1|FGFR2|FZD2|GATA2|GATA3|HOXA1|INSIG1|INSIG2|MAFB|NR4A3|NTN1|OTX1|PAX2|PTK7|RAC1|ROR2|SOD1|SPRY2|TBX18|TEC|USH1C|VANGL2
									GO:1901069	guanosine-containing compound catabolic process	biological_process	3978	107	43	33	0.0383847	ADSS|ARF1|ARF3|ARL4C|ARL8B|ATL2|ATL3|C4orf14|DNM2|DNM3|GCH1|GFM2|GNB1|GNG3|GNL1|GSPT1|GTPBP4|GTPBP5|MTG1|RAB11A|RAB11B|RAB18|RAB23|RAB28|RAB6B|RAC3|RAP1GAP|RHOA|RHOF|SEPT5|SEPT9|TBCC|TRIM23
									GO:0002002	regulation of angiotensin levels in blood	biological_process	359	11	6	5	0.0385315	ACE|CTSZ|ECE1|MME|REN
									GO:0010225	response to UV-C	biological_process	359	11	6	5	0.0385315	BAK1|BCL3|BRCA2|DCUN1D3|MDM2
									GO:0048489	synaptic vesicle transport	biological_process	3447	63	26	22	0.0386759	AMPH|AP3B2|AP3S1|CPLX2|DNM2|DOC2A|DPYSL2|FGFR2|ITSN1|MUTED|OTOF|PCLO|PIP5K1C|PLDN|PSEN1|SCRIB|SEPT5|SNAP25|SNCA|SYNJ1|SYT1|TRIM9
									GO:0097480	establishment of synaptic vesicle localization	biological_process	3447	63	26	22	0.0386759	AMPH|AP3B2|AP3S1|CPLX2|DNM2|DOC2A|DPYSL2|FGFR2|ITSN1|MUTED|OTOF|PCLO|PIP5K1C|PLDN|PSEN1|SCRIB|SEPT5|SNAP25|SNCA|SYNJ1|SYT1|TRIM9
									GO:0016073	snRNA metabolic process	biological_process	452	14	7	6	0.0387741	INTS12|INTS3|INTS5|INTS6|INTS8|MEPCE
									GO:0098900	regulation of action potential	biological_process	4784	99	49	32	0.0389326	AKT2|ARHGEF10|ATRN|C1orf130|CHRNB2|CNR1|DICER1|ERBB2|FA2H|FIG4|GPC1|HEXB|ID4|KCNJ10|MAL|MPDZ|MPP5|MYO5A|NAB1|NF1|NKX6-2|NTF3|ODZ4|PMP22|POU3F1|PRX|PTEN|SCN8A|SKI|SOD1|TACR1|ZNF24
									GO:0048524	positive regulation of viral process	biological_process	2405	72	26	23	0.0392164	CTDP1|ELL|ERCC3|GTF2F1|GTF2H4|JUN|POLR2B|POLR2C|POLR2H|POLR2I|PPIA|RDBP|RSF1|SMARCB1|SNW1|SRPK1|SUPT4H1|SUPT5H|TAF11|TARBP2|TCEB2|TCEB3|TH1L
									GO:0043496	regulation of protein homodimerization activity	biological_process	1235	18	13	8	0.0395	BAK1|BCL2|CRBN|ISL1|ITGA4|MAL|NRG1|TRAF4
									GO:0030325	adrenal gland development	biological_process	1723	27	15	11	0.0395545	ARID5B|CITED2|DKK3|LY6E|NF1|PDGFRA|SALL1|STRA6|WNT11|WNT4|WT1
									GO:0044270	cellular nitrogen compound catabolic process	biological_process	24284	685	219	180	0.0396064	ABCB1|ABCB4|ABCB9|ABCG1|ADA|ADAL|ADSS|ALLC|ARF1|ARF3|ARL4C|ARL8B|ATL2|ATL3|ATP10A|ATP11B|ATP2B2|ATP2C1|ATP5A1|ATP5C1|ATP5J2|ATP5L|ATP6V0E2|ATP6V1C1|ATP6V1F|ATP8A1|ATP8B3|BACH1|BRF1|C19orf39|C19orf61|C20orf72|C4orf14|C6orf108|CASP3|CHD1L|CHD2|CHD4|CHD8|CIDEA|CNP|CRMP1|CYCS|DCP2|DCTPP1|DDX1|DDX17|DDX54|DDX56|DEDD2|DERA|DHX8|DIS3|DIS3L|DNA2|DNM2|DNM3|DOM3Z|DPYSL2|DPYSL4|EDC3|EIF2C3|EIF3E|EIF4A2|ENTP…
									GO:1902578	single-organism localization	biological_process	12411	304	104	86	0.0396191	ACTR3|AGRN|AGXT|AKT2|ANK1|ANXA2|ARL6|ARSA|ASNA1|ATCAY|BAT3|BSG|C7orf20|CACNA1A|CDH1|CLASP1|COX18|DLG1|DVL1|FAU|FLOT1|GOLGA4|GOLPH3|GPSM2|HSPA4|LONP2|LRP4|MACF1|MAGI2|MAL|MAP7|MAST1|MPP5|MYH9|MYO5A|NKD2|NUSAP1|OPTN|OXA1L|P2RY1|PACS2|PAF1|PARD3|PEX13|PEX14|PEX5L|PICK1|PRKCZ|RAB11A|REEP1|RPL10A|RPL19|RPL23|RPL23A|RPL26|RPL26L1|RPL28|RPL3|RPL30|RPL38|RPL9|RPLP0|RPLP2|RPN2|RPS11|RPS13|RPS15|RPS15A|RPS…
									GO:1902580	single-organism cellular localization	biological_process	12411	304	104	86	0.0396191	ACTR3|AGRN|AGXT|AKT2|ANK1|ANXA2|ARL6|ARSA|ASNA1|ATCAY|BAT3|BSG|C7orf20|CACNA1A|CDH1|CLASP1|COX18|DLG1|DVL1|FAU|FLOT1|GOLGA4|GOLPH3|GPSM2|HSPA4|LONP2|LRP4|MACF1|MAGI2|MAL|MAP7|MAST1|MPP5|MYH9|MYO5A|NKD2|NUSAP1|OPTN|OXA1L|P2RY1|PACS2|PAF1|PARD3|PEX13|PEX14|PEX5L|PICK1|PRKCZ|RAB11A|REEP1|RPL10A|RPL19|RPL23|RPL23A|RPL26|RPL26L1|RPL28|RPL3|RPL30|RPL38|RPL9|RPLP0|RPLP2|RPN2|RPS11|RPS13|RPS15|RPS15A|RPS…
									GO:0051188	cofactor biosynthetic process	biological_process	4406	127	45	38	0.0397239	ACACA|ACSS1|ANK1|ATIC|ATPIF1|CABC1|COASY|COQ3|COQ6|COQ9|DCAKD|ELOVL4|ELOVL5|FASN|GCH1|HMBS|IREB2|LIAS|LIPT2|MAT2A|MTHFD1L|MTHFD2L|MTHFS|NADK|NADSYN1|NAMPT|NIF3L1|NMNAT2|NMNAT3|NRF1|PDSS2|PPCS|SLC11A2|SLC25A39|SUCLA2|TECR|TPK1|UROS
									GO:0016854	racemase and epimerase activity	molecular_function	377	11	11	5	0.0397447	AMACR|C10orf125|GALE|MCEE|SRR
									GO:0006605	protein targeting	biological_process	13576	363	118	100	0.0397981	AGXT|ANK1|ANXA2|ARL6|ARNTL|BCL3|BCL6|BSG|C3orf31|CEP57|CFL1|CHCHD4|ERBB2IP|FAU|FUT10|GDAP1|GIPC1|GOLGA1|GOLGA4|GRPEL1|HES1|HOMER3|HSPA4|IMMP1L|ING1|INPP5E|IPO11|JAK3|JUN|KPNA3|KPNA5|LONP2|MACF1|MIPEP|MTX2|MTX3|NAGPA|NDUFA13|NEDD4|NFKBIA|NKD2|NUP54|NUP98|OPTN|PACS2|PAF1|PARD3|PDE2A|PDIA3|PEX13|PEX14|PEX5L|PICK1|PMPCB|PPP3CA|PRICKLE1|RERE|RPL10A|RPL19|RPL23|RPL23A|RPL26|RPL26L1|RPL28|RPL3|RPL30|RPL…
									GO:0019887	protein kinase regulator activity	molecular_function	6424	113	44	37	0.0398472	ANKRD54|CABLES2|CAMK2N1|CASP3|CCNE1|CDK5R2|CDKN1C|CDKN2C|CDKN2D|CHP|CSNK2B|ELP4|FAF1|HEXIM1|HEXIM2|IGF2|MAPK8IP2|NCK1|NCK2|NRG1|NRG3|PKIB|PRKAG2|PRKAR1A|PRKAR1B|PRKRIP1|RAPGEF4|SOCS3|SPRED1|SPRED2|SPRY2|STK11|STK3|TRIB2|TRIB3|WNT11|YWHAG
									GO:0008017	microtubule binding	molecular_function	6959	150	55	46	0.0402578	APC2|BCL2L11|C6orf182|CAMSAP1|CCDC87|CEP57|CHP|CLASP1|CLIP1|DNM2|DST|DYNC1I1|HOOK3|KATNAL1|KIF15|KIF17|KIF1A|KIF1B|KIF23|KIF26B|KIF2A|KIF3A|KIF6|KIF7|KIF9|KLC2|KRIT1|LRPPRC|MACF1|MAP6|MAPRE1|MAPRE2|MAPRE3|MARK4|MAST1|MAST2|NUSAP1|PEX14|PRC1|RACGAP1|RAE1|REEP1|SNCA|STIM1|TRAF3IP1|TRPV4
									GO:0050769	positive regulation of neurogenesis	biological_process	8236	135	54	44	0.0403185	ACTR3|APC2|ARHGDIA|BCL11A|BDNF|CAPRIN2|CXCL12|DICER1|DRD2|FBXW8|HDAC2|HES1|HIF1A|ISLR2|KIAA0174|LPAR3|NGF|NGFR|NKX6-1|NKX6-2|NOTCH1|NPTN|NTF3|NTN1|NTRK3|NUMB|NUMBL|ODZ4|PAX6|RAB11A|RHOA|ROBO1|SEMA5A|SMARCD3|SNW1|SOX8|STK11|TIAM1|TNFRSF12A|VEGFC|WNT3|XRCC2|XRCC4|ZNF488
									GO:0031060	regulation of histone methylation	biological_process	1891	34	14	13	0.0403782	GATA3|IWS1|KDM1A|KDM3A|MLL|MLL2|MLL4|PAX7|PAXIP1|PHF1|PYGO2|SNW1|SUPT6H
									GO:0035258	steroid hormone receptor binding	molecular_function	3540	67	34	23	0.0404206	CCNE1|DAXX|DDX17|DDX54|ETS2|FHL2|FKBP4|ISL1|KDM1A|KDM3A|KDM4C|MED1|MMS19|NCOA3|PHB2|PIAS1|PRKCB|PRMT2|RAC3|TAF10|TCF21|TGFB1I1|YWHAH
									GO:0045263	proton-transporting ATP synthase complex	coupling factor F(o)	387	11	6	5	0.0404319	ATP5G1|ATP5G2|ATP5G3|ATP5J2|ATP5L
									GO:0008283	cell proliferation	biological_process	26779	601	214	165	0.0404749	ABCB1|ACE|ACVR2A|ADK|AIM1|ALK|ARHGEF1|ARTN|BAD|BAK1|BCL2|BMP4|BRCA2|BUB1|BYSL|C17orf68|C3orf58|C6orf108|CBFA2T3|CD40|CD81|CDC16|CDK11B|CDKN3|CITED2|CKLF|CLK1|CTF1|CUL1|CXCL12|CYP1A1|DAGLA|DAGLB|DAZAP1|DICER1|DLG1|DLX5|DMRT1|DPH1|DTYMK|EMP2|EPHB1|ERBB2|ERBB4|ERCC1|ESRRB|FGFR1|FGFR2|FSCN1|FYN|GINS1|GNAI2|GNB1|GOLPH3|HAND2|HDGF|HDGFRP3|HHEX|HOOK3|HSPD1|ID4|IHH|IL6|INSIG1|IRS2|ITGA2|KDM1A|KIF15|KLF10…
									GO:0034260	negative regulation of GTPase activity	biological_process	4000	18	22	11	0.0409503	ADCYAP1|CPEB2|DAB2IP|FICD|GMIP|PTPRN2|SEMA5A|SH3BP4|SPRY1|SPRY2|TMED2
									GO:0010224	response to UV-B	biological_process	488	14	7	6	0.0409572	BCL2|ERCC6|HYAL3|MME|MSH2|XPC
									GO:0048934	peripheral nervous system neuron differentiation	biological_process	759	13	9	6	0.0411432	HAND2|ISL1|ISL2|ONECUT2|RUNX1|TBCE
									GO:0048935	peripheral nervous system neuron development	biological_process	759	13	9	6	0.0411432	HAND2|ISL1|ISL2|ONECUT2|RUNX1|TBCE
									GO:0050793	regulation of developmental process	biological_process	74378	1612	547	426	0.0411549	AATK|ABCA5|ABCG1|ACTR3|ACVR2A|ADA|ADAM8|ADCYAP1|ADM2|ADRA2B|AGRN|AGTR1|ANKH|ANKRD26|ANKRD54|AP1AR|APC2|APOB|ARHGDIA|ARHGEF1|ARHGEF18|ARPC2|ATOH1|ATP10A|AXL|BAD|BAI1|BAI2|BAI3|BAIAP2|BCL11A|BCL2|BCL2L11|BCL6|BCL9|BCL9L|BDNF|BHLHE23|BMP4|BMP6|BOC|BRCA2|BTBD7|C11orf67|C1orf130|C1orf9|C1QBP|C2orf28|C5orf13|CA2|CACNA1A|CAMK1D|CAMK4|CAMSAP1|CAPRIN2|CARM1|CBLN1|CCNB1|CD36|CD40|CDC20|CDC42EP3|CDC42SE2|CD…
									GO:0016741	transferase activity	transferring one-carbon groups	7462	206	78	59	0.041158	ASH2L|ATIC|C1orf66|C2orf34|C2orf56|CARM1|CIAPIN1|COQ3|DOT1L|EHMT1|EHMT2|EMG1|FAM119B|FBXO11|FTSJD1|HEMK1|LCMT2|MEPCE|METT10D|METT11D1|METTL1|METTL10|METTL13|MGMT|MLL|MLL2|MLL3|MLL4|MTR|MUM1|N6AMT2|NSUN2|PEMT|PRDM11|PRDM15|PRDM5|PRDM6|PRMT2|PRMT7|PRMT8|RG9MTD2|RNMT|RNMTL1|SETD1A|SETD1B|SETD3|SETD4|SETMAR|SMYD3|SMYD4|SUV420H1|SUV420H2|TFB2M|THUMPD3|TRMT112|TRMU|WDR82|WHSC1|WHSC1L1
									GO:0000421	autophagic vacuole membrane	cellular_component	758	20	9	8	0.0411737	ATG16L1|ATG9A|ATG9B|ENTPD4|MAP1LC3B|RPN2|STX17|TMEM49
									GO:0015931	nucleobase-containing compound transport	biological_process	5076	155	57	45	0.0412071	A2BP1|ATXN2|CKAP5|CPSF1|DDX39|DHX38|EIF5A|FYTTD1|HHEX|HNRNPA1|IGF2BP1|IWS1|LRPPRC|NUP133|NUP50|NUP54|NUP85|NUP93|NUP98|NUPL1|NXT1|RAE1|RNPS1|SEH1L|SFRS1|SFRS11|SFRS2|SFRS3|SFRS5|SFRS9|SLC25A19|SLC29A1|SLC29A2|SLC35A3|SLC35B1|SLC35B4|SLC35D1|SMG7|SRRM1|SUPT6H|THOC1|U2AF1|U2AF2|UPF2|ZC3H3
									GO:0030055	cell-substrate junction	cellular_component	8778	137	58	45	0.0412083	ACTN2|ACTN3|ACTR3|AFAP1|ARHGEF7|ARPC2|ATF6B|CDH1|CIB2|DLC1|DST|EPB41L5|EPHX2|ERBB2IP|EZR|FHL2|FLNB|GAK|GRB7|HCK|ITGA2|ITGA7|ITGB1|JUB|LUC7L3|MDC1|PALLD|PARVG|PDPK1|PIP5K1C|PLEC1|PTK2|PTK2B|RDX|RFWD2|RHOU|SDC1|SIKE1|SORBS3|SYNE2|TENC1|TGFB1I1|TNS4|TRPV4|ZYX
									GO:0046039	GTP metabolic process	biological_process	4324	119	46	36	0.0412185	ADSS|ARF1|ARF3|ARL4C|ARL8B|ATL2|ATL3|C4orf14|DNM2|DNM3|GCH1|GFM2|GNB1|GNG3|GNL1|GSPT1|GTPBP4|GTPBP5|MTG1|NME1|NME1-NME2|NME6|RAB11A|RAB11B|RAB18|RAB23|RAB28|RAB6B|RAC3|RAP1GAP|RHOA|RHOF|SEPT5|SEPT9|TBCC|TRIM23
									GO:0044093	positive regulation of molecular function	biological_process	51860	1167	394	310	0.0417032	ACTN2|ADAM8|ADCY4|ADCY6|ADCY9|ADCYAP1|ADD2|ADRA2B|AGRN|AGTR1|AKT2|ALK|ANAPC4|ANAPC5|ANXA2|APC2|APOA5|ARHGAP27|ARHGAP29|ARHGAP9|ARHGEF7|ARID5B|ASPH|ATF3|BAD|BAK1|BAZ1B|BCL2|BCL2L11|BCL2L13|BMP4|CALM1|CALM2|CAMK1D|CAMK2A|CAMK4|CAP1|CAPRIN2|CARD14|CASP3|CCNB1|CCND2|CCS|CD40|CD81|CDC16|CDC20|CDH1|CFLAR|CHN2|CHP|CLPX|CLSPN|CRBN|CRK|CRKL|CSK|CTAGE5|CUL1|CYCS|DAB1|DAB2IP|DAXX|DDIT3|DLC1|DLG1|DNAJB6|DNAJ…
									GO:0042992	negative regulation of transcription factor import into nucleus	biological_process	1494	32	17	12	0.0420328	CD36|FAF1|FBXW11|MDFI|MTOR|MXI1|NF1|NFKBIA|NFKBIL1|PKD1|RAB23|TACC3
									GO:0046782	regulation of viral transcription	biological_process	2004	66	24	21	0.0422381	CTDP1|ELL|ERCC3|GTF2F1|GTF2H4|JUN|POLR2B|POLR2C|POLR2H|POLR2I|RDBP|RSF1|SMARCB1|SNW1|SUPT4H1|SUPT5H|TAF11|TARBP2|TCEB2|TCEB3|TH1L
									GO:0000086	G2/M transition of mitotic cell cycle	biological_process	4819	130	48	39	0.0423098	ABCB1|ANAPC4|ANAPC5|BACH1|BRSK2|CCNA1|CCNB1|CCNB2|CDS1|CEP164|CEP290|CEP57|CEP70|CEP72|CEP76|CKAP5|CLASP1|CSNK1D|CSNK1E|DLC1|DNM2|DYNC1H1|DYNLL1|MAPRE1|MAST1|OPTN|PCM1|PCNT|PKMYT1|PLK4|PRKACA|SDCCAG8|SKP2|TUBB4|TUBG1|TUBGCP2|TUBGCP3|USH1C|YWHAG
									GO:0072273	metanephric nephron morphogenesis	biological_process	1440	21	16	9	0.0424068	BMP4|HES1|KIF26B|PAX2|PKD1|SALL1|SOX8|WNT4|WT1
									GO:0009125	nucleoside monophosphate catabolic process	biological_process	8960	208	73	61	0.0425009	ABCB1|ABCB4|ABCB9|ABCG1|ATP10A|ATP11B|ATP2B2|ATP2C1|ATP5A1|ATP5C1|ATP5J2|ATP5L|ATP6V0E2|ATP6V1C1|ATP6V1F|ATP8A1|ATP8B3|BACH1|C19orf39|C6orf108|CHD1L|CHD2|CHD4|CHD8|DDX1|DDX17|DDX54|DDX56|DHX8|DNA2|ERCC6|GTF2H4|HSPD1|IGHMBP2|LONP2|MACF1|MCM2|MCM4|MCM7|MLH1|MRE11A|MSH2|MSH5|MYH10|MYH9|MYO10|NBN|PICK1|POLQ|PPP2R4|PSMC2|PSMC3|RAD51|RECQL|RNF213|SMARCA5|SMARCAL1|TAP1|TAP2|TAPBP|TOP2B
									GO:0033081	regulation of T cell differentiation in thymus	biological_process	788	20	13	8	0.0427606	ADA|ADAM8|BMP4|CAMK4|ERBB2|IHH|SOD1|ZC3H8
									GO:0005665	DNA-directed RNA polymerase II	core complex	253	15	6	6	0.0427702	C19orf2|POLR2B|POLR2C|POLR2H|POLR2I|ZNF768
									GO:0071359	cellular response to dsRNA	biological_process	1129	26	14	10	0.0428521	DGCR8|DICER1|EIF2C2|PRKRA|RNASEN|SMAD2|SNIP1|SRRT|TARBP2|ZC3HAV1
									GO:0043218	compact myelin	cellular_component	902	16	9	7	0.0428614	ANXA2|C1orf130|CDH1|MPDZ|MPP5|PMP22|PTEN
									GO:0033119	negative regulation of RNA splicing	biological_process	644	17	8	7	0.0428939	C1QBP|PTBP2|RNPS1|RPS13|SAP18|SFRS9|U2AF2
									GO:0006555	methionine metabolic process	biological_process	520	14	7	6	0.0429802	ADI1|APIP|ENOPH1|MRI1|MTHFD2L|MTHFR
									GO:0055070	copper ion homeostasis	biological_process	790	13	7	6	0.043183	APLP2|ARF1|CES1|COMMD1|SCO1|SCO2
									GO:1901722	regulation of cell proliferation involved in kidney development	biological_process	705	10	7	5	0.0432238	BMP4|FLCN|GATA3|MYC|WT1
									GO:0031669	cellular response to nutrient levels	biological_process	4623	105	44	33	0.0434433	ABP1|ATG12|ATG16L1|ATG9A|ATG9B|BCL2|CPEB4|EIF2AK4|FADS1|FNIP1|FOXA2|ICAM1|ITGB1|JUN|LEP|MAX|MDM2|MTOR|MYH13|NBR1|NUAK2|PDK2|PICK1|PSEN1|RAB23|RPTOR|SIRT1|SNAP29|STX17|TNRC6A|UCP2|USF2|WDR45L
									GO:0030517	negative regulation of axon extension	biological_process	1053	19	10	8	0.0434713	AATK|BCL11A|NTN1|SEMA3A|SEMA3F|SEMA5A|SLIT1|WNT3
									GO:0070271	protein complex biogenesis	biological_process	31721	840	275	220	0.0436386	AARS2|ACACA|ACOT13|ACTN2|ADD2|AIM1|ANLN|ARHGEF10|ARL6|ARPC4|ASF1B|ATG16L1|ATL2|ATL3|ATPIF1|BAD|BAP1|BBS10|BRD2|C10orf2|C19orf51|C1QTNF1|C1QTNF6|C2orf39|C2orf56|C7orf44|CALY|CAND1|CAV2|CCDC40|CCDC52|CCDC56|CCNB1|CCNL1|CCT2|CD2AP|CD3G|CD40|CDH1|CDS1|CENPK|CENPN|CENPQ|CEP57|CHP|CHRNA2|CHRNB2|CLPP|COX18|CPT1A|CREBBP|CSNK1D|CSNK2B|CTTN|CUL3|DARS|DCTPP1|DGKD|DIAPH1|DICER1|EHD1|EID2|FANCC|FARP2|FERMT3|F…
									GO:0030513	positive regulation of BMP signaling pathway	biological_process	969	23	12	9	0.0436784	BMP4|FKBP8|HES1|MSX2|NOTCH1|RBPJ|SMAD2|SMAD4|ZNF423
									GO:0031648	protein destabilization	biological_process	806	20	9	8	0.0437362	CDC73|FBXW11|MDM2|PAF1|PRKDC|SIAH1|SIRT1|SNCA
									GO:0045454	cell redox homeostasis	biological_process	1526	56	22	18	0.0437525	DDIT3|DLD|DNAJC10|GLRX3|GLRX5|GSR|IL6|KRIT1|P4HB|PDIA3|PDIA4|PDIA5|QSOX2|SELT|TXNDC11|TXNDC15|TXNDC16|TXNL1
									GO:0006289	nucleotide-excision repair	biological_process	2830	75	31	24	0.0437562	ATXN3|BRCA2|DCLRE1A|ERCC1|ERCC3|ERCC6|ERCC8|FANCC|GTF2H4|KIAA1530|LIG3|MMS19|PCNA|POLD1|POLD2|POLD3|POLR2B|POLR2C|POLR2H|POLR2I|RPA3|SIRT1|XAB2|XPC
									GO:0002088	lens development in camera-type eye	biological_process	3626	63	30	22	0.0439377	BMP4|CDH1|CITED2|CRYGS|DLG1|FGFR2|GATA3|HIPK1|MAF|MED1|NF2|PAX6|PRR3|PVRL1|PYGO2|SIX3|SIX5|SKI|TGFBR2|VIM|WNT2B|WNT7B
									GO:0060560	developmental growth involved in morphogenesis	biological_process	5032	86	34	29	0.0441259	BMP4|BNC2|CADM1|COL9A1|CYFIP1|DVL1|EPB41L5|FGFR2|HOXD13|KIF26B|MAGI2|MATN1|MED1|MSX2|NOTCH1|NPPC|PPP3CB|PTK7|ROBO1|SALL1|SEMA3A|SEMA3F|SLC12A2|SLIT1|SLIT3|TBX2|TMTC3|VANGL2|WNT7B
									GO:0016239	positive regulation of macroautophagy	biological_process	719	10	6	5	0.0443061	ATG7|SCOC|SIRT1|SUPT5H|WAC
									GO:0060071	Wnt signaling pathway	planar cell polarity pathway	817	20	12	8	0.0443412	CELSR1|DVL1|FZD2|MAGI2|PTK7|RAC1|ROR2|VANGL2
									GO:0090175	regulation of establishment of planar polarity	biological_process	817	20	12	8	0.0443412	CELSR1|DVL1|FZD2|MAGI2|PTK7|RAC1|ROR2|VANGL2
									GO:1902600	hydrogen ion transmembrane transport	biological_process	1863	67	26	21	0.0445321	ATP5A1|ATP5C1|ATP5G1|ATP5G2|ATP5G3|ATP5J2|ATP5L|ATP6V0A1|ATP6V0A2|ATP6V0E2|ATP6V1A|ATP6V1C1|ATP6V1E2|ATP6V1F|COX5A|COX6B1|COX7A1|COX8A|SLC9A5|STOML2|UCRC
									GO:0055075	potassium ion homeostasis	biological_process	722	10	6	5	0.0445408	ATP12A|KCNA5|KCNJ10|KCNMA1|TFAP2B
									GO:0016410	N-acyltransferase activity	molecular_function	2593	89	33	27	0.0445988	BRCA2|C12orf41|C6orf134|CREBBP|ELP4|GTF3C4|ING3|KIAA1310|LASS1|LASS5|LASS6|MCRS1|MYST1|NAA20|NAA50|NAGS|NAT10|NAT6|NCOA3|NSL1|RAC3|SAP130|SRCAP|TADA3|TAF10|TAF12|TAF9
									GO:0006929	substrate-dependent cell migration	biological_process	673	17	7	7	0.0446147	ANKS1A|CD2AP|EPB41L5|MYH10|ROBO1|TNFRSF12A|VEGFC
									GO:0000993	RNA polymerase II core binding	molecular_function	446	11	8	5	0.044685	CDC73|KIAA1530|PAF1|RPRD1B|WAC
									GO:0043548	phosphatidylinositol 3-kinase binding	molecular_function	989	23	12	9	0.044707	AXL|CALM1|CALM2|DAB1|DAB2IP|FYN|IGF1R|INSR|IRS2
									GO:0072329	monocarboxylic acid catabolic process	biological_process	2925	79	38	25	0.045058	ACAD11|ACOX3|ACOXL|AGXT|AMACR|CPT1A|CPT1B|CPT2|CRAT|CROT|CYP26A1|CYP26B1|ECH1|HACL1|HADHA|HADHB|HSD17B4|LEP|MCEE|MUT|PAF1|PCCA|PECI|PEX13|SCP2
									GO:0048872	homeostasis of number of cells	biological_process	7190	159	61	48	0.0451489	ANK1|ARID4A|ATPIF1|ATXN2|AXL|BAK1|BCL2|BCL2L11|BCL6|BMP4|CASP3|CCNB2|CD7|CHST3|CITED2|EPAS1|FANCC|FLVCR1|GATA2|GATA3|GIGYF2|HIF1A|IL20RB|IL6|ILDR2|IREB2|JAK3|KLF1|MAEA|MAP7|MECOM|MED1|NCOR1|NCSTN|NRF1|PDE4B|PIK3CD|PPP3CB|PRDX1|PRDX5|SFXN1|SLC11A2|SMAD5|SOD1|SOX6|TGFBR3|ZC3H8|ZFPM1
									GO:0072074	kidney mesenchyme development	biological_process	941	16	10	7	0.0452583	BMP4|PAX2|SMAD4|STAT1|TCF21|WNT4|WT1
									GO:0050684	regulation of mRNA processing	biological_process	2765	63	24	21	0.0454621	BRUNOL4|BRUNOL6|C1QBP|CCNB1|CDC73|CDK11B|CPSF4|EIF2C2|IWS1|MBNL1|PAF1|RBM25|RBM9|RNPS1|SAP18|SFRS9|SNW1|SRPK1|SUPT6H|TIA1|U2AF2
									GO:0032854	positive regulation of Rap GTPase activity	biological_process	459	11	7	5	0.0456688	ADCYAP1|RAP1A|RAP1GAP|RASGRP3|SIPA1
									GO:0090102	cochlea development	biological_process	2021	34	17	13	0.0457559	ATP2B2|CDH1|DVL1|FZD2|GABRB2|HES1|HOXA1|NTRK3|PAX2|PTK7|RAC1|TBX18|VANGL2
									GO:0001098	basal transcription machinery binding	molecular_function	562	14	9	6	0.0457568	CDC73|ERCC1|KIAA1530|PAF1|RPRD1B|WAC
									GO:0001099	basal RNA polymerase II transcription machinery binding	molecular_function	562	14	9	6	0.0457568	CDC73|ERCC1|KIAA1530|PAF1|RPRD1B|WAC
									GO:1901293	nucleoside phosphate biosynthetic process	biological_process	6505	185	64	53	0.04587	ACACA|ADA|ADAL|ADCY4|ADCY6|ADCY9|ADK|ADSS|AK7|AKD1|ATIC|ATP12A|ATP5A1|ATP5C1|ATP5G1|ATP5G2|ATP5G3|ATP5J2|ATP5L|CMPK1|CMPK2|COASY|DCAKD|DCTD|DTYMK|GARS|GFPT2|GMDS|GNAS|GUK1|MTHFD2L|NADK|NADSYN1|NAMPT|NME1|NME1-NME2|NME6|NMNAT2|NMNAT3|NPPC|NPR1|PAPSS1|PGM3|PMM1|PPCS|PRKAG2|RRM2|SLC25A13|SLC35D1|STOML2|TBPL1|UCK2|UCKL1
									GO:0045599	negative regulation of fat cell differentiation	biological_process	2471	36	17	14	0.045987	ANKRD26|GATA2|GATA3|ID4|IL6|INSIG1|JAG1|MMP11|MSX2|SIRT1|TGFB1I1|TRIB2|TRIB3|ZFPM1
									GO:0043241	protein complex disassembly	biological_process	3839	118	40	35	0.0460671	ARID1A|BAZ1B|CFL1|FAU|GSPT1|MICAL3|NAPA|NRG1|PEX14|RPL10A|RPL19|RPL23|RPL23A|RPL26|RPL26L1|RPL28|RPL3|RPL30|RPL38|RPL9|RPLP0|RPLP2|RPS11|RPS13|RPS15|RPS15A|RPS21|RPS23|RPS9|SMARCB1|SMARCC1|SMARCC2|SMARCD3|SYNJ1|TNP1
									GO:0035710	CD4-positive	alpha-beta T cell activation	771	24	11	9	0.0460787	BATF|BCL3|GATA3|MUM1|NCOR1|PAX1|PTGER4|STOML2|ZFPM1
									GO:0048745	smooth muscle tissue development	biological_process	1101	19	12	8	0.0462173	BMP4|DLG1|FOXP1|IHH|NF1|STRA6|TSHZ3|ZFAND5
									GO:0006768	biotin metabolic process	biological_process	744	10	5	5	0.0462929	ACACA|BTD|PC|PCCA|SLC5A6
									GO:0051028	mRNA transport	biological_process	3776	114	42	34	0.0464194	CPSF1|DDX39|DHX38|EIF5A|FYTTD1|HHEX|HNRNPA1|IGF2BP1|IWS1|LRPPRC|NUP133|NUP50|NUP54|NUP85|NUP93|NUP98|NUPL1|RAE1|RNPS1|SEH1L|SFRS1|SFRS11|SFRS2|SFRS3|SFRS5|SFRS9|SMG7|SRRM1|SUPT6H|THOC1|U2AF1|U2AF2|UPF2|ZC3H3
									GO:0001190	RNA polymerase II transcription factor binding transcription factor activity involved in positive regulation of transcription	molecular_function	2020	38	19	14	0.0464518	ARNTL|CITED2|CREBBP|ISL1|JUN|LMO2|NKX2-5|NOTCH1|NRF1|PHF17|PITX2|POU3F1|SOX4|TFAP2B
									GO:0072521	purine-containing compound metabolic process	biological_process	21202	505	173	138	0.0464994	ABCB1|ABCB4|ABCB9|ABCG1|ACACA|ADA|ADAL|ADCY4|ADCY6|ADCYAP1|ADK|ADSS|AKD1|APIP|ARF1|ARF3|ARL4C|ARL8B|ATIC|ATL2|ATL3|ATP10A|ATP11B|ATP12A|ATP2B2|ATP2C1|ATP5A1|ATP5C1|ATP5G1|ATP5G2|ATP5G3|ATP5J2|ATP5L|ATP6V0E2|ATP6V1A|ATP6V1C1|ATP6V1F|ATP8A1|ATP8B3|BACH1|BAD|C19orf39|C4orf14|C6orf130|CHD1L|CHD2|CHD4|CHD8|COASY|DCAKD|DDX1|DDX17|DDX54|DDX56|DHX8|DNA2|DNM2|DNM3|ERCC6|GCH1|GFM2|GNAS|GNB1|GNG3|GNL1|GSPT1…
									GO:0010712	regulation of collagen metabolic process	biological_process	728	28	11	10	0.0466566	BMP4|C1orf9|CST3|HDAC2|IHH|IL6|ITGA2|PRDX5|RETN|WNT4
									GO:0040037	negative regulation of fibroblast growth factor receptor signaling pathway	biological_process	1109	12	6	6	0.0466678	GATA3|GPC1|NGFR|SPRY1|SPRY2|WNT4
									GO:0031235	intrinsic component of the cytoplasmic side of the plasma membrane	cellular_component	841	13	9	6	0.0467155	DAB2IP|NF1|NPHS2|RASA3|RASAL1|SYNGAP1
									GO:0051128	regulation of cellular component organization	biological_process	67844	1412	469	377	0.0469416	AATK|ABR|ACTR3|ADCYAP1|ADD2|ADIPOR1|AGRN|AGTR1|AHR|AIM1|AKT2|ANAPC4|ANAPC5|ANK1|ANLN|ANXA2|AP1AR|APBB2|APC2|APOA5|ARF1|ARHGDIA|ARHGEF1|ARHGEF10|ARHGEF18|ARPC2|ARPC4|ASPH|ATP10A|ATPIF1|ATXN2|AURKAIP1|BAD|BAIAP2|BAK1|BAP1|BBS10|BCL11A|BCL2|BCL2L11|BCL6|BCL9L|BDNF|BIK|BMP4|BTBD9|BUB1|BUB3|C10orf90|C19orf2|C1orf89|C1QBP|C6orf108|C6orf134|CACNA1A|CALY|CAMK1D|CAMK2D|CAMSAP1|CAND1|CAPRIN2|CAV2|CBLN1|CCD…
									GO:0046856	phosphatidylinositol dephosphorylation	biological_process	969	16	13	7	0.0470447	INPP5A|INPP5B|INPP5E|PTEN|SACM1L|SYNJ1|SYNJ2
									GO:0009158	ribonucleoside monophosphate catabolic process	biological_process	8916	205	72	60	0.0470948	ABCB1|ABCB4|ABCB9|ABCG1|ATP10A|ATP11B|ATP2B2|ATP2C1|ATP5A1|ATP5C1|ATP5J2|ATP5L|ATP6V0E2|ATP6V1C1|ATP6V1F|ATP8A1|ATP8B3|BACH1|C19orf39|CHD1L|CHD2|CHD4|CHD8|DDX1|DDX17|DDX54|DDX56|DHX8|DNA2|ERCC6|GTF2H4|HSPD1|IGHMBP2|LONP2|MACF1|MCM2|MCM4|MCM7|MLH1|MRE11A|MSH2|MSH5|MYH10|MYH9|MYO10|NBN|PICK1|POLQ|PPP2R4|PSMC2|PSMC3|RAD51|RECQL|RNF213|SMARCA5|SMARCAL1|TAP1|TAP2|TAPBP|TOP2B
									GO:0009169	purine ribonucleoside monophosphate catabolic process	biological_process	8916	205	72	60	0.0470948	ABCB1|ABCB4|ABCB9|ABCG1|ATP10A|ATP11B|ATP2B2|ATP2C1|ATP5A1|ATP5C1|ATP5J2|ATP5L|ATP6V0E2|ATP6V1C1|ATP6V1F|ATP8A1|ATP8B3|BACH1|C19orf39|CHD1L|CHD2|CHD4|CHD8|DDX1|DDX17|DDX54|DDX56|DHX8|DNA2|ERCC6|GTF2H4|HSPD1|IGHMBP2|LONP2|MACF1|MCM2|MCM4|MCM7|MLH1|MRE11A|MSH2|MSH5|MYH10|MYH9|MYO10|NBN|PICK1|POLQ|PPP2R4|PSMC2|PSMC3|RAD51|RECQL|RNF213|SMARCA5|SMARCAL1|TAP1|TAP2|TAPBP|TOP2B
									GO:0016441	posttranscriptional gene silencing	biological_process	1376	33	15	12	0.0471212	DGCR8|DICER1|EIF2C2|EIF2C3|JUB|PRKRA|RNASEN|SMAD2|SNIP1|SRRT|TARBP2|TNRC6A
									GO:0035194	posttranscriptional gene silencing by RNA	biological_process	1376	33	15	12	0.0471212	DGCR8|DICER1|EIF2C2|EIF2C3|JUB|PRKRA|RNASEN|SMAD2|SNIP1|SRRT|TARBP2|TNRC6A
									GO:0044454	nuclear chromosome part	cellular_component	11028	263	94	75	0.0472646	AIM1|ALKBH1|ARID1A|BAP1|BAZ1B|BUB1|C17orf68|C6orf167|C9orf119|CBX1|CBX5|CCNB1|CCNL1|CITED2|CREBBP|DLX5|ERCC1|GATA3|H2AFX|H2AFY|HAND2|HDAC2|HIST1H1A|JUN|KDM1A|KDM4C|KLF1|KLHDC3|LDB1|LIG3|MCM2|MCRS1|MLH1|MSH5|MUM1|NBN|NCOR1|NFATC1|ORC1L|ORC3L|PAX6|PCGF2|PCNA|PHOX2B|POLD1|POLD2|POLD3|PRDX1|PURA|RAD21|RAD51|RAD54L|RAD9B|REPIN1|RING1|RPA3|SCP2|SETD3|SIRT1|SMARCA5|SMARCD3|SMC3|STAG3|STAT1|SUV420H1|SUV4…
									GO:0006641	triglyceride metabolic process	biological_process	2637	85	33	26	0.0474223	ACACA|AGPAT1|AGPAT4|AGPAT5|AGPAT6|APOA5|APOB|CPT1A|DBI|DGAT2|ELOVL4|ELOVL5|FASN|GPD1L|INSIG1|INSIG2|LCLAT1|LPCAT1|LPL|MTTP|PRKACA|PRKACB|PTPN11|SIRT1|SLC22A4|TECR
									GO:0002433	immune response-regulating cell surface receptor signaling pathway involved in phagocytosis	biological_process	3343	69	29	23	0.0475147	ACTB|ACTR3|ARPC2|ARPC4|BAIAP2|CD247|CD3G|CFL1|CRK|DOCK1|ELMO1|ELMO2|FYN|HCK|ITPR3|MYO10|NCK1|PIK3R2|PLCG2|PTK2|RAC1|WASF2|YES1
									GO:0038096	Fc-gamma receptor signaling pathway involved in phagocytosis	biological_process	3343	69	29	23	0.0475147	ACTB|ACTR3|ARPC2|ARPC4|BAIAP2|CD247|CD3G|CFL1|CRK|DOCK1|ELMO1|ELMO2|FYN|HCK|ITPR3|MYO10|NCK1|PIK3R2|PLCG2|PTK2|RAC1|WASF2|YES1
									GO:0015838	amino-acid betaine transport	biological_process	853	13	7	6	0.0475794	ACACA|CPT1A|CPT1B|CPT2|PRKAG2|SLC22A4
									GO:0015879	carnitine transport	biological_process	853	13	7	6	0.0475794	ACACA|CPT1A|CPT1B|CPT2|PRKAG2|SLC22A4
									GO:0031338	regulation of vesicle fusion	biological_process	591	14	6	6	0.0477567	AKT2|ANXA2|C1orf89|SYT1|SYT3|TRIM9
									GO:0043073	germ cell nucleus	cellular_component	631	21	8	8	0.047877	H1FOO|H2AFX|KIF6|MLH1|STAG3|TNP1|TOPBP1|TRIP13
									GO:0030914	STAGA complex	cellular_component	595	14	8	6	0.0480379	SAP130|TADA3|TAF10|TAF12|TAF9|TRRAP
									GO:0007029	endoplasmic reticulum organization	biological_process	1428	29	14	11	0.0480728	ARSA|ASNA1|ATL2|ATL3|BAT3|C7orf20|CAV2|DOPEY1|JAGN1|REEP1|RTN3
									GO:0006259	DNA metabolic process	biological_process	28860	800	257	208	0.0481296	ALKBH1|ASF1B|ATRIP|ATXN3|BACH1|BAHD1|BANF1|BATF|BAZ1B|BCCIP|BRCA2|BRD2|C10orf2|C11orf30|C17orf68|C17orf70|C19orf39|C19orf40|C1orf86|C20orf29|C20orf72|C6orf167|C9orf119|CASP3|CCDC111|CCNE1|CCNL1|CDC7|CDH1|CDK2AP1|CDKN2D|CDS1|CENPK|CENPN|CENPQ|CEP164|CHD1L|CHD2|CHD4|CHD8|CHTF8|CIDEA|CLSPN|CSNK1D|CSNK1E|CYCS|DCLRE1A|DCLRE1B|DDX1|DNA2|DPPA3|EEPD1|EHMT1|EHMT2|ERCC1|ERCC3|ERCC6|ERCC8|EXOSC5|EYA2|EYA4|F…
									GO:0006397	mRNA processing	biological_process	13541	390	124	105	0.04843	A2BP1|ADARB2|BRUNOL4|BRUNOL6|C1QBP|CDC73|CPSF1|CPSF4|CWC15|DDX1|DDX39|DDX41|DGCR14|DHX38|DHX8|EIF2C2|EIF4A2|ERCC3|FTSJD1|GEMIN4|GEMIN7|GPATCH1|GTF2F1|GTF2H4|HNRNPA1|HNRNPD|HNRNPH1|HNRNPL|HNRNPM|IWS1|KIN|LSM3|LSM7|LUC7L3|MBNL1|MLH1|NAA38|NHP2L1|PAF1|PAPOLA|PDCD11|PHRF1|POLR2B|POLR2C|POLR2H|POLR2I|PPIL3|PPP1R8|PPWD1|PRMT7|PRPF38A|PRPF38B|PRPF40A|PRPF8|PTBP2|RALY|RBM17|RBM25|RBM9|RNMT|RNPS1|RQCD1|RS…
									GO:0032507	maintenance of protein location in cell	biological_process	4129	91	40	29	0.0484541	AIM1|BCL3|BUB3|C16orf63|C6orf182|CEP57|CLASP1|EZR|FAF1|FLNB|GOLPH3|HOOK3|MAST1|MDFI|MXI1|NFKBIA|NFKBIL1|PCM1|PDIA3|PEX14|PIP5K1C|PKD1|SEH1L|SHANK1|SYNE1|SYNE2|TACC3|TEX14|ZNF828
									GO:0045686	negative regulation of glial cell differentiation	biological_process	1061	23	11	9	0.0485719	DAB1|HES1|ID4|NF1|NKX6-1|NKX6-2|NOG|NOTCH1|NTRK3
									GO:0001556	oocyte maturation	biological_process	993	16	9	7	0.0486204	BRCA2|CCNB1|FOXO3|PDE3A|PTK2B|RPS6KA2|TRIP13
									GO:0051015	actin filament binding	molecular_function	4449	81	35	27	0.0489137	ACTN2|ADD2|ARPC4|CORO1C|CYFIP1|EZR|FSCN1|JUB|KLHL17|MACF1|MICALL2|MLC1|MYH10|MYH11|MYH9|MYO10|MYO5A|MYO9B|PICK1|PKNOX2|PLDN|PLS1|SCIN|SVIL|SYNE1|TRPV4|VPS16
									GO:0007289	spermatid nucleus differentiation	biological_process	348	15	7	6	0.0490031	KDM3A|PVRL2|SRPK1|TBPL1|TNP1|TSSK6
									GO:0048762	mesenchymal cell differentiation	biological_process	7235	111	50	37	0.0490182	ALX1|BCL2|BMP4|CFL1|CITED2|CYP26A1|EDN3|EDNRB|EPB41L5|ERBB4|FGF19|FGFR1|FGFR2|HAND2|HES1|HIF1A|ISL1|JAG1|MSX2|NFATC1|NOG|NOTCH1|NRG1|PAX2|PAX3|PHOX2B|PITX2|RBPJ|RET|SEMA3F|SIP1|SMAD4|SOX8|STAT1|TCF21|TGFBR3|WNT4
									GO:0010771	negative regulation of cell morphogenesis involved in differentiation	biological_process	1070	23	9	9	0.0490732	AP1AR|DAB2IP|FOXA1|FOXA2|SMAD7|STAT1|TBX5|TGFBR3|TTC3
									GO:0006310	DNA recombination	biological_process	6876	184	63	53	0.0491501	BATF|BRCA2|C19orf39|C20orf29|C6orf167|C9orf119|DNA2|ERCC1|FEN1|FOXP1|H2AFX|HSPD1|IGHMBP2|KIN|KLHDC3|LIG3|MCRS1|MDC1|MLH1|MRE11A|MSH2|MSH5|MUS81|NBN|NDNL2|NSMCE1|PAXIP1|PCNA|POLD1|POLD2|POLD3|POLM|PRKDC|PSMD14|RAD21|RAD51|RAD51L1|RAD51L3|RAD54L|RBM14|RBPJ|RDM1|RECQL|RPA3|SETMAR|SFPQ|SPO11|TCF7|TOP2B|TP53BP1|TRIP13|XRCC2|XRCC4
									GO:0042451	purine nucleoside biosynthetic process	biological_process	3125	83	32	26	0.0492501	ACACA|ADA|ADAL|ADK|ADSS|AKD1|ATP12A|ATP5A1|ATP5C1|ATP5G1|ATP5G2|ATP5G3|ATP5J2|ATP5L|COASY|DCAKD|GUK1|MAT2A|NME1|NME1-NME2|NME6|PAPSS1|PPCS|PRKAG2|SLC25A13|STOML2
									GO:0046129	purine ribonucleoside biosynthetic process	biological_process	3125	83	32	26	0.0492501	ACACA|ADA|ADAL|ADK|ADSS|AKD1|ATP12A|ATP5A1|ATP5C1|ATP5G1|ATP5G2|ATP5G3|ATP5J2|ATP5L|COASY|DCAKD|GUK1|MAT2A|NME1|NME1-NME2|NME6|PAPSS1|PPCS|PRKAG2|SLC25A13|STOML2
									GO:0043596	nuclear replication fork	cellular_component	590	25	9	9	0.0493117	BAZ1B|C6orf167|PCNA|POLD1|POLD2|POLD3|PURA|RPA3|SMARCA5
									GO:0051100	negative regulation of binding	biological_process	2433	82	30	25	0.0493644	AIM1|CARM1|DVL1|EPB41L5|GTPBP4|HABP4|HAND2|ISL1|ITGA4|JUN|KDM1A|LRPAP1|MDFI|MEPCE|MSX2|NFKBIA|NOG|P2RY1|PEX14|RSF1|TEX14|TWIST2|YBX2|ZFP90|ZFPM1
									GO:0007169	transmembrane receptor protein tyrosine kinase signaling pathway	biological_process	30263	554	215	158	0.0493957	ABR|ADAM12|ADCY4|ADCY6|ADCY9|ADCYAP1|AKT2|ALK|ANKS1A|AP2A2|AP3S1|ARF4|ARHGDIA|ARHGEF1|ARHGEF18|ARHGEF7|ARID5B|ATP6V0A1|ATP6V0A2|ATP6V0E2|ATP6V1A|ATP6V1C1|ATP6V1E2|ATP6V1F|ATP6V1G2|BAD|BAIAP2|BCL2L11|CALM1|CALM2|CAMK4|CASP3|CAST|CD3EAP|CD7|CEP57|CRK|CRKL|CSK|DAB2IP|DDR1|DGKD|DUSP4|DUSP6|EEF2K|EFNA3|EFNB2|EIF2C2|EIF2C3|EIF4EBP1|EPHA5|EPHB1|EPHB3|ERBB2|ERBB2IP|ERBB4|FGD4|FGF19|FGF22|FGF3|FGFR1|FGFR2…
									GO:0008143	poly(A) RNA binding	molecular_function	507	11	6	5	0.0494529	DDX1|HNRPDL|KHDRBS2|PABPC3|TIA1
									GO:0035315	hair cell differentiation	biological_process	3016	34	18	14	0.0495514	ATOH1|ATP2B2|CUX1|ERCC3|FGFR1|HES1|JAG1|KCNMA1|NOTCH1|PITX2|RAC1|RBPJ|SOD1|USH1C
									GO:0009145	purine nucleoside triphosphate biosynthetic process	biological_process	1652	48	19	16	0.0496413	ADK|AKD1|ATP12A|ATP5A1|ATP5C1|ATP5G1|ATP5G2|ATP5G3|ATP5J2|ATP5L|NME1|NME1-NME2|NME6|PRKAG2|SLC25A13|STOML2
									GO:0070064	proline-rich region binding	molecular_function	1160	19	10	8	0.0497812	BAIAP2|CSK|GHR|ITSN1|NEDD4|PRPF40A|TCERG1|YAP1
									GO:0009165	nucleotide biosynthetic process	biological_process	6403	182	62	52	0.0498195	ACACA|ADA|ADCY4|ADCY6|ADCY9|ADK|ADSS|AK7|AKD1|ATIC|ATP12A|ATP5A1|ATP5C1|ATP5G1|ATP5G2|ATP5G3|ATP5J2|ATP5L|CMPK1|CMPK2|COASY|DCAKD|DCTD|DTYMK|GARS|GFPT2|GMDS|GNAS|GUK1|MTHFD2L|NADK|NADSYN1|NAMPT|NME1|NME1-NME2|NME6|NMNAT2|NMNAT3|NPPC|NPR1|PAPSS1|PGM3|PMM1|PPCS|PRKAG2|RRM2|SLC25A13|SLC35D1|STOML2|TBPL1|UCK2|UCKL1
									GO:0015215	nucleotide transmembrane transporter activity	molecular_function	242	12	6	5	0.0498809	SLC25A19|SLC35A3|SLC35B1|SLC35B4|SLC35D1
GO:0005654	nucleoplasm	cellular_component	58232	1398	539	418	5.06232e-08	ACTB|AEN|ANAPC4|ANAPC5|ANKS1B|ANXA11|APC2|ARID4A|ARNTL|ASH2L|ATF3|ATRIP|ATXN1|ATXN3|BANF1|BAP1|BRCA2|BRD1|BRF1|C12orf41|C17orf70|C19orf2|C19orf40|C1orf86|C2orf67|C6orf167|CALM1|CALM2|CAMK2A|CAMK2D|CAMK4|CARM1|CASP3|CBFA2T3|CBX1|CBX4|CBX5|CCNA1|CCNB1|CCNE1|CCNL1|CCNL2|CDC16|CDC20|CDC7|CDC73|CDH1|CDS1|CENPK|CENPN|CENPQ|CHD4|CHD8|CHD9|CLSPN|CPSF1|CPSF4|CREBBP|CTBP1|CTDP1|CUL1|DAPK3|DAXX|DDIT3|DDX1|D…	GO:0044451	nucleoplasm part	cellular_component	26240	630	264	194	2.73623e-05	ACTB|ANKS1B|ARID4A|ARNTL|ASH2L|ATXN1|BAP1|BRD1|C12orf41|C19orf2|C19orf40|C1orf86|C2orf67|C6orf167|CBX4|CBX5|CCNL1|CCNL2|CDC73|CDS1|CHD4|CHD8|CPSF1|CPSF4|CREBBP|CTBP1|DAPK3|DAXX|DDX1|DDX42|DEPDC1|EAF2|EIF3E|EIF4ENIF1|ELL|ELP2|ELP4|EP400|ERCC1|ERCC3|ERCC6|FAM76B|FANCC|FANCL|FTO|FYTTD1|GEMIN4|GEMIN7|GTF2A1|GTF2A1L|GTF2F1|GTF2H4|HDAC2|HDAC4|HDGF|HIPK1|HNRNPM|ING3|ING4|ING5|INTS12|INTS3|INTS5|INTS6|IN…
									GO:0006366	transcription from RNA polymerase II promoter	biological_process	25997	593	228	181	0.000155678	ABT1|AHR|ALX1|ARID4A|ARNTL|ASH2L|ATOH1|BACH1|BHLHE40|C19orf2|CBFB|CCNK|CEBPA|CEBPZ|CITED2|CKLF|CPSF1|CREB5|CREBBP|CTBP1|CTDP1|DDIT3|DEAF1|DEK|DHX38|DLX5|DVL1|E2F3|ELL|ELP2|ELP4|EPAS1|ERCC3|ERCC6|ESRRB|FOS|FOXA1|FOXA2|FOXF1|GATA3|GLIS3|GMEB2|GTF2A1|GTF2A1L|GTF2F1|GTF2H4|HAND2|HDGF|HIF1A|HLF|HNF4A|HOXD13|HSF2|IRF7|IRF8|IRF9|ISL1|LCORL|LDB1|LMO2|MAF|MAML1|MAML3|MAX|MED1|MED20|MED6|MED8|MEF2D|MLL|MYC…
									GO:0030880	RNA polymerase complex	cellular_component	3404	105	48	38	0.000685154	C19orf2|CAST|CD3EAP|CDC73|ELP2|ELP4|ERCC1|ERCC3|GTF2A1|GTF2A1L|GTF2F1|GTF2H4|INTS12|INTS3|INTS5|INTS6|INTS8|MMS19|PAF1|POLR2B|POLR2C|POLR2H|POLR2I|POLR3B|POLR3D|POLR3K|RPRD1B|RPRD2|STON1-GTF2A1L|TADA3|TAF10|TAF11|TAF12|TAF9|TBPL1|TRRAP|ZNF768|ZNRD1
									GO:0051276	chromosome organization	biological_process	26064	702	251	199	0.00134044	AIM1|ARID1A|ARID4A|ASF1B|ASH2L|BAHD1|BANP|BAP1|BAT3|BAZ1B|BRCA2|BRD1|BRD2|BRD3|BUB3|C11orf30|C12orf41|C17orf68|CARM1|CBX4|CCNB1|CCNL1|CDC73|CENPK|CENPN|CENPQ|CHD1L|CHD2|CHD4|CHD5|CHD6|CHD8|CHD9|CREBBP|CTBP1|DAPK3|DCLRE1B|DEK|DNA2|DOT1L|DPPA3|EHMT1|EHMT2|ELP4|EP400|ERCC1|ESCO1|ESCO2|EYA2|EYA4|FAM175A|FANCD2|FEN1|FOXA1|FOXA2|GTF3C4|H1FOO|H1FX|H2AFX|H2AFY|HDAC2|HDAC4|HIST1H1A|HIST1H2AL|HIST1H2BB|HIS…
									GO:0016591	DNA-directed RNA polymerase II	holoenzyme	2546	89	39	32	0.00140753	C19orf2|CDC73|ELP2|ELP4|ERCC1|ERCC3|GTF2A1|GTF2A1L|GTF2F1|GTF2H4|INTS12|INTS3|INTS5|INTS6|INTS8|MMS19|PAF1|POLR2B|POLR2C|POLR2H|POLR2I|RPRD1B|RPRD2|STON1-GTF2A1L|TADA3|TAF10|TAF11|TAF12|TAF9|TBPL1|TRRAP|ZNF768
									GO:0003712	transcription cofactor activity	molecular_function	22384	473	186	144	0.00151826	ABT1|ACTN2|ALX1|ARID1A|ARID5B|ATF3|ATN1|BCL11A|BCL9L|C19orf2|C1QBP|CARM1|CBFB|CBX4|CCNE1|CITED2|CREBBP|CRYM|CTBP1|DDIT3|DDX1|DDX17|DDX54|DRAP1|E2F7|ERF|ESRRB|FHL2|GATA3|GMEB2|GTF2A1|GTF2A1L|GTF2F1|HAND2|HCFC2|HDAC4|HDGF|HES6|HOXC6|HSF2|HTATIP2|ID3|ID4|ING4|ISL1|JAZF1|JUB|JUN|KCNIP3|KDM1A|KDM5B|LDB1|MAK|MAL|MAML1|MAML3|MAP3K10|MAX|MED1|MED11|MED20|MED6|MED8|MKL1|MKL2|MMS19|MSX2|MTF1|MXD1|MXI1|NCOA…
									GO:0016573	histone acetylation	biological_process	3175	87	43	32	0.00162047	BRCA2|BRD1|C12orf41|CREBBP|ELP4|EP400|GTF3C4|ING3|ING4|ING5|KIAA1310|LDB1|MAP3K7|MBD3|MCRS1|MLL|MSL1|MSL2|MUM1|MYST1|NCOA3|NSL1|PCGF2|PHF17|RAC3|SAP130|SRCAP|TADA3|TAF10|TAF12|TAF9|TRRAP
									GO:0000989	transcription factor binding transcription factor activity	molecular_function	23463	509	197	153	0.00163826	ABT1|ACTN2|ALX1|ARID1A|ARID5B|ARNTL|ATF3|ATN1|BCL11A|BCL9L|BHLHE40|C19orf2|C1QBP|CARM1|CBFB|CBX4|CCNE1|CITED2|CREBBP|CRYM|CTBP1|DDIT3|DDX1|DDX17|DDX54|DRAP1|E2F7|ERF|ESRRB|FHL2|GATA3|GMEB2|GTF2A1|GTF2A1L|GTF2F1|HAND2|HCFC2|HDAC4|HDGF|HES6|HIF1A|HOXC6|HSF2|HTATIP2|ID3|ID4|ING4|ISL1|JAZF1|JUB|JUN|KCNIP3|KDM1A|KDM5B|LDB1|LMO2|MAK|MAL|MAML1|MAML3|MAP3K10|MAX|MED1|MED11|MED20|MED6|MED8|MKL1|MKL2|MMS19…
									GO:0006281	DNA repair	biological_process	14673	392	135	117	0.00171562	ALKBH1|ATRIP|ATXN3|BACH1|BAZ1B|BCCIP|BRCA2|C11orf30|C17orf70|C19orf39|C19orf40|C1orf86|C20orf29|C20orf72|C6orf167|C9orf119|CCDC111|CDH1|CDKN2D|CDS1|CEP164|CHD1L|CLSPN|CSNK1D|CSNK1E|DCLRE1A|DCLRE1B|DDX1|DNA2|EEPD1|ERCC1|ERCC3|ERCC6|ERCC8|EYA2|EYA4|FAM175A|FANCC|FANCD2|FANCL|FEN1|FTO|GTF2H4|H2AFX|IGHMBP2|INTS3|KIAA0101|KIAA1530|KIN|LIG3|MCRS1|MDC1|MDP1|MED1|MGMT|MLH1|MMS19|MRE11A|MSH2|MSH5|MUM1|MUS…
									GO:0006473	protein acetylation	biological_process	4046	107	50	38	0.00177702	BAT3|BRCA2|BRD1|C12orf41|C6orf134|CREBBP|ELP4|EP400|ESCO1|ESCO2|GTF3C4|ING3|ING4|ING5|KIAA1310|LDB1|MAP3K7|MBD3|MCRS1|MLL|MSL1|MSL2|MUM1|MYST1|NAA50|NCOA3|NSL1|PCGF2|PHF17|RAC3|SAP130|SIRT1|SRCAP|TADA3|TAF10|TAF12|TAF9|TRRAP
									GO:0000988	protein binding transcription factor activity	molecular_function	23718	513	197	153	0.00244104	ABT1|ACTN2|ALX1|ARID1A|ARID5B|ARNTL|ATF3|ATN1|BCL11A|BCL9L|BHLHE40|C19orf2|C1QBP|CARM1|CBFB|CBX4|CCNE1|CITED2|CREBBP|CRYM|CTBP1|DDIT3|DDX1|DDX17|DDX54|DRAP1|E2F7|ERF|ESRRB|FHL2|GATA3|GMEB2|GTF2A1|GTF2A1L|GTF2F1|HAND2|HCFC2|HDAC4|HDGF|HES6|HIF1A|HOXC6|HSF2|HTATIP2|ID3|ID4|ING4|ISL1|JAZF1|JUB|JUN|KCNIP3|KDM1A|KDM5B|LDB1|LMO2|MAK|MAL|MAML1|MAML3|MAP3K10|MAX|MED1|MED11|MED20|MED6|MED8|MKL1|MKL2|MMS19…
									GO:0006475	internal protein amino acid acetylation	biological_process	3753	95	45	34	0.0028303	BAT3|BRCA2|BRD1|C12orf41|C6orf134|CREBBP|ELP4|EP400|GTF3C4|ING3|ING4|ING5|KIAA1310|LDB1|MAP3K7|MBD3|MCRS1|MLL|MSL1|MSL2|MUM1|MYST1|NCOA3|NSL1|PCGF2|PHF17|RAC3|SAP130|SRCAP|TADA3|TAF10|TAF12|TAF9|TRRAP
									GO:0008023	transcription elongation factor complex	cellular_component	752	34	19	14	0.00374715	C6orf167|CDC73|EAF2|ELL|ELP2|ELP4|ERCC6|PAF1|RDBP|SNW1|SUPT4H1|SUPT5H|TCEB2|TH1L
									GO:1902589	single-organism organelle organization	biological_process	59630	1355	486	371	0.00375363	AARS2|ABLIM2|ABR|ACTB|ADD2|AGXT|AIM1|ANAPC4|ANAPC5|ANKLE2|ANLN|APC2|ARF1|ARHGEF10|ARHGEF18|ARID1A|ARID4A|ARPC4|ASH2L|ATCAY|ATP2C1|ATXN3|BAD|BAIAP2|BAK1|BAP1|BAT3|BAZ1B|BCL2|BCL2L11|BCL6|BRCA2|BRD1|BRSK2|BUB1|BUB3|C10orf2|C12orf41|C16orf63|C17orf68|C1orf135|C22orf29|C4orf14|C6orf182|CAP1|CARM1|CAV2|CCDC52|CCDC87|CCNA1|CCNB1|CCNB2|CCNK|CD2AP|CDC16|CDC20|CDC42BPB|CDC73|CDCA3|CDH1|CDK11B|CDKN3|CDS1|C…
									GO:0043543	protein acylation	biological_process	4715	127	55	42	0.00561158	BAT3|BRCA2|BRD1|C12orf41|C6orf134|CREBBP|ELP4|EP400|ESCO1|ESCO2|GTF3C4|ING3|ING4|ING5|KIAA1310|LDB1|MAP3K7|MBD3|MCRS1|MLL|MSL1|MSL2|MUM1|MYST1|NAA50|NCOA3|NSL1|PCGF2|PHF17|RAC3|SAP130|SIRT1|SRCAP|TADA3|TAF10|TAF12|TAF9|TRRAP|WNT4|ZDHHC2|ZDHHC23|ZDHHC3
									GO:0051568	histone H3-K4 methylation	biological_process	681	22	15	10	0.00583291	ARID4A|ASH2L|MLL|MLL2|MLL3|MLL4|PAXIP1|SETD1A|SETD1B|WDR82
									GO:0008094	DNA-dependent ATPase activity	molecular_function	2805	72	32	26	0.00648072	BACH1|CHD1L|CHD2|CHD4|CHD8|DNA2|ERCC3|ERCC6|GTF2H4|IGHMBP2|MCM2|MCM4|MCM7|MRE11A|MSH2|MSH5|NBN|POLQ|RAD51|RAD51L1|RAD51L3|RECQL|SMARCAL1|TOP1MT|TOP2B|XRCC2
									GO:0003723	RNA binding	molecular_function	30709	869	286	234	0.0067638	A2BP1|AARS2|ABT1|ADARB2|ANKHD1|ATXN1|ATXN2|BICC1|BRF1|BRUNOL4|BRUNOL6|C14orf156|C14orf21|C1QBP|C2orf60|CAPRIN2|CARS|CBX4|CLTC|CNP|CPEB2|CPEB4|CPSF1|CPSF4|CPSF4L|CWC15|DAZAP1|DAZL|DCP2|DDX1|DDX17|DDX24|DDX41|DDX42|DDX54|DDX56|DGCR8|DHX29|DHX30|DHX8|DICER1|DIS3|DIS3L|DOM3Z|EDC3|EEF1A2|EEF1D|EEF1G|EEF2K|EIF1AD|EIF2A|EIF2C2|EIF2C3|EIF3B|EIF3E|EIF3K|EIF3L|EIF4A2|EIF4ENIF1|EIF4G2|EIF5A|EMG1|ERAL1|EWSR1…
									GO:0050434	positive regulation of viral transcription	biological_process	1715	54	23	20	0.00706406	CTDP1|ELL|ERCC3|GTF2F1|GTF2H4|JUN|POLR2B|POLR2C|POLR2H|POLR2I|RDBP|RSF1|SMARCB1|SNW1|SUPT4H1|SUPT5H|TAF11|TCEB2|TCEB3|TH1L
									GO:0005730	nucleolus	cellular_component	22800	636	229	175	0.00764732	ABT1|AEN|AP1AR|ARL4A|ARSA|ASNA1|ATF3|ATF6B|BAP1|BHLHE40|BMS1|BTD|BYSL|C1orf107|C1QBP|C6orf153|CAMK4|CAST|CBFA2T3|CBS|CBX5|CCDC21|CCND2|CD2AP|CD3EAP|CDCA7L|CHD5|CIAPIN1|CIRH1A|COMMD1|CPT2|CRBN|DAXX|DCLRE1A|DDX17|DDX24|DDX54|DDX56|DEDD2|DNAJB1|DNAJB9|DNAJC14|DNTTIP2|EBNA1BP2|EFCAB4B|EIF3L|ELP2|EMG1|EPHX2|ERCC6|EXOSC2|EXOSC5|EXOSC7|EXOSC8|EZR|FAM64A|FBXO11|FEN1|FEZ1|FGF22|FXR1|G2E3|GATA3|GEMIN4|GGN|…
									GO:0008380	RNA splicing	biological_process	10310	311	109	90	0.00790539	A2BP1|BRUNOL4|C1QBP|CPSF1|CWC15|DDX1|DDX39|DDX41|DGCR14|DHX38|DHX8|GEMIN4|GEMIN7|GPATCH1|GTF2F1|HNRNPA1|HNRNPD|HNRNPH1|HNRNPL|HNRNPM|IWS1|LSM3|LSM7|LUC7L3|MBNL1|MPHOSPH10|NAA38|NHP2L1|PAPOLA|POLR2B|POLR2C|POLR2H|POLR2I|PPAN|PPIG|PPIL3|PPP1R8|PPWD1|PRMT7|PRPF38A|PRPF38B|PRPF40A|PRPF8|PTBP2|RALY|RBM17|RBM25|RBM9|RNPS1|RSRC1|SAP130|SAP18|SART1|SF3A2|SF3A3|SF3B1|SF3B2|SFPQ|SFRS1|SFRS11|SFRS12|SFRS2|S…
									GO:0022402	cell cycle process	biological_process	42740	990	338	272	0.00813862	ABCB1|ACTR3|AIM1|ANAPC4|ANAPC5|ANKLE2|ANLN|ANXA11|APBB2|APC2|ARHGEF10|ATRIP|BACH1|BANF1|BAT3|BRCA2|BRSK2|BTG4|BUB1|BUB3|C10orf90|C1orf135|CAMK2A|CAMK2D|CCDC52|CCDC87|CCNA1|CCNB1|CCNB2|CCNE1|CCNK|CCNL1|CD2AP|CDC16|CDC20|CDC7|CDCA3|CDH1|CDK11B|CDK2AP1|CDK6|CDKN1C|CDKN2C|CDKN2D|CDKN3|CDS1|CENPN|CEP164|CEP290|CEP55|CEP57|CEP70|CEP72|CEP76|CHMP1B|CKAP2|CKAP5|CLASP1|CLIP1|CLSPN|CLTC|CNTROB|CSNK1D|CSNK1…
									GO:0003678	DNA helicase activity	molecular_function	1503	48	22	18	0.00823307	BACH1|C10orf2|CCNL1|CHD1L|CHD2|CHD4|CHD8|DNA2|ERCC3|GTF2H4|IGHMBP2|MCM2|MCM4|MCM7|MRE11A|NBN|RAD54L|RECQL
									GO:0006405	RNA export from nucleus	biological_process	2260	68	31	24	0.008717	CPSF1|DDX39|DHX38|EIF5A|FYTTD1|HHEX|HNRNPA1|NUP133|NXT1|RAE1|RNPS1|SFRS1|SFRS11|SFRS2|SFRS3|SFRS5|SFRS9|SMG7|SRRM1|THOC1|U2AF1|U2AF2|UPF2|ZC3H3
									GO:0034655	nucleobase-containing compound catabolic process	biological_process	23364	643	214	176	0.0102617	ABCB1|ABCB4|ABCB9|ABCG1|ADA|ADAL|ADSS|ARF1|ARF3|ARL4C|ARL8B|ATL2|ATL3|ATP10A|ATP11B|ATP2B2|ATP2C1|ATP5A1|ATP5C1|ATP5J2|ATP5L|ATP6V0E2|ATP6V1C1|ATP6V1F|ATP8A1|ATP8B3|BACH1|BRF1|C19orf39|C19orf61|C20orf72|C4orf14|C6orf108|CASP3|CHD1L|CHD2|CHD4|CHD8|CIDEA|CNP|CYCS|DCP2|DCTPP1|DDX1|DDX17|DDX54|DDX56|DEDD2|DERA|DHX8|DIS3|DIS3L|DNA2|DNM2|DNM3|DOM3Z|EDC3|EIF2C3|EIF3E|EIF4A2|ENTPD4|ERCC1|ERCC3|ERCC6|EXOS…
									GO:0070979	protein K11-linked ubiquitination	biological_process	1281	28	13	12	0.0104659	ANAPC4|ANAPC5|APC2|CDC16|CDH1|UBE2B|UBE2C|UBE2E3|UBE2H|UBE2L3|UBE2T|UBE2W
									GO:0006271	DNA strand elongation involved in DNA replication	biological_process	934	33	14	13	0.0108792	CCNL1|DNA2|FEN1|GINS1|LIG3|MCM2|MCM4|MCM7|PCNA|POLD1|POLD2|POLD3|RPA3
									GO:0006406	mRNA export from nucleus	biological_process	2106	62	26	22	0.011001	CPSF1|DDX39|DHX38|EIF5A|FYTTD1|HHEX|NUP133|RAE1|RNPS1|SFRS1|SFRS11|SFRS2|SFRS3|SFRS5|SFRS9|SMG7|SRRM1|THOC1|U2AF1|U2AF2|UPF2|ZC3H3
									GO:0065003	macromolecular complex assembly	biological_process	35371	979	317	260	0.01139	AARS2|ACACA|ACOT13|ACTN2|ADD2|AIM1|ANLN|APOB|ARHGEF10|ARL6|ARPC4|ASF1B|ATG16L1|ATL2|ATL3|ATPIF1|ATXN2|BAD|BAP1|BBS10|BMS1|BRD2|BRUNOL4|C10orf2|C19orf51|C1QBP|C1QTNF1|C1QTNF6|C2orf39|C2orf56|C7orf44|CALY|CAND1|CAV2|CCDC40|CCDC52|CCDC56|CCNB1|CCNL1|CCT2|CD2AP|CD3G|CD40|CDH1|CDS1|CENPK|CENPN|CENPQ|CEP57|CHP|CHRNA2|CHRNB2|CLPP|COX18|CPT1A|CREBBP|CSNK1D|CSNK2B|CTTN|CUL3|DARS|DCTPP1|DDX1|DGKD|DIAPH1|DI…
									GO:0010485	H4 histone acetyltransferase activity	molecular_function	379	12	8	6	0.0127412	BRCA2|C12orf41|KIAA1310|MCRS1|MYST1|NSL1
									GO:0006261	DNA-dependent DNA replication	biological_process	3047	91	38	30	0.0134781	BRCA2|C10orf2|C6orf167|CCDC111|CCNE1|CCNL1|CDK2AP1|DNA2|FEN1|GINS1|LIG3|MCM2|MCM4|MCM7|MDP1|ORC1L|PCNA|POLD1|POLD2|POLD3|POLI|POLQ|PURA|RAD51|RNASEH1|RNH1|RPA3|THOC1|TIPIN|TOP2B
									GO:0016604	nuclear body	cellular_component	13970	300	127	90	0.0140464	ANKS1B|ARNTL|BAP1|CBX4|CBX5|CCNL1|CCNL2|CDS1|CREBBP|DAPK3|DAXX|DDX1|DDX42|EAF2|EIF3E|EIF4ENIF1|ELL|EP400|FAM76B|FTO|FYTTD1|GEMIN4|GEMIN7|HIPK1|HNRNPM|LRCH4|LUC7L3|MAML1|MAML3|MAX|MDM2|MECOM|MEOX2|MKNK2|MTOR|N4BP1|NBN|NOLC1|NXT1|OIP5|PCGF2|PCM1|PIAS1|PIAS4|PIN1|PPIG|PPP1R8|PRPF40A|PRPF8|PSKH1|PTEN|RAD51|RBM25|RDM1|RFWD2|RING1|RNPS1|RREB1|RSRC1|SAP18|SART1|SETD1A|SETD1B|SF3A3|SF3B1|SFPQ|SFRS1|SFRS2…
									GO:0046434	organophosphate catabolic process	biological_process	16243	407	143	116	0.0142472	ABCB1|ABCB4|ABCB9|ABCG1|ADA|ADSS|ARF1|ARF3|ARL4C|ARL8B|ATL2|ATL3|ATP10A|ATP11B|ATP2B2|ATP2C1|ATP5A1|ATP5C1|ATP5J2|ATP5L|ATP6V0E2|ATP6V1C1|ATP6V1F|ATP8A1|ATP8B3|BACH1|C19orf39|C4orf14|C6orf108|CHD1L|CHD2|CHD4|CHD8|CNP|DCTPP1|DDX1|DDX17|DDX54|DDX56|DERA|DHX8|DNA2|DNM2|DNM3|ENTPD4|ERCC6|GCH1|GFM2|GNB1|GNG3|GNL1|GPD1L|GSPT1|GTF2H4|GTPBP4|GTPBP5|HSPD1|IGHMBP2|IMPA1|INPP5E|LONP2|MACF1|MCM2|MCM4|MCM7|ME…
									GO:0000123	histone acetyltransferase complex	cellular_component	2461	74	34	25	0.0150864	ACTB|BRD1|C12orf41|C2orf67|CREBBP|EP400|ING3|ING4|ING5|KIAA1310|MAP3K7|MCRS1|MSL1|MSL2|MYST1|NSL1|PHF17|SAP130|TADA3|TAF10|TAF12|TAF9|TRRAP|UBAP2L|ZZZ3
									GO:0031248	protein acetyltransferase complex	cellular_component	2461	74	34	25	0.0150864	ACTB|BRD1|C12orf41|C2orf67|CREBBP|EP400|ING3|ING4|ING5|KIAA1310|MAP3K7|MCRS1|MSL1|MSL2|MYST1|NSL1|PHF17|SAP130|TADA3|TAF10|TAF12|TAF9|TRRAP|UBAP2L|ZZZ3
									GO:1902493	acetyltransferase complex	cellular_component	2461	74	34	25	0.0150864	ACTB|BRD1|C12orf41|C2orf67|CREBBP|EP400|ING3|ING4|ING5|KIAA1310|MAP3K7|MCRS1|MSL1|MSL2|MYST1|NSL1|PHF17|SAP130|TADA3|TAF10|TAF12|TAF9|TRRAP|UBAP2L|ZZZ3
									GO:0070647	protein modification by small protein conjugation or removal	biological_process	20237	564	188	154	0.0155955	ANAPC4|ANAPC5|APC2|ASB15|ASB16|ASB2|ASB3|ASB7|ATG7|ATXN3|BAP1|BCL11A|BCL2|CAND1|CBX4|CDC16|CDC20|CDC73|CDCA3|CDH1|COPS7B|COPS8|CRBN|CUL1|CUL3|DCAF11|DCAF4|ERCC8|FAM105B|FANCL|FBXL12|FBXO10|FBXO11|FBXO24|FBXO31|FBXO33|FBXO9|FBXW11|FEM1B|FEM1C|G2E3|GPS1|HERC4|HIPK1|JOSD2|KCTD13|KDM2B|KIAA1530|KLHL17|KLHL22|KLHL36|LNPEP|MALT1|MARCH10|MDM2|MED8|MKRN3|NARF|NEDD4|NEDD4L|NEUROD2|NSMCE1|OTUB1|OTUD3|OTUD4…
									GO:0016747	transferase activity	transferring acyl groups other than amino-acyl groups	5876	181	67	54	0.0158306	AGPAT1|AGPAT4|AGPAT5|AGPAT6|BRCA2|C12orf41|C6orf134|CHAT|CPT1A|CPT1B|CPT2|CRAT|CREBBP|CROT|DGAT2|ELOVL5|ELP4|FASN|GTF3C4|HADHA|HADHB|ING3|KIAA1310|LASS1|LASS5|LASS6|LCLAT1|LIPT2|LPCAT1|MBOAT7|MCAT|MCRS1|MYST1|NAA20|NAA50|NAGS|NAT10|NAT6|NCOA3|NSL1|RAC3|SAP130|SCP2|SLC27A3|SRCAP|TADA3|TAF10|TAF12|TAF9|ZDHHC19|ZDHHC2|ZDHHC23|ZDHHC24|ZDHHC3
									GO:0009161	ribonucleoside monophosphate metabolic process	biological_process	11584	273	98	81	0.016066	ABCB1|ABCB4|ABCB9|ABCG1|ADA|ADAL|ADCYAP1|ADK|ADSS|AKD1|ATIC|ATP10A|ATP11B|ATP12A|ATP2B2|ATP2C1|ATP5A1|ATP5C1|ATP5G1|ATP5G2|ATP5G3|ATP5J2|ATP5L|ATP6V0E2|ATP6V1A|ATP6V1C1|ATP6V1F|ATP8A1|ATP8B3|BACH1|BAD|C19orf39|CHD1L|CHD2|CHD4|CHD8|CMPK1|DDX1|DDX17|DDX54|DDX56|DHX8|DNA2|ERCC6|GTF2H4|GUK1|HSPD1|IGHMBP2|LONP2|MACF1|MCM2|MCM4|MCM7|MLH1|MRE11A|MSH2|MSH5|MYH10|MYH9|MYO10|NADK|NBN|PICK1|POLQ|PPP2R4|PRKA…
									GO:0009167	purine ribonucleoside monophosphate metabolic process	biological_process	11350	261	95	78	0.0164637	ABCB1|ABCB4|ABCB9|ABCG1|ADA|ADAL|ADCYAP1|ADK|ADSS|AKD1|ATIC|ATP10A|ATP11B|ATP12A|ATP2B2|ATP2C1|ATP5A1|ATP5C1|ATP5G1|ATP5G2|ATP5G3|ATP5J2|ATP5L|ATP6V0E2|ATP6V1A|ATP6V1C1|ATP6V1F|ATP8A1|ATP8B3|BACH1|BAD|C19orf39|CHD1L|CHD2|CHD4|CHD8|DDX1|DDX17|DDX54|DDX56|DHX8|DNA2|ERCC6|GTF2H4|GUK1|HSPD1|IGHMBP2|LONP2|MACF1|MCM2|MCM4|MCM7|MLH1|MRE11A|MSH2|MSH5|MYH10|MYH9|MYO10|NADK|NBN|PICK1|POLQ|PPP2R4|PRKAG2|PSM…
									GO:0005876	spindle microtubule	cellular_component	1593	43	22	16	0.016812	CALM1|CALM2|CDC16|CLASP1|CSNK1D|CUL3|KIF2A|KIF3A|KLHL22|MAST1|NCOR1|NUSAP1|PRC1|TUBG1|TUBGCP3|ZW10
									GO:0051721	protein phosphatase 2A binding	molecular_function	925	17	9	8	0.0170015	ANKLE2|BCL2|DAB2IP|GRIN3A|PPME1|PPP2R4|SMG7|STRN3
									GO:1901658	glycosyl compound catabolic process	biological_process	13357	342	123	98	0.0172244	ABCB1|ABCB4|ABCB9|ABCG1|ADA|ADAL|ADSS|ARF1|ARF3|ARL4C|ARL8B|ATL2|ATL3|ATP10A|ATP11B|ATP2B2|ATP2C1|ATP5A1|ATP5C1|ATP5J2|ATP5L|ATP6V0E2|ATP6V1C1|ATP6V1F|ATP8A1|ATP8B3|BACH1|C19orf39|C4orf14|CHD1L|CHD2|CHD4|CHD8|DDX1|DDX17|DDX54|DDX56|DERA|DHX8|DNA2|DNM2|DNM3|ENTPD4|ERCC6|GCH1|GFM2|GNB1|GNG3|GNL1|GSPT1|GTF2H4|GTPBP4|GTPBP5|HSPD1|IGHMBP2|LONP2|MACF1|MCM2|MCM4|MCM7|MLH1|MRE11A|MSH2|MSH5|MTG1|MYH10|MYH…
									GO:0034719	SMN-Sm protein complex	cellular_component	302	16	7	7	0.0172366	GEMIN4|GEMIN7|SIP1|SNRPD1|SNRPD2|SNRPF|STRAP
									GO:0000922	spindle pole	cellular_component	4099	113	45	36	0.0176615	C1orf135|C3orf34|CALM1|CALM2|CCDC123|CCDC21|CCNB1|CDC20|CKAP2|CKAP5|CTDP1|CUL3|DYNC1I1|FAM82A2|HAUS1|KIF2A|KLHL22|LATS2|LRRC50|MAPK14|NUBP2|PCIF1|PLEKHG6|PRC1|RASSF1|SMC3|SPAG5|TOPBP1|TPX2|TUBG1|TUBGCP2|TUBGCP3|WDR51A|WDR51B|WDR62|ZW10
									GO:0006368	transcription elongation from RNA polymerase II promoter	biological_process	1766	66	26	22	0.0179283	CTDP1|ELL|ELP2|ELP4|ERCC3|GTF2A1|GTF2F1|GTF2H4|POLR2B|POLR2C|POLR2H|POLR2I|RDBP|SUPT4H1|SUPT5H|TAF10|TAF11|TAF12|TAF9|TCEB2|TCEB3|TH1L
									GO:0009126	purine nucleoside monophosphate metabolic process	biological_process	11360	262	95	78	0.0179535	ABCB1|ABCB4|ABCB9|ABCG1|ADA|ADAL|ADCYAP1|ADK|ADSS|AKD1|ATIC|ATP10A|ATP11B|ATP12A|ATP2B2|ATP2C1|ATP5A1|ATP5C1|ATP5G1|ATP5G2|ATP5G3|ATP5J2|ATP5L|ATP6V0E2|ATP6V1A|ATP6V1C1|ATP6V1F|ATP8A1|ATP8B3|BACH1|BAD|C19orf39|CHD1L|CHD2|CHD4|CHD8|DDX1|DDX17|DDX54|DDX56|DHX8|DNA2|ERCC6|GTF2H4|GUK1|HSPD1|IGHMBP2|LONP2|MACF1|MCM2|MCM4|MCM7|MLH1|MRE11A|MSH2|MSH5|MYH10|MYH9|MYO10|NADK|NBN|PICK1|POLQ|PPP2R4|PRKAG2|PSM…
									GO:0008026	ATP-dependent helicase activity	molecular_function	3259	109	45	34	0.0189533	BACH1|CHD1L|CHD2|CHD4|CHD5|CHD6|DDX1|DDX17|DDX24|DDX39|DDX4|DDX41|DDX42|DDX54|DDX56|DHX29|DHX30|DHX38|DHX8|DICER1|EIF4A2|ERCC3|GTF2H4|HELQ|IGHMBP2|MCM2|MCM4|MCM7|MRE11A|NBN|POLQ|RECQL|SKIV2L2|TDRD9
									GO:0070035	purine NTP-dependent helicase activity	molecular_function	3259	109	45	34	0.0189533	BACH1|CHD1L|CHD2|CHD4|CHD5|CHD6|DDX1|DDX17|DDX24|DDX39|DDX4|DDX41|DDX42|DDX54|DDX56|DHX29|DHX30|DHX38|DHX8|DICER1|EIF4A2|ERCC3|GTF2H4|HELQ|IGHMBP2|MCM2|MCM4|MCM7|MRE11A|NBN|POLQ|RECQL|SKIV2L2|TDRD9
									GO:0003697	single-stranded DNA binding	molecular_function	2553	67	31	23	0.0194872	BRCA2|C10orf2|C17orf68|C19orf39|ERCC1|HNRNPA1|HNRPDL|HSPD1|IGHMBP2|LONP1|LRPPRC|MCM2|MCM4|MCM7|MLH1|MSH2|NME1|PURA|RAD51|RPA3|SSBP3|TTRAP|XPC
									GO:0000808	origin recognition complex	cellular_component	288	10	9	5	0.019582	CCNL1|MCM2|ORC1L|ORC3L|REPIN1
									GO:0005664	nuclear origin of replication recognition complex	cellular_component	288	10	9	5	0.019582	CCNL1|MCM2|ORC1L|ORC3L|REPIN1
									GO:0051168	nuclear export	biological_process	3686	99	42	32	0.0199343	ATXN1|C12orf52|CCHCR1|CHP|CPSF1|DDX39|DHX38|EIF5A|FYTTD1|HHEX|HNRNPA1|MALT1|NUP133|NXT1|PKD1|RAE1|RNPS1|RPS15|SDAD1|SFRS1|SFRS11|SFRS2|SFRS3|SFRS5|SFRS9|SMG7|SRRM1|THOC1|U2AF1|U2AF2|UPF2|ZC3H3
									GO:0016888	endodeoxyribonuclease activity	producing 5'-phosphomonoesters	325	10	7	5	0.0210991	DNA2|FEN1|TATDN1|TATDN2|TATDN3
									GO:0032516	positive regulation of phosphoprotein phosphatase activity	biological_process	341	10	7	5	0.0217852	CALM1|CALM2|ITGA1|MAGI2|PPP2R4
									GO:0006396	RNA processing	biological_process	20506	630	201	167	0.0218022	A2BP1|ADARB2|ATXN1|BRUNOL4|BRUNOL6|BYSL|C1QBP|C2orf60|C6orf153|CCNL1|CCNL2|CDC73|CIRH1A|CPSF1|CPSF4|CWC15|DDX1|DDX17|DDX39|DDX41|DDX54|DDX56|DEDD2|DGCR14|DGCR8|DHX38|DHX8|DICER1|DIS3|EIF2C2|EIF4A2|ELAC2|EMG1|ERCC3|EXOSC2|EXOSC5|EXOSC7|EXOSC8|FTSJD1|GEMIN4|GEMIN7|GPATCH1|GTF2F1|GTF2H4|GTPBP3|HNRNPA1|HNRNPD|HNRNPH1|HNRNPL|HNRNPM|HNRPDL|IMP4|INTS12|INTS3|INTS5|INTS6|INTS8|IWS1|KIN|LARP7|LCMT2|LSM3|L…
									GO:0003899	DNA-directed RNA polymerase activity	molecular_function	1437	41	20	15	0.0220938	CAST|CCDC111|CD3EAP|CRCP|CTDP1|MED20|POLR2B|POLR2C|POLR2H|POLR2I|POLR3B|POLR3D|POLR3K|RPAP1|ZNRD1
									GO:0034062	RNA polymerase activity	molecular_function	1437	41	20	15	0.0220938	CAST|CCDC111|CD3EAP|CRCP|CTDP1|MED20|POLR2B|POLR2C|POLR2H|POLR2I|POLR3B|POLR3D|POLR3K|RPAP1|ZNRD1
									GO:0016241	regulation of macroautophagy	biological_process	1352	23	12	10	0.0227995	ATG7|FEZ1|IFT88|MTOR|RAB33B|SCOC|SIRT1|SUPT5H|TBC1D14|WAC
									GO:0007052	mitotic spindle organization	biological_process	1225	31	15	12	0.0245686	AIM1|ARHGEF10|CCDC52|CDS1|DYNC1H1|KIF23|KIF2A|PPP2R4|PRC1|RACGAP1|RHOA|SMC3
									GO:0046341	CDP-diacylglycerol metabolic process	biological_process	473	13	8	6	0.0257714	AGPAT1|AGPAT4|AGPAT5|AGPAT6|CDS1|LCLAT1
GO:0009653	anatomical structure morphogenesis	biological_process	96789	1896	721	559	1.22291e-06	ABLIM2|ABR|ACTB|ACTR3|ACVR2A|ADA|ADAM12|ADAM8|ADM2|ADRA2B|AGRN|ALDH1A3|ALX1|ALX3|ALX4|ANK1|ANKRD11|ANXA2|AP2A2|APBB2|APOB|ARID1A|ARID5B|ARL6|ARTN|ASPH|ATG7|ATOH1|ATP2B2|ATP8A2|ATPIF1|ATXN2|AXL|B9D1|B9D2|BAI1|BAIAP2|BAK1|BAP1|BAZ1B|BBS10|BCL2|BCL2L11|BCL6|BDNF|BHLHE23|BMP4|BMP6|BNC2|BOC|BRF1|BRSK2|BSG|BTBD3|BYSL|C11orf17|C16orf63|C19orf51|C1orf130|C1orf89|C2CD3|C7orf51|CA2|CACNA1A|CACNA1C|CACNA1D|…	GO:0048646	anatomical structure formation involved in morphogenesis	biological_process	36602	777	315	242	7.30861e-06	ACTB|ADA|ADAM12|ADAM8|ADM2|ADRA2B|ALDH1A3|ALX1|ANXA2|ARID1A|ARL6|ATP2B2|ATPIF1|ATXN2|B9D1|B9D2|BAK1|BBS10|BCL2L11|BMP4|BYSL|C16orf63|C19orf51|C1orf130|C1orf89|C2CD3|CACNA1A|CACNA1H|CASP3|CBLN1|CCBE1|CCDC123|CCDC41|CDC73|CDH1|CDK5R2|CELSR1|CEP164|CEP290|CFL1|CFLAR|CHRD|CITED2|CKLF|COL18A1|COL4A1|COL4A2|CUL3|CXCL12|CYP1B1|DAB2IP|DEAF1|DICER1|DKK1|DLC1|DLL3|DLX5|DLX6|DUSP4|DZIP1|E2F7|EFNB2|EGLN1|EPA…
									GO:0048468	cell development	biological_process	73532	1320	523	398	3.15506e-05	ABLIM2|ACTB|ADCYAP1|AGPAT6|AGRN|AKT2|ALK|ALKBH1|ALX1|ANK1|ANKS1A|AP2A2|APBB2|ARHGEF10|ARID4A|ARID5B|ARTN|ATCAY|ATG7|ATOH1|ATP2B2|ATP8A2|ATXN2|AXL|BAI1|BAIAP2|BAK1|BCL2|BCL2L11|BCL6|BCL9|BCL9L|BDNF|BHLHE23|BMP4|BMP6|BOC|BRCA2|BRSK2|BRUNOL4|BTBD3|C11orf17|C1orf130|C5orf13|C6orf134|C7orf51|CACNA1A|CACNA1C|CACNA1D|CACNA1G|CACNA1H|CACNA1I|CAMSAP1|CAP1|CASP3|CAV2|CBFB|CCDC64|CCNB1|CDC73|CDH1|CDK6|CDKN1…
									GO:0022008	neurogenesis	biological_process	71708	1240	495	375	9.07016e-05	AATK|ABLIM2|ABT1|ACTB|ACTR3|ADCYAP1|ADRA2B|AGRN|AKT2|ALK|ALKBH1|ANK1|ANKS1A|AP2A2|APBB2|APC2|ARHGDIA|ARHGEF1|ARHGEF10|ARTN|ATCAY|ATG7|ATOH1|ATP2B2|ATP8A2|ATXN2|AXL|BAI1|BAIAP2|BCL11A|BCL2|BDNF|BHLHE23|BMP4|BMP6|BOC|BRSK2|BTBD3|BTG4|C12orf52|C1orf130|C5orf13|C6orf134|C7orf51|CACNA1A|CACNA1C|CACNA1D|CACNA1G|CACNA1H|CACNA1I|CAMK1D|CAMSAP1|CAP1|CAPRIN2|CBLN1|CCDC64|CDC20|CDH1|CDK5R2|CDK6|CDKN1C|CDKN2…
									GO:0048699	generation of neurons	biological_process	67401	1169	464	353	0.00015764	AATK|ABLIM2|ABT1|ACTB|ACTR3|ADCYAP1|ADRA2B|AGRN|ALK|ALKBH1|ANK1|ANKS1A|AP2A2|APBB2|APC2|ARHGDIA|ARHGEF1|ARTN|ATCAY|ATG7|ATOH1|ATP2B2|ATP8A2|ATXN2|AXL|BAI1|BAIAP2|BCL11A|BCL2|BDNF|BHLHE23|BMP4|BMP6|BOC|BRSK2|BTBD3|BTG4|C5orf13|C6orf134|C7orf51|CACNA1A|CACNA1C|CACNA1D|CACNA1G|CACNA1H|CACNA1I|CAMK1D|CAMSAP1|CAP1|CAPRIN2|CBLN1|CCDC64|CDC20|CDH1|CDK5R2|CDK6|CDKN1C|CELSR1|CEP290|CFL1|CHAT|CHRNB2|CLASP1…
									GO:0032989	cellular component morphogenesis	biological_process	49449	847	341	259	0.000580987	ABLIM2|ACTB|ACTR3|ADAM8|AGRN|ANK1|AP2A2|APBB2|ARL6|ARTN|ATG7|ATOH1|ATP2B2|ATP8A2|ATXN2|AXL|B9D1|B9D2|BAI1|BAIAP2|BBS10|BCL2|BCL6|BDNF|BMP4|BOC|BRSK2|BTBD3|C11orf17|C16orf63|C19orf51|C1orf130|C1orf89|C2CD3|C7orf51|CACNA1A|CACNA1C|CACNA1D|CACNA1G|CACNA1H|CACNA1I|CADM1|CAP1|CASP3|CCDC123|CCDC41|CDH1|CEP164|CEP290|CFL1|CFLAR|CHRNB2|CLASP1|CNP|COL18A1|COL4A1|COL4A2|COL9A1|CRMP1|CSNK2B|CTNNA2|CUL3|CXCL…
									GO:0000902	cell morphogenesis	biological_process	46802	783	320	242	0.000602211	ABLIM2|ACTB|ACTR3|ADAM8|AGRN|ANK1|AP2A2|APBB2|ARL6|ARTN|ATG7|ATOH1|ATP2B2|ATP8A2|ATXN2|AXL|B9D1|B9D2|BAI1|BAIAP2|BBS10|BCL2|BCL6|BDNF|BMP4|BOC|BRSK2|BTBD3|C11orf17|C16orf63|C19orf51|C1orf89|C2CD3|C7orf51|CACNA1A|CACNA1C|CACNA1D|CACNA1G|CACNA1H|CACNA1I|CADM1|CAP1|CASP3|CCDC123|CCDC41|CDH1|CEP164|CEP290|CFL1|CHRNB2|CLASP1|CNP|COL18A1|COL4A1|COL4A2|COL9A1|CRMP1|CSNK2B|CTNNA2|CUL3|CXCL12|CYFIP1|DAB2I…
									GO:0048666	neuron development	biological_process	44072	716	295	224	0.00066324	ABLIM2|ACTB|ADCYAP1|AGRN|ALK|ALKBH1|ANK1|ANKS1A|AP2A2|APBB2|ARTN|ATCAY|ATG7|ATOH1|ATP2B2|ATP8A2|ATXN2|BAI1|BAIAP2|BCL2|BDNF|BHLHE23|BOC|BRSK2|BTBD3|C5orf13|C6orf134|C7orf51|CACNA1A|CACNA1C|CACNA1D|CACNA1G|CACNA1H|CACNA1I|CAMSAP1|CAP1|CCDC64|CDH1|CDKN1C|CEP290|CFL1|CHAT|CHRNB2|CLASP1|CNGA3|CNP|COL4A1|COL4A2|COL9A1|CRMP1|CSNK2B|CTF1|CTNNA2|CXCL12|CYFIP1|DAB1|DAB2IP|DACT1|DGKG|DIAPH1|DICER1|DLG1|DLX…
									GO:0032990	cell part morphogenesis	biological_process	38678	638	259	200	0.000894791	ABLIM2|ACTB|ACTR3|AGRN|ANK1|AP2A2|APBB2|ARL6|ARTN|ATG7|ATOH1|ATP8A2|ATXN2|B9D1|B9D2|BAI1|BAIAP2|BBS10|BCL2|BDNF|BOC|BRSK2|BTBD3|C16orf63|C19orf51|C1orf89|C2CD3|C7orf51|CACNA1A|CACNA1C|CACNA1D|CACNA1G|CACNA1H|CACNA1I|CAP1|CCDC123|CCDC41|CEP164|CEP290|CFL1|CHRNB2|CLASP1|CNP|COL4A1|COL4A2|COL9A1|CRMP1|CSNK2B|CTNNA2|CXCL12|CYFIP1|DAB2IP|DACT1|DICER1|DLG1|DLX5|DOCK1|DPYSL2|DPYSL4|DRD2|DSCAML1|DST|DVL1…
									GO:0048858	cell projection morphogenesis	biological_process	38246	624	255	196	0.00103258	ABLIM2|ACTB|ACTR3|AGRN|ANK1|AP2A2|APBB2|ARL6|ARTN|ATG7|ATOH1|ATP8A2|ATXN2|B9D1|B9D2|BAI1|BAIAP2|BBS10|BCL2|BDNF|BOC|BRSK2|BTBD3|C16orf63|C19orf51|C1orf89|C2CD3|C7orf51|CACNA1A|CACNA1C|CACNA1D|CACNA1G|CACNA1H|CACNA1I|CAP1|CCDC123|CCDC41|CEP164|CEP290|CFL1|CHRNB2|CLASP1|CNP|COL4A1|COL4A2|COL9A1|CRMP1|CSNK2B|CTNNA2|CXCL12|CYFIP1|DAB2IP|DACT1|DICER1|DLG1|DLX5|DOCK1|DPYSL2|DPYSL4|DRD2|DSCAML1|DST|DVL1…
									GO:0030030	cell projection organization	biological_process	47561	836	318	250	0.00211987	ABLIM2|ACTB|ACTN2|ACTR3|ADCYAP1|AGRN|AK7|ALKBH1|ANK1|AP2A2|APBB2|ARHGEF7|ARL6|ARTN|ATCAY|ATG7|ATOH1|ATP2B2|ATP8A2|ATXN2|B9D1|B9D2|BAI1|BAIAP2|BBS10|BCL2|BDNF|BOC|BRSK2|BTBD3|C16orf63|C19orf51|C1orf89|C2CD3|C5orf13|C7orf51|CACNA1A|CACNA1C|CACNA1D|CACNA1G|CACNA1H|CACNA1I|CAMSAP1|CAP1|CCDC123|CCDC41|CCDC64|CD2AP|CDH1|CEP164|CEP290|CFL1|CHAT|CHRNB2|CKLF|CLASP1|CLUAP1|CNP|COL4A1|COL4A2|COL9A1|CRMP1|CR…
									GO:0031175	neuron projection development	biological_process	38223	591	246	186	0.00246232	ABLIM2|ACTB|ADCYAP1|AGRN|ALKBH1|ANK1|AP2A2|APBB2|ARTN|ATCAY|ATG7|ATOH1|ATP8A2|ATXN2|BAI1|BAIAP2|BCL2|BDNF|BOC|BRSK2|BTBD3|C5orf13|C7orf51|CACNA1A|CACNA1C|CACNA1D|CACNA1G|CACNA1H|CACNA1I|CAMSAP1|CAP1|CCDC64|CDH1|CFL1|CHAT|CHRNB2|CLASP1|CNP|COL4A1|COL4A2|COL9A1|CRMP1|CSNK2B|CTNNA2|CXCL12|CYFIP1|DAB1|DAB2IP|DACT1|DIAPH1|DICER1|DLG1|DLX5|DOCK1|DPYSL2|DPYSL4|DRD2|DSCAML1|DST|DVL1|EHD1|EPHA5|EPHB1|EPHB…
									GO:0048812	neuron projection morphogenesis	biological_process	33951	492	214	159	0.00290487	ABLIM2|ACTB|AGRN|ANK1|AP2A2|APBB2|ARTN|ATG7|ATOH1|ATP8A2|ATXN2|BAI1|BAIAP2|BCL2|BDNF|BOC|BRSK2|BTBD3|C7orf51|CACNA1A|CACNA1C|CACNA1D|CACNA1G|CACNA1H|CACNA1I|CAP1|CFL1|CHRNB2|CLASP1|CNP|COL4A1|COL4A2|COL9A1|CRMP1|CSNK2B|CTNNA2|CXCL12|CYFIP1|DAB2IP|DACT1|DICER1|DLG1|DLX5|DOCK1|DPYSL2|DPYSL4|DRD2|DSCAML1|DST|DVL1|EPHA5|EPHB1|EPHB3|ERBB2|EZR|FARP1|FARP2|FEZ1|FGFR1|FGFR2|FLOT1|FOXP1|FYN|FZD2|GATA3|GFR…
									GO:0048667	cell morphogenesis involved in neuron differentiation	biological_process	33549	478	211	155	0.00339175	ABLIM2|ACTB|AGRN|ANK1|AP2A2|APBB2|ARTN|ATG7|ATOH1|ATP2B2|ATP8A2|BAI1|BAIAP2|BCL2|BDNF|BOC|BRSK2|BTBD3|CACNA1A|CACNA1C|CACNA1D|CACNA1G|CACNA1H|CACNA1I|CAP1|CFL1|CHRNB2|CLASP1|CNP|COL4A1|COL4A2|COL9A1|CRMP1|CSNK2B|CTNNA2|CXCL12|CYFIP1|DACT1|DLG1|DLX5|DOCK1|DPYSL2|DPYSL4|DRD2|DSCAML1|DST|DVL1|EPHA5|EPHB1|EPHB3|ERBB2|EZR|FARP1|FARP2|FEZ1|FGFR1|FGFR2|FLOT1|FOXP1|FYN|FZD2|GATA3|GFRA1|GPC1|HES1|HOXA1|IG…
									GO:0010769	regulation of cell morphogenesis involved in differentiation	biological_process	12049	207	86	70	0.00345798	AATK|ACTR3|AP1AR|APC2|ARHGDIA|ARHGEF1|ARPC2|BCL11A|BCL9L|C1QBP|CACNA1A|CAPRIN2|CHRNB2|CXCL12|DAB1|DAB2IP|EPB41L5|EPHB3|FBXW8|FEZ1|FOXA1|FOXA2|GORASP1|ISLR2|ITPKA|KIAA0174|KNDC1|LPAR3|NEDD4|NEFM|NGF|NGFR|NOTCH1|NTN1|NTRK3|NUMBL|PAX2|PDLIM5|PLXNA4|PSEN1|PTEN|PTK2|RAB11A|RAC3|RET|RHOA|ROBO1|SDC2|SEMA3A|SEMA3F|SEMA5A|SLIT1|SMAD2|SMAD4|SMAD7|SSH1|SSH2|STAT1|STK11|SYNGAP1|TBX5|TGFB1I1|TGFBR3|THY1|TIAM1…
									GO:0044085	cellular component biogenesis	biological_process	61558	1583	512	419	0.00523091	AARS2|ACACA|ACOT13|ACTB|ACTN2|ACTN3|ADD2|AIM1|ANLN|APOB|ARHGEF10|ARHGEF7|ARL6|ARPC4|ASF1B|ATG12|ATG16L1|ATG9A|ATG9B|ATL2|ATL3|ATPIF1|ATXN2|B9D1|B9D2|BAD|BAHD1|BAIAP2|BAP1|BAT3|BBS10|BCL2|BMS1|BRD2|BRUNOL4|BYSL|C10orf2|C16orf63|C19orf51|C1orf89|C1QBP|C1QTNF1|C1QTNF6|C2CD3|C2orf39|C2orf56|C4orf14|C6orf153|C7orf44|CACNA1A|CADM1|CALY|CAND1|CAV2|CCDC123|CCDC40|CCDC41|CCDC52|CCDC56|CCNB1|CCNL1|CCT2|CD2…
									GO:0021700	developmental maturation	biological_process	9008	178	76	59	0.00531793	AGPAT6|AGRN|ANKS1A|AP1M1|AXL|BRCA2|CACNA1A|CBFB|CCNB1|CDK5R2|CDKN1C|CEBPA|DDIT3|DLD|EPAS1|FAM20C|FARP2|FEM1B|FGFR1|FLVCR1|FOXA1|FOXO3|GATA2|GATA3|HES1|HIF1A|IHH|IRX5|KCNMA1|KLF1|LEP|MAEA|MMP2|MSX2|MUTED|MYO5A|NKX6-1|NOTCH1|NR4A2|PAX2|PCSK4|PDE3A|PICK1|PLDN|PRKACA|PSEN1|PTEN|PTK2B|RBPJ|REN|RET|RHOA|RPS6KA2|SHANK1|SOX8|TFCP2L1|TMEM79|TRIP13|XBP1
									GO:0021587	cerebellum morphogenesis	biological_process	2075	37	24	16	0.0054502	ATP2B2|ATXN2|CACNA1A|CBLN1|CBS|DAB1|GRID2|HERC1|KNDC1|LDB1|LHX5|LMX1B|PCNT|RFX4|RORA|TRNP1
									GO:0030031	cell projection assembly	biological_process	7235	174	63	56	0.00563031	ACTN2|ARHGEF7|ARL6|B9D1|B9D2|BAIAP2|BBS10|C16orf63|C19orf51|C1orf89|C2CD3|CCDC123|CCDC41|CD2AP|CEP164|CEP290|CKLF|CYFIP1|DNM3|DZIP1|EZR|FGD4|GOLPH3|IFT140|IFT81|IQCB1|JUB|KIF3A|LPAR3|LRRC50|MTSS1|MTSS1L|MYH10|NCK1|NCK2|NUP85|ONECUT1|ONECUT2|PCM1|PCNT|RAC1|RAC3|RDX|RPGRIP1L|SH2B1|SPAG16|SRGAP2|TMEM107|TMEM138|TSGA10|TTC8|UBE2B|VANGL2|WASF2|WDR35|WDR51B
									GO:0022037	metencephalon development	biological_process	4512	88	45	32	0.00620769	ATG7|ATIC|ATP2B2|ATRN|ATXN2|BCL2|CACNA1A|CBLN1|CBS|CDK5R2|DAB1|FZD4|GRID2|HERC1|HOXA1|KNDC1|LDB1|LHX5|LMX1B|MYH10|NEUROD2|NR2C2|OGDH|OTX1|PCNT|RFX4|RORA|RPGRIP1L|SDF4|SSTR2|SSTR3|TRNP1
									GO:0021696	cerebellar cortex morphogenesis	biological_process	1809	29	20	13	0.00892804	ATP2B2|ATXN2|CACNA1A|CBLN1|GRID2|HERC1|KNDC1|LDB1|LHX5|PCNT|RFX4|RORA|TRNP1
									GO:0021697	cerebellar cortex formation	biological_process	1291	21	16	10	0.00982798	ATP2B2|ATXN2|CACNA1A|CBLN1|GRID2|HERC1|KNDC1|LDB1|LHX5|RORA
									GO:0046777	protein autophosphorylation	biological_process	8762	164	66	54	0.0110817	AATK|AIM1|ALK|CAMK2A|CAMK2D|CDS1|CLK1|CSK|DAPK1|DAPK3|DDR1|EEF2K|EIF2A|EPHB1|EPHB3|ERBB2|ERBB4|FGFR1|FGFR2|FLT1|FLT4|FYN|GRK5|HCK|IGF1R|INSR|JAK1|LMTK2|MAK|MAP3K10|MAP3K9|MAPK15|MAPKAPK5|MOBKL1A|MTOR|NTRK3|PASK|PDGFRA|PDPK1|PKD1|PRKACA|PRKD2|PTK2|PTK2B|SIK1|STK10|STK11|STK24|STK3|STK33|TNK1|ULK3|WNK2|YES1
									GO:0036064	ciliary basal body	cellular_component	1291	39	20	15	0.011426	B9D1|B9D2|C16orf63|C1orf89|DZIP1|IFT140|IFT88|RAB28|RPGRIP1L|RTTN|TTC8|TUBG1|WDR35|WDR51A|WDR51B
									GO:0004714	transmembrane receptor protein tyrosine kinase activity	molecular_function	4636	67	35	26	0.0115008	ALK|AXL|DDR1|EFNA3|EPHA5|EPHB1|EPHB3|ERBB2|ERBB4|FGFR1|FGFR2|FGFRL1|FLT1|FLT4|IGF1R|IGF2R|INSR|NTRK3|PDGFRA|PDGFRL|PTK7|RET|ROR1|ROR2|TIE1|TRIM27
									GO:0048841	regulation of axon extension involved in axon guidance	biological_process	958	13	8	7	0.0119919	CXCL12|PLXNA4|SEMA3A|SEMA3F|SEMA5A|SLIT1|WNT3
									GO:0004713	protein tyrosine kinase activity	molecular_function	8069	143	61	48	0.0130738	AATK|ALK|AXL|BAZ1B|CLK1|CSK|DDR1|EFNA3|EPHA5|EPHB1|EPHB3|ERBB2|ERBB4|FGFR1|FGFR2|FGFRL1|FLT1|FLT4|FYN|HCK|IGF1R|IGF2R|INSR|JAK1|JAK3|LMTK2|MAP2K5|MAP3K9|NTRK3|OBSCN|PDGFRA|PDGFRL|PLK4|PTK2|PTK2B|PTK7|RET|RIPK2|ROR1|ROR2|SCYL1|TEC|TIE1|TNK1|TNK2|TRIM27|TYK2|YES1
									GO:0000226	microtubule cytoskeleton organization	biological_process	11437	255	93	77	0.0149995	AIM1|ARHGEF10|ATXN3|BRCA2|BUB3|C16orf63|C1orf135|C6orf182|CCDC52|CCDC87|CDS1|CEP57|CEP72|CHP|CKAP5|CLASP1|CLIP1|CNP|CNTROB|CRIPT|CROCC|CSNK1D|DICER1|DST|DVL1|DYNC1H1|GPSM2|HAUS1|HAUS3|HOOK3|KIAA0101|KIF23|KIF2A|MAP6|MAP7|MAP9|MARK4|MAST1|MLH1|MYH9|NAV1|NCOR1|NEFM|NUSAP1|PARD3|PCM1|PCNT|PEX14|PLK1S1|PLK4|PPP2R4|PRC1|PRKCZ|PTK2|RACGAP1|RANBP10|RHOA|SEH1L|SMC3|SPAG5|SRGAP2|SSX2IP|TACC3|TBCE|TEKT1|TE…
									GO:0044450	microtubule organizing center part	cellular_component	4176	108	45	35	0.0166405	C16orf63|C2CD3|C3orf34|CCDC123|CCDC41|CCDC52|CCHCR1|CEP164|CEP290|CEP55|CEP76|CKAP5|CLASP1|CNTROB|CROCC|DZIP1|FLOT1|HOOK3|IFT88|KIAA0562|MAST1|PAX2|PCIF1|PCM1|PCNT|PLK4|SDCCAG8|SSX2IP|TNKS2|TSKS|TUBD1|TUBG1|TUBGCP3|WDR51A|WDR51B
									GO:0034332	adherens junction organization	biological_process	3756	65	32	24	0.0171374	ACTB|ACTN2|ACTN3|BCL2|CADM1|CDH1|CDH15|CSK|DLC1|JUB|NUMB|NUMBL|PDPK1|PIP5K1C|PRR3|PTK2B|PVR|PVRL1|PVRL2|SMAD7|TAOK2|TBCD|THY1|ZNF703
									GO:0007045	cell-substrate adherens junction assembly	biological_process	1354	19	10	9	0.0187586	ACTN2|ACTN3|BCL2|DLC1|JUB|PDPK1|PTK2B|TAOK2|THY1
									GO:0048041	focal adhesion assembly	biological_process	1354	19	10	9	0.0187586	ACTN2|ACTN3|BCL2|DLC1|JUB|PDPK1|PTK2B|TAOK2|THY1
									GO:0007272	ensheathment of neurons	biological_process	3989	85	44	29	0.0194722	AKT2|ARHGEF10|ATRN|C1orf130|DICER1|ERBB2|FA2H|FIG4|GPC1|HEXB|ID4|KCNJ10|MAL|MPDZ|MPP5|MYO5A|NAB1|NF1|NKX6-2|NTF3|ODZ4|PMP22|POU3F1|PRX|PTEN|SCN8A|SKI|SOD1|ZNF24
									GO:0008366	axon ensheathment	biological_process	3989	85	44	29	0.0194722	AKT2|ARHGEF10|ATRN|C1orf130|DICER1|ERBB2|FA2H|FIG4|GPC1|HEXB|ID4|KCNJ10|MAL|MPDZ|MPP5|MYO5A|NAB1|NF1|NKX6-2|NTF3|ODZ4|PMP22|POU3F1|PRX|PTEN|SCN8A|SKI|SOD1|ZNF24
									GO:0032495	response to muramyl dipeptide	biological_process	607	12	6	6	0.0196871	CARD9|JAG1|MAPK14|NFKBIA|NOTCH1|RIPK2
									GO:0006638	neutral lipid metabolic process	biological_process	2983	91	38	29	0.0239729	ACACA|AGPAT1|AGPAT4|AGPAT5|AGPAT6|APOA5|APOB|CPT1A|DAGLA|DBI|DGAT2|DGKD|ELOVL4|ELOVL5|FASN|GPD1L|INSIG1|INSIG2|LCLAT1|LPCAT1|LPL|MTTP|PRKACA|PRKACB|PTPN11|SIRT1|SLC22A4|SNCA|TECR
									GO:0016601	Rac protein signal transduction	biological_process	433	13	7	6	0.0240645	ELMO1|FARP2|PTPLAD1|RHOU|TIAM1|WASF2
GO:0030554	adenyl nucleotide binding	molecular_function	59714	1474	517	424	3.30383e-06	AARS2|AARSD1|AATK|ABCA11P|ABCA5|ABCA7|ABCB1|ABCB4|ABCB9|ABCC4|ABCF3|ABCG1|ACACA|ACSF3|ACSS1|ACTB|ACTR1B|ACTR3|ACVR2A|ADCY4|ADCY6|ADCY9|ADK|AGK|AIM1|AK7|AKD1|AKT2|AKT3|ALDH18A1|ALK|ALPK2|ARSA|ASNA1|ATAD2B|ATAD3B|ATP10A|ATP10B|ATP11B|ATP12A|ATP13A1|ATP13A5|ATP2B2|ATP2C1|ATP5A1|ATP6V1A|ATP8A1|ATP8A2|ATP8B3|AXL|BACH1|BAP1|BAZ1B|BBS10|BCKDK|BMS1|BRSK2|BUB1|C10orf2|C12orf76|C1orf57|CABC1|CAMK1D|CAMK2A|…	GO:0005524	ATP binding	molecular_function	56687	1430	500	410	4.65009e-06	AARS2|AARSD1|AATK|ABCA11P|ABCA5|ABCA7|ABCB1|ABCB4|ABCB9|ABCC4|ABCF3|ABCG1|ACACA|ACSF3|ACSS1|ACTB|ACTR1B|ACTR3|ACVR2A|ADCY4|ADCY6|ADCY9|ADK|AGK|AIM1|AK7|AKD1|AKT2|AKT3|ALDH18A1|ALK|ALPK2|ARSA|ASNA1|ATAD2B|ATAD3B|ATP10A|ATP10B|ATP11B|ATP12A|ATP13A1|ATP13A5|ATP2B2|ATP2C1|ATP5A1|ATP6V1A|ATP8A1|ATP8A2|ATP8B3|AXL|BACH1|BAP1|BAZ1B|BBS10|BCKDK|BMS1|BRSK2|BUB1|C10orf2|C12orf76|C1orf57|CABC1|CAMK1D|CAMK2A|…
									GO:0032559	adenyl ribonucleotide binding	molecular_function	59224	1459	510	419	4.7741e-06	AARS2|AARSD1|AATK|ABCA11P|ABCA5|ABCA7|ABCB1|ABCB4|ABCB9|ABCC4|ABCF3|ABCG1|ACACA|ACSF3|ACSS1|ACTB|ACTR1B|ACTR3|ACVR2A|ADCY4|ADCY6|ADCY9|ADK|AGK|AIM1|AK7|AKD1|AKT2|AKT3|ALDH18A1|ALK|ALPK2|ARSA|ASNA1|ATAD2B|ATAD3B|ATP10A|ATP10B|ATP11B|ATP12A|ATP13A1|ATP13A5|ATP2B2|ATP2C1|ATP5A1|ATP6V1A|ATP8A1|ATP8A2|ATP8B3|AXL|BACH1|BAP1|BAZ1B|BBS10|BCKDK|BMS1|BRSK2|BUB1|C10orf2|C12orf76|C1orf57|CABC1|CAMK1D|CAMK2A|…
									GO:0035639	purine ribonucleoside triphosphate binding	molecular_function	67337	1739	591	484	1.60428e-05	AARS2|AARSD1|AATK|ABCA11P|ABCA5|ABCA7|ABCB1|ABCB4|ABCB9|ABCC4|ABCF3|ABCG1|ACACA|ACSF3|ACSS1|ACTB|ACTR1B|ACTR3|ACVR2A|ADCY4|ADCY6|ADCY9|ADK|ADSS|AGK|AIM1|AK7|AKD1|AKT2|AKT3|ALDH18A1|ALK|ALPK2|ARF1|ARF3|ARF4|ARL13B|ARL4A|ARL4C|ARL5A|ARL6|ARL8B|ARL9|ARSA|ASNA1|ATAD2B|ATAD3B|ATL2|ATL3|ATP10A|ATP10B|ATP11B|ATP12A|ATP13A1|ATP13A5|ATP2B2|ATP2C1|ATP5A1|ATP6V1A|ATP8A1|ATP8A2|ATP8B3|AXL|BACH1|BAP1|BAZ1B|BB…
									GO:0017076	purine nucleotide binding	molecular_function	70648	1793	609	499	1.67646e-05	AARS2|AARSD1|AATK|ABCA11P|ABCA5|ABCA7|ABCB1|ABCB4|ABCB9|ABCC4|ABCF3|ABCG1|ACACA|ACSF3|ACSS1|ACTB|ACTR1B|ACTR3|ACVR2A|ADCY4|ADCY6|ADCY9|ADK|ADSS|AGK|AIM1|AK7|AKD1|AKT2|AKT3|ALDH18A1|ALK|ALPK2|ARF1|ARF3|ARF4|ARL13B|ARL4A|ARL4C|ARL5A|ARL6|ARL8B|ARL9|ARSA|ASNA1|ATAD2B|ATAD3B|ATL2|ATL3|ATP10A|ATP10B|ATP11B|ATP12A|ATP13A1|ATP13A5|ATP2B2|ATP2C1|ATP5A1|ATP6V1A|ATP8A1|ATP8A2|ATP8B3|AXL|BACH1|BAP1|BAZ1B|BB…
									GO:0001883	purine nucleoside binding	molecular_function	67609	1750	594	486	1.90536e-05	AARS2|AARSD1|AATK|ABCA11P|ABCA5|ABCA7|ABCB1|ABCB4|ABCB9|ABCC4|ABCF3|ABCG1|ACACA|ACSF3|ACSS1|ACTB|ACTR1B|ACTR3|ACVR2A|ADA|ADCY4|ADCY6|ADCY9|ADK|ADSS|AGK|AIM1|AK7|AKD1|AKT2|AKT3|ALDH18A1|ALK|ALPK2|ARF1|ARF3|ARF4|ARL13B|ARL4A|ARL4C|ARL5A|ARL6|ARL8B|ARL9|ARSA|ASNA1|ATAD2B|ATAD3B|ATL2|ATL3|ATP10A|ATP10B|ATP11B|ATP12A|ATP13A1|ATP13A5|ATP2B2|ATP2C1|ATP5A1|ATP6V1A|ATP8A1|ATP8A2|ATP8B3|AXL|BACH1|BAP1|BAZ1…
									GO:0032549	ribonucleoside binding	molecular_function	67647	1751	593	486	2.03749e-05	AARS2|AARSD1|AATK|ABCA11P|ABCA5|ABCA7|ABCB1|ABCB4|ABCB9|ABCC4|ABCF3|ABCG1|ACACA|ACSF3|ACSS1|ACTB|ACTR1B|ACTR3|ACVR2A|ADCY4|ADCY6|ADCY9|ADK|ADSS|AGK|AIM1|AK7|AKD1|AKT2|AKT3|ALDH18A1|ALK|ALPK2|ARF1|ARF3|ARF4|ARL13B|ARL4A|ARL4C|ARL5A|ARL6|ARL8B|ARL9|ARSA|ASNA1|ATAD2B|ATAD3B|ATL2|ATL3|ATP10A|ATP10B|ATP11B|ATP12A|ATP13A1|ATP13A5|ATP2B2|ATP2C1|ATP5A1|ATP6V1A|ATP8A1|ATP8A2|ATP8B3|AXL|BACH1|BAP1|BAZ1B|BB…
									GO:0032555	purine ribonucleotide binding	molecular_function	70122	1776	602	494	2.06319e-05	AARS2|AARSD1|AATK|ABCA11P|ABCA5|ABCA7|ABCB1|ABCB4|ABCB9|ABCC4|ABCF3|ABCG1|ACACA|ACSF3|ACSS1|ACTB|ACTR1B|ACTR3|ACVR2A|ADCY4|ADCY6|ADCY9|ADK|ADSS|AGK|AIM1|AK7|AKD1|AKT2|AKT3|ALDH18A1|ALK|ALPK2|ARF1|ARF3|ARF4|ARL13B|ARL4A|ARL4C|ARL5A|ARL6|ARL8B|ARL9|ARSA|ASNA1|ATAD2B|ATAD3B|ATL2|ATL3|ATP10A|ATP10B|ATP11B|ATP12A|ATP13A1|ATP13A5|ATP2B2|ATP2C1|ATP5A1|ATP6V1A|ATP8A1|ATP8A2|ATP8B3|AXL|BACH1|BAP1|BAZ1B|BB…
									GO:0001882	nucleoside binding	molecular_function	67780	1760	596	488	2.07406e-05	AARS2|AARSD1|AATK|ABCA11P|ABCA5|ABCA7|ABCB1|ABCB4|ABCB9|ABCC4|ABCF3|ABCG1|ACACA|ACSF3|ACSS1|ACTB|ACTR1B|ACTR3|ACVR2A|ADA|ADCY4|ADCY6|ADCY9|ADK|ADSS|AGK|AIM1|AK7|AKD1|AKT2|AKT3|ALDH18A1|ALK|ALPK2|ARF1|ARF3|ARF4|ARL13B|ARL4A|ARL4C|ARL5A|ARL6|ARL8B|ARL9|ARSA|ASNA1|ATAD2B|ATAD3B|ATL2|ATL3|ATP10A|ATP10B|ATP11B|ATP12A|ATP13A1|ATP13A5|ATP2B2|ATP2C1|ATP5A1|ATP6V1A|ATP8A1|ATP8A2|ATP8B3|AXL|BACH1|BAP1|BAZ1…
									GO:0032550	purine ribonucleoside binding	molecular_function	67538	1747	591	484	2.66214e-05	AARS2|AARSD1|AATK|ABCA11P|ABCA5|ABCA7|ABCB1|ABCB4|ABCB9|ABCC4|ABCF3|ABCG1|ACACA|ACSF3|ACSS1|ACTB|ACTR1B|ACTR3|ACVR2A|ADCY4|ADCY6|ADCY9|ADK|ADSS|AGK|AIM1|AK7|AKD1|AKT2|AKT3|ALDH18A1|ALK|ALPK2|ARF1|ARF3|ARF4|ARL13B|ARL4A|ARL4C|ARL5A|ARL6|ARL8B|ARL9|ARSA|ASNA1|ATAD2B|ATAD3B|ATL2|ATL3|ATP10A|ATP10B|ATP11B|ATP12A|ATP13A1|ATP13A5|ATP2B2|ATP2C1|ATP5A1|ATP6V1A|ATP8A1|ATP8A2|ATP8B3|AXL|BACH1|BAP1|BAZ1B|BB…
									GO:0032553	ribonucleotide binding	molecular_function	70552	1792	602	494	5.50698e-05	AARS2|AARSD1|AATK|ABCA11P|ABCA5|ABCA7|ABCB1|ABCB4|ABCB9|ABCC4|ABCF3|ABCG1|ACACA|ACSF3|ACSS1|ACTB|ACTR1B|ACTR3|ACVR2A|ADCY4|ADCY6|ADCY9|ADK|ADSS|AGK|AIM1|AK7|AKD1|AKT2|AKT3|ALDH18A1|ALK|ALPK2|ARF1|ARF3|ARF4|ARL13B|ARL4A|ARL4C|ARL5A|ARL6|ARL8B|ARL9|ARSA|ASNA1|ATAD2B|ATAD3B|ATL2|ATL3|ATP10A|ATP10B|ATP11B|ATP12A|ATP13A1|ATP13A5|ATP2B2|ATP2C1|ATP5A1|ATP6V1A|ATP8A1|ATP8A2|ATP8B3|AXL|BACH1|BAP1|BAZ1B|BB…
									GO:0016772	transferase activity	transferring phosphorus-containing groups	38031	901	324	261	0.0002609	AASDHPPT|AATK|ACAD11|ACVR2A|ADCK4|ADK|AGK|AIM1|AK7|AKD1|AKT2|AKT3|ALDH18A1|ALK|ALPK2|AXL|BAZ1B|BCKDK|BRSK2|BUB1|CABC1|CALM1|CALM2|CAMK1D|CAMK2A|CAMK2D|CAMK4|CAMKK1|CAMKV|CAST|CCDC111|CCNB1|CCNE1|CCNK|CD3EAP|CDC42BPB|CDC7|CDK10|CDK11B|CDK18|CDK19|CDK6|CDKN3|CDS1|CERK|CHKB-CPT1B|CLK1|CMPK1|CMPK2|COASY|CRCP|CSK|CSNK1D|CSNK1E|CSNK1G3|CSNK2B|CTDP1|DAK|DAPK1|DAPK3|DCAKD|DCLK2|DDR1|DGKD|DGKG|DGKZ|DLG1|D…
									GO:0016301	kinase activity	molecular_function	33846	766	279	226	0.000334063	AATK|ACVR2A|ADCK4|ADK|AGK|AIM1|AK7|AKD1|AKT2|AKT3|ALDH18A1|ALK|ALPK2|AXL|BAZ1B|BCKDK|BRSK2|BUB1|CABC1|CALM1|CALM2|CAMK1D|CAMK2A|CAMK2D|CAMK4|CAMKK1|CAMKV|CCNB1|CCNE1|CCNK|CDC42BPB|CDC7|CDK10|CDK11B|CDK18|CDK19|CDK6|CDKN3|CDS1|CERK|CLK1|CMPK1|CMPK2|COASY|CSK|CSNK1D|CSNK1E|CSNK1G3|CSNK2B|DAK|DAPK1|DAPK3|DCAKD|DCLK2|DDR1|DGKD|DGKG|DGKZ|DLG1|DTYMK|EEF2K|EFNA3|EIF2AK4|EPHA5|EPHB1|EPHB3|EPS8L1|ERBB2|ER…
									GO:0006796	phosphate-containing compound metabolic process	biological_process	76541	1755	621	485	0.000334754	AATK|ABCB1|ABCB4|ABCB9|ABCG1|ACACA|ACP6|ACYP2|ADA|ADAL|ADCY4|ADCY6|ADCY9|ADCYAP1|ADK|ADM2|ADRA2B|ADSS|AGPAT1|AGPAT4|AGPAT5|AGPAT6|AIM1|AK7|AKD1|AKT3|ALK|ARF1|ARF3|ARL4C|ARL8B|ATIC|ATL2|ATL3|ATP10A|ATP11B|ATP12A|ATP2B2|ATP2C1|ATP5A1|ATP5C1|ATP5G1|ATP5G2|ATP5G3|ATP5J2|ATP5L|ATP6V0E2|ATP6V1A|ATP6V1C1|ATP6V1F|ATP8A1|ATP8B3|AXL|BACH1|BAD|BAZ1B|BCKDK|BCL2|BDNF|BMP4|BRSK2|C19orf39|C4orf14|C6orf108|CALM1…
									GO:0006793	phosphorus metabolic process	biological_process	77468	1794	631	493	0.000437431	AATK|ABCB1|ABCB4|ABCB9|ABCG1|ACACA|ACP6|ACSS1|ACYP2|ADA|ADAL|ADCY4|ADCY6|ADCY9|ADCYAP1|ADK|ADM2|ADRA2B|ADSS|AGPAT1|AGPAT4|AGPAT5|AGPAT6|AIM1|AK7|AKD1|AKT3|ALK|ARF1|ARF3|ARL4C|ARL8B|ATIC|ATL2|ATL3|ATP10A|ATP11B|ATP12A|ATP2B2|ATP2C1|ATP5A1|ATP5C1|ATP5G1|ATP5G2|ATP5G3|ATP5J2|ATP5L|ATP6V0E2|ATP6V1A|ATP6V1C1|ATP6V1F|ATP8A1|ATP8B3|AXL|BACH1|BAD|BAZ1B|BCKDK|BCL2|BDNF|BMP4|BRSK2|C19orf39|C4orf14|C6orf108…
									GO:0016740	transferase activity	molecular_function	63460	1725	574	462	0.000561132	AASDHPPT|AATK|ACAD11|ACVR2A|ADCK4|ADK|AGK|AGL|AGPAT1|AGPAT4|AGPAT5|AGPAT6|AGXT|AIM1|AK7|AKD1|AKT2|AKT3|ALDH18A1|ALG12|ALG5|ALK|ALPK2|ASH2L|ATIC|AXL|B3GALNT1|B3GALT4|B3GALT5|B3GAT1|B3GNT4|B3GNTL1|B4GALNT1|BAZ1B|BCKDK|BRCA2|BRSK2|BUB1|C12orf41|C1orf66|C2orf34|C2orf56|C3orf21|C6orf108|C6orf134|CABC1|CALM1|CALM2|CAMK1D|CAMK2A|CAMK2D|CAMK4|CAMKK1|CAMKV|CARM1|CAST|CCDC111|CCNB1|CCNE1|CCNK|CD3EAP|CDC42B…
									GO:0016773	phosphotransferase activity	alcohol group as acceptor	31543	691	251	203	0.00118657	AATK|ACVR2A|ADCK4|ADK|AGK|AIM1|AKT2|AKT3|ALK|ALPK2|AXL|BAZ1B|BCKDK|BRSK2|BUB1|CABC1|CAMK1D|CAMK2A|CAMK2D|CAMK4|CAMKK1|CAMKV|CCNK|CDC42BPB|CDC7|CDK10|CDK11B|CDK18|CDK19|CDK6|CDKN3|CDS1|CERK|CLK1|COASY|CSK|CSNK1D|CSNK1E|CSNK1G3|CSNK2B|DAK|DAPK1|DAPK3|DCAKD|DCLK2|DDR1|DGKD|DGKG|DGKZ|EEF2K|EFNA3|EIF2AK4|EPHA5|EPHB1|EPHB3|ERBB2|ERBB4|ERCC3|FAM20C|FASTKD5|FGFR1|FGFR2|FGFRL1|FLT1|FLT4|FUK|FYN|GAK|GK5|GR…
									GO:0004672	protein kinase activity	molecular_function	26913	579	215	173	0.00129415	AATK|ACVR2A|ADCK4|AIM1|AKT2|AKT3|ALK|ALPK2|AXL|BAZ1B|BCKDK|BRSK2|BUB1|CABC1|CAMK1D|CAMK2A|CAMK2D|CAMK4|CAMKK1|CAMKV|CCNK|CDC42BPB|CDC7|CDK10|CDK11B|CDK18|CDK19|CDK6|CDKN3|CDS1|CLK1|CSK|CSNK1D|CSNK1E|CSNK1G3|CSNK2B|DAPK1|DAPK3|DCLK2|DDR1|EEF2K|EFNA3|EIF2AK4|EPHA5|EPHB1|EPHB3|ERBB2|ERBB4|ERCC3|FAM20C|FASTKD5|FGFR1|FGFR2|FGFRL1|FLT1|FLT4|FYN|GAK|GRK4|GRK5|GTF2H4|GUCY2D|HCK|HIPK1|IGF1R|IGF2R|INSR|ITP…
									GO:0016310	phosphorylation	biological_process	36183	768	286	223	0.00204993	AATK|ADM2|ADRA2B|AIM1|AK7|AKD1|AKT3|ALK|ATP5C1|AXL|BAZ1B|BCKDK|BCL2|BDNF|BMP4|BRSK2|CAMK2A|CAMK2D|CAMK4|CCNB1|CCNE1|CCNK|CDC42BPB|CDK11B|CDK2AP1|CDK6|CDS1|CERK|CFL1|CLK1|CLSPN|CMPK1|CMPK2|COQ9|CRKL|CSK|CSNK1D|CSNK1E|CSNK2B|CTBP1|DAB2IP|DAPK1|DAPK3|DAXX|DDR1|DGKZ|DLD|DLG1|DTYMK|DUSP4|DUSP6|EEF2K|EFNA3|EIF2A|EIF2AK4|EPHA5|EPHB1|EPHB3|ERBB2|ERBB4|ERC1|ERCC6|FGF14|FGFR1|FGFR2|FGFRL1|FLT1|FLT4|FOS|FYN…
									GO:0017111	nucleoside-triphosphatase activity	molecular_function	27468	735	252	205	0.00294573	ABCA11P|ABCA5|ABCA7|ABCB1|ABCB4|ABCB9|ABCC4|ABCF3|ABCG1|AKD1|ARF1|ARF3|ARL4C|ARL8B|ARSA|ASNA1|ATAD2B|ATAD3B|ATL2|ATL3|ATP10A|ATP10B|ATP11B|ATP12A|ATP13A1|ATP13A5|ATP2B2|ATP2C1|ATP5A1|ATP5C1|ATP5J2|ATP5L|ATP6V0E2|ATP6V1A|ATP6V1C1|ATP6V1E2|ATP6V1F|ATP6V1G2|ATP8A1|ATP8A2|ATP8B3|BACH1|C10orf2|C19orf39|C1orf57|C4orf14|CCNL1|CGNL1|CHD1L|CHD2|CHD4|CHD5|CHD6|CHD8|CHD9|CLPX|CRBN|DDX1|DDX17|DDX24|DDX39|DDX…
									GO:0016887	ATPase activity	molecular_function	13738	350	125	105	0.00307136	ABCA11P|ABCA5|ABCA7|ABCB1|ABCB4|ABCB9|ABCC4|ABCF3|ABCG1|ARSA|ASNA1|ATP10A|ATP10B|ATP11B|ATP12A|ATP13A1|ATP13A5|ATP2B2|ATP2C1|ATP5A1|ATP5C1|ATP5J2|ATP5L|ATP6V0E2|ATP6V1A|ATP6V1C1|ATP6V1E2|ATP6V1F|ATP6V1G2|ATP8A1|ATP8A2|ATP8B3|BACH1|C19orf39|CHD1L|CHD2|CHD4|CHD5|CHD6|CHD8|CLPX|CRBN|DDX1|DDX17|DDX24|DDX39|DDX4|DDX41|DDX42|DDX54|DDX56|DHX29|DHX30|DHX38|DHX8|DICER1|DNA2|DNAH11|DNAH17|DYNC1H1|EIF4A2|ER…
									GO:0009117	nucleotide metabolic process	biological_process	24315	614	217	175	0.00317961	ABCB1|ABCB4|ABCB9|ABCG1|ACACA|ADA|ADAL|ADCY4|ADCY6|ADCY9|ADCYAP1|ADK|ADSS|AK7|AKD1|ARF1|ARF3|ARL4C|ARL8B|ATIC|ATL2|ATL3|ATP10A|ATP11B|ATP12A|ATP2B2|ATP2C1|ATP5A1|ATP5C1|ATP5G1|ATP5G2|ATP5G3|ATP5J2|ATP5L|ATP6V0E2|ATP6V1A|ATP6V1C1|ATP6V1F|ATP8A1|ATP8B3|BACH1|BAD|C19orf39|C4orf14|C6orf108|CHD1L|CHD2|CHD4|CHD8|CMPK1|CMPK2|CNP|COASY|DCAKD|DCTD|DDX1|DDX17|DDX54|DDX56|DERA|DHX8|DLG1|DNA2|DNM2|DNM3|DTYMK…
									GO:0006753	nucleoside phosphate metabolic process	biological_process	24427	620	218	176	0.0036123	ABCB1|ABCB4|ABCB9|ABCG1|ACACA|ADA|ADAL|ADCY4|ADCY6|ADCY9|ADCYAP1|ADK|ADSS|AK7|AKD1|ARF1|ARF3|ARL4C|ARL8B|ATIC|ATL2|ATL3|ATP10A|ATP11B|ATP12A|ATP2B2|ATP2C1|ATP5A1|ATP5C1|ATP5G1|ATP5G2|ATP5G3|ATP5J2|ATP5L|ATP6V0E2|ATP6V1A|ATP6V1C1|ATP6V1F|ATP8A1|ATP8B3|BACH1|BAD|C19orf39|C4orf14|C6orf108|CHD1L|CHD2|CHD4|CHD8|CMPK1|CMPK2|CNP|COASY|DCAKD|DCTD|DCTPP1|DDX1|DDX17|DDX54|DDX56|DERA|DHX8|DLG1|DNA2|DNM2|DNM…
									GO:0006468	protein phosphorylation	biological_process	25797	513	196	154	0.00371103	AATK|ADM2|AIM1|AKT3|ALK|AXL|BAZ1B|BCL2|BMP4|BRSK2|CAMK2A|CAMK2D|CAMK4|CCNB1|CCNE1|CCNK|CDC42BPB|CDK11B|CDK2AP1|CDK6|CDS1|CFL1|CLK1|CLSPN|CSK|CSNK1D|CSNK1E|CSNK2B|CTBP1|DAB2IP|DAPK1|DAPK3|DDR1|EEF2K|EFNA3|EIF2A|EIF2AK4|EPHA5|EPHB1|EPHB3|ERBB2|ERBB4|ERC1|FGFR1|FGFR2|FGFRL1|FLT1|FLT4|FYN|GDF6|GHR|GRK5|GTF2H4|HCK|IGF1R|IGF2R|ILF3|INSR|JAK1|JAK3|LATS2|LEP|LMTK2|LTBP1|MAK|MAML1|MAP3K10|MAP3K7|MAP3K9|MA…
									GO:0016818	hydrolase activity	acting on acid anhydrides	28803	775	264	214	0.00394756	ABCA11P|ABCA5|ABCA7|ABCB1|ABCB4|ABCB9|ABCC4|ABCF3|ABCG1|ACYP2|AKD1|ARF1|ARF3|ARL4C|ARL8B|ARSA|ASNA1|ATAD2B|ATAD3B|ATL2|ATL3|ATP10A|ATP10B|ATP11B|ATP12A|ATP13A1|ATP13A5|ATP2B2|ATP2C1|ATP5A1|ATP5C1|ATP5J2|ATP5L|ATP6V0E2|ATP6V1A|ATP6V1C1|ATP6V1E2|ATP6V1F|ATP6V1G2|ATP8A1|ATP8A2|ATP8B3|BACH1|C10orf2|C17orf48|C19orf39|C1orf57|C4orf14|CCNL1|CGNL1|CHD1L|CHD2|CHD4|CHD5|CHD6|CHD8|CHD9|CLPX|CRBN|DCP2|DCTPP1…
									GO:0009143	nucleoside triphosphate catabolic process	biological_process	12721	314	117	95	0.00411781	ABCB1|ABCB4|ABCB9|ABCG1|ADA|ADSS|ARF1|ARF3|ARL4C|ARL8B|ATL2|ATL3|ATP10A|ATP11B|ATP2B2|ATP2C1|ATP5A1|ATP5C1|ATP5J2|ATP5L|ATP6V0E2|ATP6V1C1|ATP6V1F|ATP8A1|ATP8B3|BACH1|C19orf39|C4orf14|CHD1L|CHD2|CHD4|CHD8|DCTPP1|DDX1|DDX17|DDX54|DDX56|DHX8|DNA2|DNM2|DNM3|ERCC6|GCH1|GFM2|GNB1|GNG3|GNL1|GSPT1|GTF2H4|GTPBP4|GTPBP5|HSPD1|IGHMBP2|LONP2|MACF1|MCM2|MCM4|MCM7|MLH1|MRE11A|MSH2|MSH5|MTG1|MYH10|MYH9|MYO10|NB…
									GO:0009146	purine nucleoside triphosphate catabolic process	biological_process	12672	310	116	94	0.0041838	ABCB1|ABCB4|ABCB9|ABCG1|ADA|ADSS|ARF1|ARF3|ARL4C|ARL8B|ATL2|ATL3|ATP10A|ATP11B|ATP2B2|ATP2C1|ATP5A1|ATP5C1|ATP5J2|ATP5L|ATP6V0E2|ATP6V1C1|ATP6V1F|ATP8A1|ATP8B3|BACH1|C19orf39|C4orf14|CHD1L|CHD2|CHD4|CHD8|DDX1|DDX17|DDX54|DDX56|DHX8|DNA2|DNM2|DNM3|ERCC6|GCH1|GFM2|GNB1|GNG3|GNL1|GSPT1|GTF2H4|GTPBP4|GTPBP5|HSPD1|IGHMBP2|LONP2|MACF1|MCM2|MCM4|MCM7|MLH1|MRE11A|MSH2|MSH5|MTG1|MYH10|MYH9|MYO10|NBN|PICK1…
									GO:0016462	pyrophosphatase activity	molecular_function	28734	772	263	213	0.00424636	ABCA11P|ABCA5|ABCA7|ABCB1|ABCB4|ABCB9|ABCC4|ABCF3|ABCG1|AKD1|ARF1|ARF3|ARL4C|ARL8B|ARSA|ASNA1|ATAD2B|ATAD3B|ATL2|ATL3|ATP10A|ATP10B|ATP11B|ATP12A|ATP13A1|ATP13A5|ATP2B2|ATP2C1|ATP5A1|ATP5C1|ATP5J2|ATP5L|ATP6V0E2|ATP6V1A|ATP6V1C1|ATP6V1E2|ATP6V1F|ATP6V1G2|ATP8A1|ATP8A2|ATP8B3|BACH1|C10orf2|C17orf48|C19orf39|C1orf57|C4orf14|CCNL1|CGNL1|CHD1L|CHD2|CHD4|CHD5|CHD6|CHD8|CHD9|CLPX|CRBN|DCP2|DCTPP1|DDX1|…
									GO:0004386	helicase activity	molecular_function	4902	145	61	47	0.00431613	BACH1|C10orf2|CCNL1|CHD1L|CHD2|CHD4|CHD5|CHD6|CHD8|CHD9|DDX1|DDX17|DDX24|DDX39|DDX4|DDX41|DDX42|DDX54|DDX56|DHX29|DHX30|DHX38|DHX8|DICER1|DNA2|EIF4A2|EP400|ERCC3|ERCC6|GTF2H4|HELQ|HELZ|IGHMBP2|MCM2|MCM4|MCM7|MRE11A|NAV2|NBN|POLQ|RAD54L|RECQL|SKIV2L2|SMARCA5|SMARCAL1|SRCAP|TDRD9
									GO:0016817	hydrolase activity	acting on acid anhydrides	28851	779	264	214	0.00499413	ABCA11P|ABCA5|ABCA7|ABCB1|ABCB4|ABCB9|ABCC4|ABCF3|ABCG1|ACYP2|AKD1|ARF1|ARF3|ARL4C|ARL8B|ARSA|ASNA1|ATAD2B|ATAD3B|ATL2|ATL3|ATP10A|ATP10B|ATP11B|ATP12A|ATP13A1|ATP13A5|ATP2B2|ATP2C1|ATP5A1|ATP5C1|ATP5J2|ATP5L|ATP6V0E2|ATP6V1A|ATP6V1C1|ATP6V1E2|ATP6V1F|ATP6V1G2|ATP8A1|ATP8A2|ATP8B3|BACH1|C10orf2|C17orf48|C19orf39|C1orf57|C4orf14|CCNL1|CGNL1|CHD1L|CHD2|CHD4|CHD5|CHD6|CHD8|CHD9|CLPX|CRBN|DCP2|DCTPP1…
									GO:0009203	ribonucleoside triphosphate catabolic process	biological_process	12653	308	115	93	0.005168	ABCB1|ABCB4|ABCB9|ABCG1|ADSS|ARF1|ARF3|ARL4C|ARL8B|ATL2|ATL3|ATP10A|ATP11B|ATP2B2|ATP2C1|ATP5A1|ATP5C1|ATP5J2|ATP5L|ATP6V0E2|ATP6V1C1|ATP6V1F|ATP8A1|ATP8B3|BACH1|C19orf39|C4orf14|CHD1L|CHD2|CHD4|CHD8|DDX1|DDX17|DDX54|DDX56|DHX8|DNA2|DNM2|DNM3|ERCC6|GCH1|GFM2|GNB1|GNG3|GNL1|GSPT1|GTF2H4|GTPBP4|GTPBP5|HSPD1|IGHMBP2|LONP2|MACF1|MCM2|MCM4|MCM7|MLH1|MRE11A|MSH2|MSH5|MTG1|MYH10|MYH9|MYO10|NBN|PICK1|POL…
									GO:0009207	purine ribonucleoside triphosphate catabolic process	biological_process	12653	308	115	93	0.005168	ABCB1|ABCB4|ABCB9|ABCG1|ADSS|ARF1|ARF3|ARL4C|ARL8B|ATL2|ATL3|ATP10A|ATP11B|ATP2B2|ATP2C1|ATP5A1|ATP5C1|ATP5J2|ATP5L|ATP6V0E2|ATP6V1C1|ATP6V1F|ATP8A1|ATP8B3|BACH1|C19orf39|C4orf14|CHD1L|CHD2|CHD4|CHD8|DDX1|DDX17|DDX54|DDX56|DHX8|DNA2|DNM2|DNM3|ERCC6|GCH1|GFM2|GNB1|GNG3|GNL1|GSPT1|GTF2H4|GTPBP4|GTPBP5|HSPD1|IGHMBP2|LONP2|MACF1|MCM2|MCM4|MCM7|MLH1|MRE11A|MSH2|MSH5|MTG1|MYH10|MYH9|MYO10|NBN|PICK1|POL…
									GO:0042623	ATPase activity	coupled	11013	272	102	83	0.00522328	ABCB1|ABCB4|ABCB9|ABCC4|ABCG1|ATP10A|ATP10B|ATP11B|ATP12A|ATP13A1|ATP13A5|ATP2B2|ATP2C1|ATP5A1|ATP5C1|ATP6V0E2|ATP6V1A|ATP6V1C1|ATP6V1E2|ATP6V1F|ATP6V1G2|ATP8A1|ATP8A2|ATP8B3|BACH1|CHD1L|CHD2|CHD4|CHD5|CHD6|CHD8|CLPX|CRBN|DDX1|DDX17|DDX24|DDX39|DDX4|DDX41|DDX42|DDX54|DDX56|DHX29|DHX30|DHX38|DHX8|DICER1|DNA2|EIF4A2|ERCC3|ERCC6|GTF2H4|HELQ|IGHMBP2|KATNAL1|LONP1|LONP2|LONRF1|MCM2|MCM4|MCM7|MRE11A|MS…
									GO:0006152	purine nucleoside catabolic process	biological_process	12858	317	118	95	0.00571393	ABCB1|ABCB4|ABCB9|ABCG1|ADA|ADAL|ADSS|ARF1|ARF3|ARL4C|ARL8B|ATL2|ATL3|ATP10A|ATP11B|ATP2B2|ATP2C1|ATP5A1|ATP5C1|ATP5J2|ATP5L|ATP6V0E2|ATP6V1C1|ATP6V1F|ATP8A1|ATP8B3|BACH1|C19orf39|C4orf14|CHD1L|CHD2|CHD4|CHD8|DDX1|DDX17|DDX54|DDX56|DHX8|DNA2|DNM2|DNM3|ERCC6|GCH1|GFM2|GNB1|GNG3|GNL1|GSPT1|GTF2H4|GTPBP4|GTPBP5|HSPD1|IGHMBP2|LONP2|MACF1|MCM2|MCM4|MCM7|MLH1|MRE11A|MSH2|MSH5|MTG1|MYH10|MYH9|MYO10|NBN|…
									GO:0046130	purine ribonucleoside catabolic process	biological_process	12858	317	118	95	0.00571393	ABCB1|ABCB4|ABCB9|ABCG1|ADA|ADAL|ADSS|ARF1|ARF3|ARL4C|ARL8B|ATL2|ATL3|ATP10A|ATP11B|ATP2B2|ATP2C1|ATP5A1|ATP5C1|ATP5J2|ATP5L|ATP6V0E2|ATP6V1C1|ATP6V1F|ATP8A1|ATP8B3|BACH1|C19orf39|C4orf14|CHD1L|CHD2|CHD4|CHD8|DDX1|DDX17|DDX54|DDX56|DHX8|DNA2|DNM2|DNM3|ERCC6|GCH1|GFM2|GNB1|GNG3|GNL1|GSPT1|GTF2H4|GTPBP4|GTPBP5|HSPD1|IGHMBP2|LONP2|MACF1|MCM2|MCM4|MCM7|MLH1|MRE11A|MSH2|MSH5|MTG1|MYH10|MYH9|MYO10|NBN|…
									GO:0009261	ribonucleotide catabolic process	biological_process	14156	333	123	100	0.00576445	ABCB1|ABCB4|ABCB9|ABCG1|ADSS|ARF1|ARF3|ARL4C|ARL8B|ATL2|ATL3|ATP10A|ATP11B|ATP2B2|ATP2C1|ATP5A1|ATP5C1|ATP5J2|ATP5L|ATP6V0E2|ATP6V1C1|ATP6V1F|ATP8A1|ATP8B3|BACH1|C19orf39|C4orf14|CHD1L|CHD2|CHD4|CHD8|DDX1|DDX17|DDX54|DDX56|DHX8|DNA2|DNM2|DNM3|ENTPD4|ERCC6|GCH1|GFM2|GNB1|GNG3|GNL1|GSPT1|GTF2H4|GTPBP4|GTPBP5|HSPD1|IGHMBP2|LONP2|MACF1|MCM2|MCM4|MCM7|MLH1|MRE11A|MSH2|MSH5|MTG1|MYH10|MYH9|MYO10|NBN|PD…
									GO:1901292	nucleoside phosphate catabolic process	biological_process	15209	369	133	109	0.00621212	ABCB1|ABCB4|ABCB9|ABCG1|ADA|ADSS|ARF1|ARF3|ARL4C|ARL8B|ATL2|ATL3|ATP10A|ATP11B|ATP2B2|ATP2C1|ATP5A1|ATP5C1|ATP5J2|ATP5L|ATP6V0E2|ATP6V1C1|ATP6V1F|ATP8A1|ATP8B3|BACH1|C19orf39|C4orf14|C6orf108|CHD1L|CHD2|CHD4|CHD8|CNP|DCTPP1|DDX1|DDX17|DDX54|DDX56|DERA|DHX8|DNA2|DNM2|DNM3|ENTPD4|ERCC6|GCH1|GFM2|GNB1|GNG3|GNL1|GSPT1|GTF2H4|GTPBP4|GTPBP5|HSPD1|IGHMBP2|LONP2|MACF1|MCM2|MCM4|MCM7|MED1|MGAT1|MLH1|MRE11…
									GO:0055086	nucleobase-containing small molecule metabolic process	biological_process	25867	665	229	185	0.00689861	ABCB1|ABCB4|ABCB9|ABCG1|ACACA|ADA|ADAL|ADCY4|ADCY6|ADCY9|ADCYAP1|ADK|ADSS|AK7|AKD1|APIP|ARF1|ARF3|ARL4C|ARL8B|ATIC|ATL2|ATL3|ATP10A|ATP11B|ATP12A|ATP2B2|ATP2C1|ATP5A1|ATP5C1|ATP5G1|ATP5G2|ATP5G3|ATP5J2|ATP5L|ATP6V0E2|ATP6V1A|ATP6V1C1|ATP6V1F|ATP8A1|ATP8B3|BACH1|BAD|C19orf39|C4orf14|C6orf108|C6orf130|CHD1L|CHD2|CHD4|CHD8|CMPK1|CMPK2|CNP|COASY|CRMP1|DCAKD|DCTD|DCTPP1|DDX1|DDX17|DDX54|DDX56|DERA|DHX…
									GO:0009166	nucleotide catabolic process	biological_process	15082	362	131	107	0.00691763	ABCB1|ABCB4|ABCB9|ABCG1|ADA|ADSS|ARF1|ARF3|ARL4C|ARL8B|ATL2|ATL3|ATP10A|ATP11B|ATP2B2|ATP2C1|ATP5A1|ATP5C1|ATP5J2|ATP5L|ATP6V0E2|ATP6V1C1|ATP6V1F|ATP8A1|ATP8B3|BACH1|C19orf39|C4orf14|CHD1L|CHD2|CHD4|CHD8|CNP|DDX1|DDX17|DDX54|DDX56|DERA|DHX8|DNA2|DNM2|DNM3|ENTPD4|ERCC6|GCH1|GFM2|GNB1|GNG3|GNL1|GSPT1|GTF2H4|GTPBP4|GTPBP5|HSPD1|IGHMBP2|LONP2|MACF1|MCM2|MCM4|MCM7|MED1|MGAT1|MLH1|MRE11A|MSH2|MSH5|MTG1…
									GO:0009259	ribonucleotide metabolic process	biological_process	19547	463	166	134	0.00738164	ABCB1|ABCB4|ABCB9|ABCG1|ACACA|ADCY4|ADCY6|ADCYAP1|ADK|ADSS|AKD1|ARF1|ARF3|ARL4C|ARL8B|ATIC|ATL2|ATL3|ATP10A|ATP11B|ATP12A|ATP2B2|ATP2C1|ATP5A1|ATP5C1|ATP5G1|ATP5G2|ATP5G3|ATP5J2|ATP5L|ATP6V0E2|ATP6V1A|ATP6V1C1|ATP6V1F|ATP8A1|ATP8B3|BACH1|BAD|C19orf39|C4orf14|CHD1L|CHD2|CHD4|CHD8|CMPK1|COASY|DCAKD|DDX1|DDX17|DDX54|DDX56|DHX8|DNA2|DNM2|DNM3|ENTPD4|ERCC6|GCH1|GFM2|GNAS|GNB1|GNG3|GNL1|GSPT1|GTF2H4|GT…
									GO:0009142	nucleoside triphosphate biosynthetic process	biological_process	2119	64	28	23	0.00749782	ADK|AK7|AKD1|ATP12A|ATP5A1|ATP5C1|ATP5G1|ATP5G2|ATP5G3|ATP5J2|ATP5L|CMPK1|CMPK2|DTYMK|NME1|NME1-NME2|NME6|PRKAG2|SLC25A13|STOML2|TBPL1|UCK2|UCKL1
									GO:0009154	purine ribonucleotide catabolic process	biological_process	14108	332	121	99	0.00754668	ABCB1|ABCB4|ABCB9|ABCG1|ADSS|ARF1|ARF3|ARL4C|ARL8B|ATL2|ATL3|ATP10A|ATP11B|ATP2B2|ATP2C1|ATP5A1|ATP5C1|ATP5J2|ATP5L|ATP6V0E2|ATP6V1C1|ATP6V1F|ATP8A1|ATP8B3|BACH1|C19orf39|C4orf14|CHD1L|CHD2|CHD4|CHD8|DDX1|DDX17|DDX54|DDX56|DHX8|DNA2|DNM2|DNM3|ERCC6|GCH1|GFM2|GNB1|GNG3|GNL1|GSPT1|GTF2H4|GTPBP4|GTPBP5|HSPD1|IGHMBP2|LONP2|MACF1|MCM2|MCM4|MCM7|MLH1|MRE11A|MSH2|MSH5|MTG1|MYH10|MYH9|MYO10|NBN|PDE11A|PD…
									GO:0009116	nucleoside metabolic process	biological_process	17930	467	167	133	0.00761386	ABCB1|ABCB4|ABCB9|ABCG1|ACACA|ADA|ADAL|ADCYAP1|ADK|ADSS|AKD1|APIP|ARF1|ARF3|ARL4C|ARL8B|ATIC|ATL2|ATL3|ATP10A|ATP11B|ATP12A|ATP2B2|ATP2C1|ATP5A1|ATP5C1|ATP5G1|ATP5G2|ATP5G3|ATP5J2|ATP5L|ATP6V0E2|ATP6V1A|ATP6V1C1|ATP6V1F|ATP8A1|ATP8B3|BACH1|BAD|C19orf39|C4orf14|C6orf108|C6orf130|CHD1L|CHD2|CHD4|CHD8|CMPK1|COASY|DCAKD|DCTD|DDX1|DDX17|DDX54|DDX56|DERA|DHX8|DNA2|DNM2|DNM3|ENTPD4|ERCC6|ERH|GCH1|GFM2|G…
									GO:0042278	purine nucleoside metabolic process	biological_process	17092	427	155	123	0.00839569	ABCB1|ABCB4|ABCB9|ABCG1|ACACA|ADA|ADAL|ADCYAP1|ADK|ADSS|AKD1|APIP|ARF1|ARF3|ARL4C|ARL8B|ATL2|ATL3|ATP10A|ATP11B|ATP12A|ATP2B2|ATP2C1|ATP5A1|ATP5C1|ATP5G1|ATP5G2|ATP5G3|ATP5J2|ATP5L|ATP6V0E2|ATP6V1A|ATP6V1C1|ATP6V1F|ATP8A1|ATP8B3|BACH1|BAD|C19orf39|C4orf14|C6orf130|CHD1L|CHD2|CHD4|CHD8|COASY|DCAKD|DDX1|DDX17|DDX54|DDX56|DHX8|DNA2|DNM2|DNM3|ERCC6|GCH1|GFM2|GNB1|GNG3|GNL1|GSPT1|GTF2H4|GTPBP4|GTPBP5|…
									GO:0046034	ATP metabolic process	biological_process	10241	237	89	73	0.00858277	ABCB1|ABCB4|ABCB9|ABCG1|ADCYAP1|AKD1|ATP10A|ATP11B|ATP12A|ATP2B2|ATP2C1|ATP5A1|ATP5C1|ATP5G1|ATP5G2|ATP5G3|ATP5J2|ATP5L|ATP6V0E2|ATP6V1A|ATP6V1C1|ATP6V1F|ATP8A1|ATP8B3|BACH1|BAD|C19orf39|CHD1L|CHD2|CHD4|CHD8|DDX1|DDX17|DDX54|DDX56|DHX8|DNA2|ERCC6|GTF2H4|GUK1|HSPD1|IGHMBP2|LONP2|MACF1|MCM2|MCM4|MCM7|MLH1|MRE11A|MSH2|MSH5|MYH10|MYH9|MYO10|NADK|NBN|PICK1|POLQ|PPP2R4|PRKAG2|PSMC2|PSMC3|RAD51|RECQL|RN…
									GO:0046128	purine ribonucleoside metabolic process	biological_process	16910	424	153	122	0.00878383	ABCB1|ABCB4|ABCB9|ABCG1|ACACA|ADA|ADAL|ADCYAP1|ADK|ADSS|AKD1|APIP|ARF1|ARF3|ARL4C|ARL8B|ATL2|ATL3|ATP10A|ATP11B|ATP12A|ATP2B2|ATP2C1|ATP5A1|ATP5C1|ATP5G1|ATP5G2|ATP5G3|ATP5J2|ATP5L|ATP6V0E2|ATP6V1A|ATP6V1C1|ATP6V1F|ATP8A1|ATP8B3|BACH1|BAD|C19orf39|C4orf14|CHD1L|CHD2|CHD4|CHD8|COASY|DCAKD|DDX1|DDX17|DDX54|DDX56|DHX8|DNA2|DNM2|DNM3|ERCC6|GCH1|GFM2|GNB1|GNG3|GNL1|GSPT1|GTF2H4|GTPBP4|GTPBP5|GUK1|HMGC…
									GO:0042454	ribonucleoside catabolic process	biological_process	12975	326	120	96	0.00878388	ABCB1|ABCB4|ABCB9|ABCG1|ADA|ADAL|ADSS|ARF1|ARF3|ARL4C|ARL8B|ATL2|ATL3|ATP10A|ATP11B|ATP2B2|ATP2C1|ATP5A1|ATP5C1|ATP5J2|ATP5L|ATP6V0E2|ATP6V1C1|ATP6V1F|ATP8A1|ATP8B3|BACH1|C19orf39|C4orf14|CHD1L|CHD2|CHD4|CHD8|DDX1|DDX17|DDX54|DDX56|DHX8|DNA2|DNM2|DNM3|ENTPD4|ERCC6|GCH1|GFM2|GNB1|GNG3|GNL1|GSPT1|GTF2H4|GTPBP4|GTPBP5|HSPD1|IGHMBP2|LONP2|MACF1|MCM2|MCM4|MCM7|MLH1|MRE11A|MSH2|MSH5|MTG1|MYH10|MYH9|MYO…
									GO:0009150	purine ribonucleotide metabolic process	biological_process	19218	449	161	130	0.00882555	ABCB1|ABCB4|ABCB9|ABCG1|ACACA|ADCY4|ADCY6|ADCYAP1|ADK|ADSS|AKD1|ARF1|ARF3|ARL4C|ARL8B|ATIC|ATL2|ATL3|ATP10A|ATP11B|ATP12A|ATP2B2|ATP2C1|ATP5A1|ATP5C1|ATP5G1|ATP5G2|ATP5G3|ATP5J2|ATP5L|ATP6V0E2|ATP6V1A|ATP6V1C1|ATP6V1F|ATP8A1|ATP8B3|BACH1|BAD|C19orf39|C4orf14|CHD1L|CHD2|CHD4|CHD8|COASY|DCAKD|DDX1|DDX17|DDX54|DDX56|DHX8|DNA2|DNM2|DNM3|ERCC6|GCH1|GFM2|GNAS|GNB1|GNG3|GNL1|GSPT1|GTF2H4|GTPBP4|GTPBP5|G…
									GO:0019693	ribose phosphate metabolic process	biological_process	19609	466	166	134	0.00922656	ABCB1|ABCB4|ABCB9|ABCG1|ACACA|ADCY4|ADCY6|ADCYAP1|ADK|ADSS|AKD1|ARF1|ARF3|ARL4C|ARL8B|ATIC|ATL2|ATL3|ATP10A|ATP11B|ATP12A|ATP2B2|ATP2C1|ATP5A1|ATP5C1|ATP5G1|ATP5G2|ATP5G3|ATP5J2|ATP5L|ATP6V0E2|ATP6V1A|ATP6V1C1|ATP6V1F|ATP8A1|ATP8B3|BACH1|BAD|C19orf39|C4orf14|CHD1L|CHD2|CHD4|CHD8|CMPK1|COASY|DCAKD|DDX1|DDX17|DDX54|DDX56|DHX8|DNA2|DNM2|DNM3|ENTPD4|ERCC6|GCH1|GFM2|GNAS|GNB1|GNG3|GNL1|GSPT1|GTF2H4|GT…
									GO:0004674	protein serine/threonine kinase activity	molecular_function	19237	423	153	124	0.00977264	AATK|ACVR2A|ADCK4|AIM1|AKT2|AKT3|ALK|ALPK2|BCKDK|BRSK2|BUB1|CABC1|CAMK1D|CAMK2A|CAMK2D|CAMK4|CAMKK1|CCNK|CDC42BPB|CDC7|CDK10|CDK11B|CDK18|CDK19|CDK6|CDKN3|CDS1|CLK1|CSNK1D|CSNK1E|CSNK1G3|CSNK2B|DAPK1|DAPK3|DCLK2|EEF2K|EIF2AK4|ERCC3|FAM20C|GAK|GRK4|GRK5|GTF2H4|HIPK1|ITPKA|KNDC1|LATS2|LMTK2|LRRK1|LTBP1|MAK|MAP2K5|MAP3K10|MAP3K14|MAP3K7|MAP3K9|MAP4K1|MAP4K3|MAPK14|MAPK15|MAPK4|MAPK6|MAPKAPK5|MARK3|M…
									GO:0000287	magnesium ion binding	molecular_function	7640	174	71	55	0.0115924	AASDHPPT|ADSS|ATP10A|ATP10B|ATP11B|ATP8A1|ATP8A2|ATP8B3|BRSK2|CDC42BPB|CERK|DCTPP1|DOM3Z|ENO2|ENOPH1|EPHX2|EYA2|FEN1|FOXK2|GTPBP10|GTPBP5|HACL1|IDH1|IDH2|LHPP|MAP3K7|MAST1|MAST2|MAST3|MAST4|MSH2|NME1|NUAK2|PAPOLA|PGM3|PI4K2A|PINK1|PKM2|PPA1|PRKACB|PTEN|RNASEH1|RNH1|RPS6KA2|RPS6KA4|SIK1|SNCA|SNRK|SRPK1|SRR|STK11|STK3|TSSK6|TTRAP|ZAK
									GO:0006195	purine nucleotide catabolic process	biological_process	14609	345	124	101	0.0125205	ABCB1|ABCB4|ABCB9|ABCG1|ADA|ADSS|ARF1|ARF3|ARL4C|ARL8B|ATL2|ATL3|ATP10A|ATP11B|ATP2B2|ATP2C1|ATP5A1|ATP5C1|ATP5J2|ATP5L|ATP6V0E2|ATP6V1C1|ATP6V1F|ATP8A1|ATP8B3|BACH1|C19orf39|C4orf14|CHD1L|CHD2|CHD4|CHD8|DDX1|DDX17|DDX54|DDX56|DHX8|DNA2|DNM2|DNM3|ERCC6|GCH1|GFM2|GNB1|GNG3|GNL1|GSPT1|GTF2H4|GTPBP4|GTPBP5|HSPD1|IGHMBP2|LONP2|MACF1|MCM2|MCM4|MCM7|MLH1|MRE11A|MSH2|MSH5|MTG1|MYH10|MYH9|MYO10|NBN|NT5C|…
									GO:0009164	nucleoside catabolic process	biological_process	13301	338	123	98	0.0125895	ABCB1|ABCB4|ABCB9|ABCG1|ADA|ADAL|ADSS|ARF1|ARF3|ARL4C|ARL8B|ATL2|ATL3|ATP10A|ATP11B|ATP2B2|ATP2C1|ATP5A1|ATP5C1|ATP5J2|ATP5L|ATP6V0E2|ATP6V1C1|ATP6V1F|ATP8A1|ATP8B3|BACH1|C19orf39|C4orf14|CHD1L|CHD2|CHD4|CHD8|DDX1|DDX17|DDX54|DDX56|DERA|DHX8|DNA2|DNM2|DNM3|ENTPD4|ERCC6|GCH1|GFM2|GNB1|GNG3|GNL1|GSPT1|GTF2H4|GTPBP4|GTPBP5|HSPD1|IGHMBP2|LONP2|MACF1|MCM2|MCM4|MCM7|MLH1|MRE11A|MSH2|MSH5|MTG1|MYH10|MYH…
									GO:0072523	purine-containing compound catabolic process	biological_process	14737	349	126	102	0.0126199	ABCB1|ABCB4|ABCB9|ABCG1|ADA|ADAL|ADSS|ARF1|ARF3|ARL4C|ARL8B|ATL2|ATL3|ATP10A|ATP11B|ATP2B2|ATP2C1|ATP5A1|ATP5C1|ATP5J2|ATP5L|ATP6V0E2|ATP6V1C1|ATP6V1F|ATP8A1|ATP8B3|BACH1|C19orf39|C4orf14|CHD1L|CHD2|CHD4|CHD8|DDX1|DDX17|DDX54|DDX56|DHX8|DNA2|DNM2|DNM3|ERCC6|GCH1|GFM2|GNB1|GNG3|GNL1|GSPT1|GTF2H4|GTPBP4|GTPBP5|HSPD1|IGHMBP2|LONP2|MACF1|MCM2|MCM4|MCM7|MLH1|MRE11A|MSH2|MSH5|MTG1|MYH10|MYH9|MYO10|NBN|…
									GO:0009119	ribonucleoside metabolic process	biological_process	17297	446	158	126	0.0128433	ABCB1|ABCB4|ABCB9|ABCG1|ACACA|ADA|ADAL|ADCYAP1|ADK|ADSS|AKD1|APIP|ARF1|ARF3|ARL4C|ARL8B|ATL2|ATL3|ATP10A|ATP11B|ATP12A|ATP2B2|ATP2C1|ATP5A1|ATP5C1|ATP5G1|ATP5G2|ATP5G3|ATP5J2|ATP5L|ATP6V0E2|ATP6V1A|ATP6V1C1|ATP6V1F|ATP8A1|ATP8B3|BACH1|BAD|C19orf39|C4orf14|CHD1L|CHD2|CHD4|CHD8|CMPK1|COASY|DCAKD|DDX1|DDX17|DDX54|DDX56|DHX8|DNA2|DNM2|DNM3|ENTPD4|ERCC6|GCH1|GFM2|GNB1|GNG3|GNL1|GSPT1|GTF2H4|GTPBP4|GTP…
									GO:0004683	calmodulin-dependent protein kinase activity	molecular_function	1463	18	10	9	0.0146119	CAMK1D|CAMK2A|CAMK2D|CAMK4|CAMKK1|DAPK1|EEF2K|ITPKA|MYLK3
									GO:0090307	spindle assembly involved in mitosis	biological_process	545	15	9	7	0.0161912	AIM1|ARHGEF10|CCDC52|CDS1|KIF23|RACGAP1|RHOA
									GO:0006163	purine nucleotide metabolic process	biological_process	19993	469	165	133	0.0168719	ABCB1|ABCB4|ABCB9|ABCG1|ACACA|ADA|ADCY4|ADCY6|ADCYAP1|ADK|ADSS|AKD1|ARF1|ARF3|ARL4C|ARL8B|ATIC|ATL2|ATL3|ATP10A|ATP11B|ATP12A|ATP2B2|ATP2C1|ATP5A1|ATP5C1|ATP5G1|ATP5G2|ATP5G3|ATP5J2|ATP5L|ATP6V0E2|ATP6V1A|ATP6V1C1|ATP6V1F|ATP8A1|ATP8B3|BACH1|BAD|C19orf39|C4orf14|CHD1L|CHD2|CHD4|CHD8|COASY|DCAKD|DDX1|DDX17|DDX54|DDX56|DHX8|DNA2|DNM2|DNM3|ERCC6|GCH1|GFM2|GNAS|GNB1|GNG3|GNL1|GSPT1|GTF2H4|GTPBP4|GTPB…
									GO:1901657	glycosyl compound metabolic process	biological_process	18207	483	168	134	0.017148	ABCB1|ABCB4|ABCB9|ABCG1|ACACA|ADA|ADAL|ADCYAP1|ADK|ADSS|AKD1|APIP|ARF1|ARF3|ARL4C|ARL8B|ATIC|ATL2|ATL3|ATP10A|ATP11B|ATP12A|ATP2B2|ATP2C1|ATP5A1|ATP5C1|ATP5G1|ATP5G2|ATP5G3|ATP5J2|ATP5L|ATP6V0E2|ATP6V1A|ATP6V1C1|ATP6V1F|ATP8A1|ATP8B3|BACH1|BAD|C19orf39|C2orf60|C4orf14|C6orf108|C6orf130|CHD1L|CHD2|CHD4|CHD8|CMPK1|COASY|DCAKD|DCTD|DDX1|DDX17|DDX54|DDX56|DERA|DHX8|DNA2|DNM2|DNM3|ENTPD4|ERCC6|ERH|GCH…
									GO:0015980	energy derivation by oxidation of organic compounds	biological_process	14786	281	100	86	0.0178633	ACACA|ADCY4|ADCY6|ADCY9|AGL|AGPAT1|AKT2|ATP5A1|ATP5C1|ATP5G1|ATP5J2|ATP5L|BDNF|CACNA1A|CACNA1C|CACNA1D|CACNA1E|CALM1|CALM2|COQ9|COX5A|COX6B1|COX7C|COX8A|CS|CYCS|DLD|FASN|FASTKD5|FFAR1|GFPT2|GNAS|GNB1|GNG12|GNG3|GNG4|IDH1|IDH2|ITPR3|KCNS3|LEP|LEPR|MYC|NDUFA12|NDUFA13|NDUFA2|NDUFAB1|NDUFB1|NDUFB10|NDUFB5|NDUFB9|NDUFS2|NDUFS3|NDUFS6|NDUFS7|NDUFV3|NFATC3|OGDH|OGDHL|OXA1L|PPP1R3A|PPP1R3B|PPP2R5D|PRKAC…
									GO:1902001	fatty acid transmembrane transport	biological_process	851	11	8	6	0.0178717	ACACA|CD36|CPT1A|CPT1B|CPT2|PRKAG2
									GO:0019637	organophosphate metabolic process	biological_process	35141	940	313	249	0.0191143	ABCB1|ABCB4|ABCB9|ABCG1|ACACA|ACP6|ADA|ADAL|ADCY4|ADCY6|ADCY9|ADCYAP1|ADK|ADSS|AGPAT1|AGPAT4|AGPAT5|AGPAT6|AK7|AKD1|ARF1|ARF3|ARL4C|ARL8B|ATIC|ATL2|ATL3|ATP10A|ATP11B|ATP12A|ATP2B2|ATP2C1|ATP5A1|ATP5C1|ATP5G1|ATP5G2|ATP5G3|ATP5J2|ATP5L|ATP6V0E2|ATP6V1A|ATP6V1C1|ATP6V1F|ATP8A1|ATP8B3|BACH1|BAD|C19orf39|C4orf14|C6orf108|CALM1|CALM2|CD81|CDS1|CHAT|CHD1L|CHD2|CHD4|CHD8|CMPK1|CMPK2|CNP|COASY|DCAKD|DCT…
									GO:0015988	energy coupled proton transmembrane transport	against electrochemical gradient	859	28	15	11	0.0194007	ATP5A1|ATP5G1|ATP5G2|ATP5G3|ATP6V0A1|ATP6V0A2|ATP6V0E2|ATP6V1A|ATP6V1C1|ATP6V1E2|ATP6V1F
									GO:0015991	ATP hydrolysis coupled proton transport	biological_process	859	28	15	11	0.0194007	ATP5A1|ATP5G1|ATP5G2|ATP5G3|ATP6V0A1|ATP6V0A2|ATP6V0E2|ATP6V1A|ATP6V1C1|ATP6V1E2|ATP6V1F
									GO:0055114	oxidation-reduction process	biological_process	21595	501	173	141	0.0201226	ABCC4|ABP1|ACACA|ACAD11|ACOX3|ACOXL|ACSS1|ADCY4|ADCY6|ADCY9|ADIPOR1|AGL|AGPAT1|AKT2|ALDH3B1|ALDH9A1|ALKBH1|AMACR|ATP5A1|ATP5C1|ATP5G1|ATP5J2|ATP5L|BCO2|BDNF|CACNA1A|CACNA1C|CACNA1D|CACNA1E|CALM1|CALM2|CCS|CDO1|COQ9|COX5A|COX6B1|COX7A1|COX7C|COX8A|CPT1A|CPT1B|CPT2|CRAT|CROT|CS|CYB561|CYB561D2|CYCS|CYP1A1|CYP1B1|CYP26B1|CYP4V2|DLD|ECH1|FASN|FASTKD5|FFAR1|FTO|GFPT2|GLYR1|GNAS|GNB1|GNG12|GNG3|GNG4|GS…
									GO:0004860	protein kinase inhibitor activity	molecular_function	3294	56	25	21	0.0203076	CAMK2N1|CASP3|CDKN1C|CDKN2C|CDKN2D|CHP|HEXIM1|HEXIM2|NCK1|PKIB|PRKAG2|PRKAR1A|PRKAR1B|PRKRIP1|SOCS3|SPRED1|SPRED2|SPRY2|TRIB2|TRIB3|YWHAG
									GO:0051186	cofactor metabolic process	biological_process	7362	243	87	69	0.0205605	AASDHPPT|ACACA|ACSS1|AGPAT6|ANK1|APIP|ATIC|ATPIF1|BTD|CABC1|CBR3|COASY|COQ3|COQ6|COQ9|CRYZL1|CYP1A1|DCAKD|DGAT2|ELOVL4|ELOVL5|FAR1|FASN|FLOT1|GCH1|GLYR1|GPD1L|HIBADH|HMBS|HMGCR|HSD17B4|IDH1|IREB2|LDHB|LIAS|LIPT2|MAT2A|MCEE|MTHFD1L|MTHFD2L|MTHFR|MTHFS|NADK|NADSYN1|NAMPT|NIF3L1|NMNAT2|NMNAT3|NRF1|NUDT12|OGDH|PC|PCCA|PDSS2|PGLS|PMVK|PPCS|PRDX5|SLC11A2|SLC25A39|SLC46A1|SLC5A6|SUCLA2|SUCLG2|TALDO1|TEC…
									GO:0005746	mitochondrial respiratory chain	cellular_component	1116	59	21	19	0.0265164	COX7A1|NDUFA12|NDUFA13|NDUFA2|NDUFAB1|NDUFB1|NDUFB10|NDUFB5|NDUFB9|NDUFS2|NDUFS3|NDUFS6|NDUFS7|NDUFV3|OXA1L|SDHB|SDHC|SDHD|UCRC
GO:0000041	transition metal ion transport	biological_process	2967	88	47	38	3.83816e-06	ATP2C1|ATP6V0A1|ATP6V0A2|ATP6V0E2|ATP6V1A|ATP6V1C1|ATP6V1E2|ATP6V1F|ATP6V1G2|CCS|CLTC|DNM2|FKBP4|FTH1|FTL|IREB2|LMTK2|MFI2|PVRL1|RAB11B|SCO1|SCO2|SFXN1|SLC11A2|SLC25A37|SLC30A1|SLC30A10|SLC30A3|SLC30A5|SLC39A1|SLC39A13|SLC39A14|SLC39A2|SLC39A6|SLC39A7|SLC39A8|SLC39A9|TFR2	GO:0006829	zinc ion transport	biological_process	859	23	16	13	8.1032e-05	SLC11A2|SLC30A1|SLC30A10|SLC30A3|SLC30A5|SLC39A1|SLC39A13|SLC39A14|SLC39A2|SLC39A6|SLC39A7|SLC39A8|SLC39A9
									GO:0006826	iron ion transport	biological_process	1637	47	26	21	0.000239834	ATP6V0A1|ATP6V0A2|ATP6V0E2|ATP6V1A|ATP6V1C1|ATP6V1E2|ATP6V1F|ATP6V1G2|CLTC|DNM2|FTH1|FTL|IREB2|LMTK2|MFI2|PVRL1|RAB11B|SFXN1|SLC11A2|SLC25A37|TFR2
									GO:0046915	transition metal ion transmembrane transporter activity	molecular_function	792	26	13	12	0.00229551	ATP2C1|CCS|SLC11A2|SLC25A37|SLC30A1|SLC30A3|SLC30A5|SLC39A1|SLC39A13|SLC39A14|SLC39A2|SLC39A6
									GO:0055076	transition metal ion homeostasis	biological_process	3713	110	47	37	0.0047301	APLP2|ARF1|ATP2C1|ATP6V0A1|ATP6V0A2|ATP6V0E2|ATP6V1A|ATP6V1C1|ATP6V1E2|ATP6V1F|ATP6V1G2|BTBD9|CES1|COMMD1|FLVCR1|FTH1|FTL|HIF1A|IREB2|MFI2|MYC|SCO1|SCO2|SFXN1|SFXN3|SLC11A2|SLC25A37|SLC30A1|SLC30A5|SLC39A13|SLC39A14|SLC39A6|SLC46A1|SOD1|STEAP2|STEAP4|TFR2
									GO:0046916	cellular transition metal ion homeostasis	biological_process	3004	86	37	30	0.00551051	APLP2|ARF1|ATP2C1|ATP6V0A1|ATP6V0A2|ATP6V0E2|ATP6V1A|ATP6V1C1|ATP6V1E2|ATP6V1F|ATP6V1G2|CES1|FLVCR1|FTH1|FTL|HIF1A|IREB2|MFI2|MYC|SCO1|SCO2|SLC11A2|SLC30A1|SLC30A5|SLC39A13|SLC39A14|SLC39A6|SLC46A1|SOD1|TFR2
									GO:0016469	proton-transporting two-sector ATPase complex	cellular_component	1376	46	21	17	0.0111755	ATP5A1|ATP5C1|ATP5G1|ATP5G2|ATP5G3|ATP5J2|ATP5L|ATP6V0A1|ATP6V0A2|ATP6V0E2|ATP6V1A|ATP6V1C1|ATP6V1E2|ATP6V1F|ATP6V1G2|ATPIF1|USMG5
									GO:0000303	response to superoxide	biological_process	278	13	8	6	0.0183187	CCS|ERCC6|FANCC|PRDX1|SOD1|UCP2
									GO:0015682	ferric iron transport	biological_process	1119	31	14	12	0.0218119	ATP6V0A1|ATP6V0A2|ATP6V0E2|ATP6V1A|ATP6V1C1|ATP6V1E2|ATP6V1F|ATP6V1G2|CLTC|DNM2|LMTK2|RAB11B
									GO:0033572	transferrin transport	biological_process	1119	31	14	12	0.0218119	ATP6V0A1|ATP6V0A2|ATP6V0E2|ATP6V1A|ATP6V1C1|ATP6V1E2|ATP6V1F|ATP6V1G2|CLTC|DNM2|LMTK2|RAB11B
									GO:0072512	trivalent inorganic cation transport	biological_process	1119	31	14	12	0.0218119	ATP6V0A1|ATP6V0A2|ATP6V0E2|ATP6V1A|ATP6V1C1|ATP6V1E2|ATP6V1F|ATP6V1G2|CLTC|DNM2|LMTK2|RAB11B
									GO:0031300	intrinsic component of organelle membrane	cellular_component	8482	217	74	64	0.0241456	ABCB9|ANKLE2|ASPH|ATP6V1G2|B4GALNT1|BAK1|BET1L|BSCL2|C7orf44|CCDC56|CHST2|COX18|CPT1A|CSGALNACT2|CUX1|DERL1|DERL3|DGAT2|ECE1|EDEM1|ELOVL4|ENTPD4|EXTL3|FITM2|FKBP8|GDAP1|HLA-DRA|HLA-G|IMP4|INSIG1|INSIG2|LRMP|OXA1L|PAF1|PEX11A|PEX11B|PEX13|RFNG|RHOT2|RNF180|RTN1|RTN2|SACM1L|SLC24A6|SLC39A13|SPCS1|SPPL2A|SPPL2B|SPPL3|ST6GAL1|ST8SIA1|ST8SIA2|ST8SIA3|ST8SIA4|STEAP2|STIM1|TAP1|TAP2|TAPBP|TECR|TMEM163|T…
GO:0007399	nervous system development	biological_process	98715	1804	691	537	4.08337e-06	AATK|ABLIM2|ABR|ABT1|ACTB|ACTR3|ADCYAP1|ADRA2B|AGRN|AK7|AKT2|ALDH1A3|ALK|ALKBH1|ALX1|ANK1|ANKS1A|AP2A2|APBB2|APC2|APLP2|APOB|ARF4|ARHGDIA|ARHGEF1|ARHGEF10|ARHGEF7|ARID1A|ARNT2|ARSA|ARTN|ATCAY|ATG7|ATIC|ATN1|ATOH1|ATP2B2|ATP8A2|ATRN|ATXN2|ATXN3|AXL|BAI1|BAI2|BAIAP2|BAK1|BAT3|BCAN|BCL11A|BCL2|BCL2L11|BDH1|BDNF|BHLHE23|BMP4|BMP6|BOC|BRCA2|BRSK2|BTBD3|BTD|BTG4|BZW2|C12orf52|C1orf130|C1orf84|C2CD3|C5o…	GO:0030182	neuron differentiation	biological_process	52718	881	368	281	1.531e-05	ABLIM2|ABT1|ACTB|ADCYAP1|AGRN|ALK|ALKBH1|ANK1|ANKS1A|AP2A2|APBB2|ARTN|ATCAY|ATG7|ATOH1|ATP2B2|ATP8A2|ATXN2|BAI1|BAIAP2|BCL2|BDNF|BHLHE23|BMP4|BOC|BRSK2|BTBD3|BTG4|C5orf13|C6orf134|C7orf51|CACNA1A|CACNA1C|CACNA1D|CACNA1G|CACNA1H|CACNA1I|CAMSAP1|CAP1|CBLN1|CCDC64|CDH1|CDKN1C|CEP290|CFL1|CHAT|CHRNB2|CLASP1|CNGA3|CNP|COL4A1|COL4A2|COL9A1|CRMP1|CSNK2B|CTF1|CTNNA2|CUX1|CXCL12|CYFIP1|DAB1|DAB2IP|DACT1|D…
									GO:0007420	brain development	biological_process	28706	552	233	176	9.08463e-05	AATK|ABR|ADCYAP1|AK7|ALDH1A3|ALX1|APLP2|ARF4|ARID1A|ATG7|ATIC|ATOH1|ATP2B2|ATRN|ATXN2|AXL|BAK1|BAT3|BCAN|BCL2|BCL2L11|BDH1|BMP4|BRCA2|BTBD3|C2CD3|CACNA1A|CADM1|CBLN1|CBS|CDH1|CDK5R2|CDK6|CEP290|CHRD|CHRNB2|CNP|CSK|CST3|CTNNA2|CXCL12|DAB1|DAB2IP|DICER1|DKK1|DLC1|DPYSL2|DRD2|DSCAML1|EPHA5|EPHB3|ERBB4|FGFR1|FGFR2|FOXA2|FYN|FZD2|FZD4|GATA2|GNG12|GRID2|GSX1|HDAC2|HERC1|HES1|HHEX|HIF1A|HOOK3|HOXA1|HSPG…
									GO:0007417	central nervous system development	biological_process	37844	739	299	225	0.000274217	AATK|ABR|ABT1|ADCYAP1|AK7|ALDH1A3|ALX1|APLP2|ARF4|ARID1A|ARNT2|ARSA|ATG7|ATIC|ATN1|ATOH1|ATP2B2|ATRN|ATXN2|AXL|BAK1|BAT3|BCAN|BCL2|BCL2L11|BDH1|BMP4|BRCA2|BTBD3|BTD|C1orf84|C2CD3|CACNA1A|CADM1|CBLN1|CBS|CDH1|CDK5R2|CDK6|CDKN2C|CELSR1|CEP290|CHRD|CHRNB2|CITED2|CNP|CSK|CST3|CTNNA2|CXCL12|CYP26A1|DAB1|DAB2IP|DICER1|DKK1|DLC1|DPYSL2|DRD2|DSCAML1|EPHA5|EPHB1|EPHB3|ERBB4|EVX1|FA2H|FGFR1|FGFR2|FOXA2|FOX…
									GO:0030900	forebrain development	biological_process	17573	313	139	104	0.000742663	ADCYAP1|ALDH1A3|APLP2|ARID1A|ATG7|ATIC|ATOH1|AXL|BCAN|BMP4|BTBD3|CDH1|CDK5R2|CDK6|CHRD|CHRNB2|CNP|CXCL12|DAB1|DAB2IP|DICER1|DKK1|DLC1|DPYSL2|DRD2|EPHA5|EPHB3|ERBB4|FGFR1|FGFR2|FYN|GATA2|GNG12|GSX1|HDAC2|HES1|HHEX|HIF1A|HOOK3|HTR5A|HTRA2|ID4|IFT88|ISL1|KDM1A|KDM2B|LHX5|MAPK8IP3|MECOM|MYH10|NCOR1|NF1|NKX2-6|NME1|NOG|NOTCH1|NOTCH3|NPY|NR4A2|NR4A3|NUMB|NUMBL|OGDH|OTX1|PAX6|PCM1|PCNT|PEX13|PITX2|PLXNA…
									GO:0021549	cerebellum development	biological_process	4080	77	41	29	0.00505512	ATG7|ATIC|ATP2B2|ATRN|ATXN2|CACNA1A|CBLN1|CBS|CDK5R2|DAB1|FZD4|GRID2|HERC1|KNDC1|LDB1|LHX5|LMX1B|MYH10|NEUROD2|NR2C2|OGDH|PCNT|RFX4|RORA|RPGRIP1L|SDF4|SSTR2|SSTR3|TRNP1
									GO:0021517	ventral spinal cord development	biological_process	2230	44	23	18	0.00621611	ABT1|CACNA1A|DAB1|DICER1|EVX1|FOXP1|GATA2|GIGYF2|ISL1|ISL2|LBX1|LHX4|MNX1|NKX6-1|NKX6-2|OLIG3|PAX6|SOX4
									GO:0043220	Schmidt-Lanterman incisure	cellular_component	386	12	8	6	0.0129178	ANXA2|C1orf130|CDH1|MPDZ|MPP5|PTEN
									GO:0032153	cell division site	cellular_component	2185	44	21	17	0.015561	ANLN|CEP55|ITGB1|MAEA|MYH10|MYH9|NF2|PLCD3|PLEKHG6|PLK4|RAB11A|RAB11FIP4|RACGAP1|RDX|RHOA|SEPT7|SSH1
									GO:0032155	cell division site part	cellular_component	2185	44	21	17	0.015561	ANLN|CEP55|ITGB1|MAEA|MYH10|MYH9|NF2|PLCD3|PLEKHG6|PLK4|RAB11A|RAB11FIP4|RACGAP1|RDX|RHOA|SEPT7|SSH1
									GO:0016079	synaptic vesicle exocytosis	biological_process	1618	32	16	13	0.0181291	CPLX2|DOC2A|OTOF|PCLO|PIP5K1C|PLDN|PSEN1|SCRIB|SEPT5|SNAP25|SYNJ1|SYT1|TRIM9
GO:0006357	regulation of transcription from RNA polymerase II promoter	biological_process	61934	1303	505	388	4.59582e-06	ABLIM2|ABT1|ACVR2A|ADCYAP1|AGRN|AHR|AIM1|ALX1|ALX4|ARID1A|ARID3C|ARNT2|ARNTL|ASCL4|ASH2L|ATN1|ATOH1|ATXN1|BACH1|BAP1|BCL11A|BCL3|BCL6|BCL9|BCL9L|BHLHE23|BHLHE40|BMP4|BMP6|BRD2|BRD3|C11orf67|C12orf52|C19orf2|C1QBP|CAMK2D|CAMTA2|CAND1|CAPRIN2|CBFA2T3|CBFB|CBX4|CCNA1|CCNE1|CCPG1|CD36|CD40|CDC73|CDKN1C|CEBPA|CENPK|CHD2|CHD4|CHD8|CHRD|CIAO1|CITED2|CKAP2|CREBBP|CRK|CRYM|CTBP1|CUX1|DAB2IP|DACT1|DDIT3|DD…	GO:0001071	nucleic acid binding transcription factor activity	molecular_function	43769	982	367	289	7.54933e-05	AFF1|AHR|ALX1|ALX3|ALX4|ARID4A|ARNT2|ARNTL|ATF3|ATF6B|ATOH1|BACH1|BARX1|BATF|BCL3|BCL6|BHLHE40|BRF1|CBFA2T3|CBFB|CEBPA|CITED2|CKLF|CREB5|CREBBP|CREBL2|CTBP1|CUX1|CUX2|DDIT3|DLX4|DLX5|DLX6|DMRT1|DMTF1|DRAP1|E2F3|E2F7|EBF1|EGR4|ELF2|EPAS1|ERF|ESRRB|ETS2|EVX1|EVX2|FEZ1|FOS|FOXA1|FOXA2|FOXF1|FOXI3|FOXK2|FOXN3|FOXO3|FOXP1|FOXP4|GATA2|GATA3|GATA5|GATAD1|GLIS3|GSX1|GTF2H4|HAND2|HDAC2|HELT|HES1|HES6|HHEX…
									GO:0002068	glandular epithelial cell development	biological_process	698	14	9	7	0.0127854	AGPAT6|BMP4|BMP6|CDK6|NKX6-1|PAX6|PDPK1
									GO:0002903	negative regulation of B cell apoptotic process	biological_process	251	10	7	5	0.0181584	ADA|AIM1|BCL6|IRS2|MIF
GO:0016568	chromatin modification	biological_process	17334	416	181	138	4.61379e-06	AIM1|ARID1A|ARID4A|ASF1B|ASH2L|BAHD1|BANP|BAP1|BAT3|BAZ1B|BRCA2|BRD1|BRD2|BRD3|C11orf30|C12orf41|CARM1|CBX4|CDC73|CENPK|CENPN|CENPQ|CHD1L|CHD2|CHD4|CHD5|CHD6|CHD8|CHD9|CREBBP|DAPK3|DEK|DOT1L|DPPA3|EHMT1|EHMT2|ELP4|EP400|EYA2|EYA4|FAM175A|FOXA1|FOXA2|GTF3C4|H2AFY|HDAC2|HDAC4|HJURP|HMG20A|HMGN3|ING3|ING4|ING5|ITGB3BP|KDM1A|KDM2B|KDM3A|KDM4B|KDM4C|KDM4D|KDM4DL|KDM5B|KIAA1310|KLF1|L3MBTL2|LDB1|MAP3K7…	GO:0016570	histone modification	biological_process	9152	236	114	80	0.000104455	AIM1|ARID4A|ASH2L|BAP1|BAZ1B|BRCA2|BRD1|C12orf41|CARM1|CDC73|CREBBP|DOT1L|EHMT1|EHMT2|ELP4|EP400|EYA2|GTF3C4|HDAC2|HDAC4|ING3|ING4|ING5|KDM1A|KDM2B|KDM3A|KDM4C|KDM4D|KDM5B|KIAA1310|LDB1|MAP3K7|MBD3|MCRS1|MLL|MLL2|MLL3|MLL4|MSL1|MSL2|MUM1|MYST1|NCOA3|NSL1|PAF1|PAXIP1|PCGF2|PHF17|PRDM5|PRKACA|PRKCB|PRMT2|PRMT7|PRMT8|RAC3|RBM14|RING1|RNF40|RPS6KA4|RYBP|SALL1|SAP130|SETD1A|SETD1B|SETD3|SIRT1|SKP1|SRC…
									GO:0006325	chromatin organization	biological_process	19541	519	204	157	0.000164681	AIM1|ARID1A|ARID4A|ASF1B|ASH2L|BAHD1|BANP|BAP1|BAT3|BAZ1B|BRCA2|BRD1|BRD2|BRD3|C11orf30|C12orf41|CARM1|CBX4|CCNL1|CDC73|CENPK|CENPN|CENPQ|CHD1L|CHD2|CHD4|CHD5|CHD6|CHD8|CHD9|CREBBP|CTBP1|DAPK3|DEK|DOT1L|DPPA3|EHMT1|EHMT2|ELP4|EP400|EYA2|EYA4|FAM175A|FOXA1|FOXA2|GTF3C4|H1FOO|H1FX|H2AFX|H2AFY|HDAC2|HDAC4|HIST1H1A|HIST1H2AL|HIST1H2BB|HIST1H2BK|HIST1H3A|HIST1H3C|HJURP|HMG20A|HMGN3|ING3|ING4|ING5|ITGB…
									GO:0016569	covalent chromatin modification	biological_process	9468	239	114	80	0.000201135	AIM1|ARID4A|ASH2L|BAP1|BAZ1B|BRCA2|BRD1|C12orf41|CARM1|CDC73|CREBBP|DOT1L|EHMT1|EHMT2|ELP4|EP400|EYA2|GTF3C4|HDAC2|HDAC4|ING3|ING4|ING5|KDM1A|KDM2B|KDM3A|KDM4C|KDM4D|KDM5B|KIAA1310|LDB1|MAP3K7|MBD3|MCRS1|MLL|MLL2|MLL3|MLL4|MSL1|MSL2|MUM1|MYST1|NCOA3|NSL1|PAF1|PAXIP1|PCGF2|PHF17|PRDM5|PRKACA|PRKCB|PRMT2|PRMT7|PRMT8|RAC3|RBM14|RING1|RNF40|RPS6KA4|RYBP|SALL1|SAP130|SETD1A|SETD1B|SETD3|SIRT1|SKP1|SRC…
									GO:0016571	histone methylation	biological_process	2201	54	34	23	0.000557307	ARID4A|ASH2L|CARM1|DOT1L|EHMT1|EHMT2|KDM3A|MLL|MLL2|MLL3|MLL4|PAXIP1|PRDM5|PRMT2|PRMT7|PRMT8|SETD1A|SETD1B|SETD3|SUV420H1|SUV420H2|WDR82|WHSC1L1
									GO:0018394	peptidyl-lysine acetylation	biological_process	3668	92	46	35	0.000611921	BAT3|BRCA2|BRD1|C12orf41|C6orf134|CREBBP|ELP4|EP400|GTF3C4|ING3|ING4|ING5|KIAA1310|LDB1|MAP3K7|MBD3|MCRS1|MLL|MSL1|MSL2|MUM1|MYST1|NCOA3|NSL1|PCGF2|PHF17|RAC3|SAP130|SIRT1|SRCAP|TADA3|TAF10|TAF12|TAF9|TRRAP
									GO:0018393	internal peptidyl-lysine acetylation	biological_process	3619	90	45	34	0.000878422	BAT3|BRCA2|BRD1|C12orf41|C6orf134|CREBBP|ELP4|EP400|GTF3C4|ING3|ING4|ING5|KIAA1310|LDB1|MAP3K7|MBD3|MCRS1|MLL|MSL1|MSL2|MUM1|MYST1|NCOA3|NSL1|PCGF2|PHF17|RAC3|SAP130|SRCAP|TADA3|TAF10|TAF12|TAF9|TRRAP
									GO:0034968	histone lysine methylation	biological_process	1417	40	25	17	0.00199205	ARID4A|ASH2L|DOT1L|KDM3A|MLL|MLL2|MLL3|MLL4|PAXIP1|PRDM5|SETD1A|SETD1B|SETD3|SUV420H1|SUV420H2|WDR82|WHSC1L1
									GO:0008276	protein methyltransferase activity	molecular_function	3152	73	42	28	0.00206635	ASH2L|C2orf34|CARM1|DOT1L|EHMT1|EHMT2|FBXO11|HEMK1|MLL|MLL2|MLL3|MLL4|MUM1|PRDM6|PRMT2|PRMT7|PRMT8|SETD1A|SETD1B|SETD3|SETMAR|SMYD3|SUV420H1|SUV420H2|TRMT112|WDR82|WHSC1|WHSC1L1
									GO:0006479	protein methylation	biological_process	2744	76	41	28	0.00278391	ARID4A|ASH2L|CARM1|DOT1L|EHMT1|EHMT2|FBXO11|GSPT1|KDM3A|MLL|MLL2|MLL3|MLL4|PAXIP1|PRDM5|PRMT2|PRMT7|PRMT8|RAB3B|SETD1A|SETD1B|SETD3|SMYD3|SUV420H1|SUV420H2|TRMT112|WDR82|WHSC1L1
									GO:0008213	protein alkylation	biological_process	2744	76	41	28	0.00278391	ARID4A|ASH2L|CARM1|DOT1L|EHMT1|EHMT2|FBXO11|GSPT1|KDM3A|MLL|MLL2|MLL3|MLL4|PAXIP1|PRDM5|PRMT2|PRMT7|PRMT8|RAB3B|SETD1A|SETD1B|SETD3|SMYD3|SUV420H1|SUV420H2|TRMT112|WDR82|WHSC1L1
									GO:0018022	peptidyl-lysine methylation	biological_process	1971	43	28	18	0.0034187	ARID4A|ASH2L|DOT1L|EHMT1|EHMT2|KDM3A|MLL|MLL2|MLL3|MLL4|SETD1A|SETD1B|SETD3|SMYD3|SUV420H1|SUV420H2|WDR82|WHSC1L1
									GO:0043981	histone H4-K5 acetylation	biological_process	401	13	9	7	0.00384908	C12orf41|ING4|KIAA1310|MCRS1|MYST1|NSL1|PHF17
									GO:0043982	histone H4-K8 acetylation	biological_process	401	13	9	7	0.00384908	C12orf41|ING4|KIAA1310|MCRS1|MYST1|NSL1|PHF17
									GO:0043414	macromolecule methylation	biological_process	5373	128	56	43	0.0054978	ARID4A|ASH2L|CARM1|DOT1L|DPPA3|EHMT1|EHMT2|EMG1|FBXO11|FOS|FTSJD1|GNAS|GSPT1|HEMK1|KDM3A|MEPCE|METTL1|MGMT|MLL|MLL2|MLL3|MLL4|MTA2|NSUN2|PAXIP1|PICK1|PRDM5|PRMT2|PRMT7|PRMT8|RAB3B|RAD54L|RNMT|SETD1A|SETD1B|SETD3|SMYD3|SUV420H1|SUV420H2|TDRD9|TRMT112|WDR82|WHSC1L1
									GO:0033522	histone H2A ubiquitination	biological_process	410	11	9	6	0.00713022	BAP1|KDM2B|RING1|RYBP|SKP1|UBE2B
									GO:0006482	protein demethylation	biological_process	749	19	11	9	0.00721666	KDM1A|KDM2B|KDM3A|KDM4C|KDM4D|KDM5B|PHF2|PPME1|UBE2B
									GO:0008214	protein dealkylation	biological_process	749	19	11	9	0.00721666	KDM1A|KDM2B|KDM3A|KDM4C|KDM4D|KDM5B|PHF2|PPME1|UBE2B
									GO:0032259	methylation	biological_process	5727	141	59	46	0.00743826	ARID4A|ASH2L|C2orf56|CARM1|DOT1L|DPPA3|EHMT1|EHMT2|EMG1|FBXO11|FOS|FTSJD1|GNAS|GSPT1|HEMK1|KDM3A|MAT2A|MEPCE|METTL1|MGMT|MLL|MLL2|MLL3|MLL4|MTA2|MTR|NSUN2|PAXIP1|PICK1|PRDM5|PRMT2|PRMT7|PRMT8|RAB3B|RAD54L|RNMT|SETD1A|SETD1B|SETD3|SMYD3|SUV420H1|SUV420H2|TDRD9|TRMT112|WDR82|WHSC1L1
									GO:0016746	transferase activity	transferring acyl groups	6752	218	80	65	0.00791144	AGPAT1|AGPAT4|AGPAT5|AGPAT6|BRCA2|C12orf41|C6orf134|CHAT|CPT1A|CPT1B|CPT2|CRAT|CREBBP|CROT|CS|DGAT2|ELOVL5|ELP4|ESCO1|ESCO2|F13A1|FASN|GGCT|GTF3C4|HADHA|HADHB|HRASLS5|ING3|KIAA1310|LASS1|LASS5|LASS6|LCLAT1|LIPT2|LPCAT1|MBOAT7|MCAT|MCRS1|MYST1|NAA20|NAA50|NAGS|NAT10|NAT6|NCOA3|NSL1|PDHX|PIGW|QPCTL|RAC3|SAP130|SCP2|SLC27A3|SRCAP|TADA3|TAF10|TAF12|TAF9|TGM2|TGM6|ZDHHC19|ZDHHC2|ZDHHC23|ZDHHC24|ZDHHC3
									GO:0042393	histone binding	molecular_function	4282	119	49	39	0.00800385	ASF1B|ATAD2B|BAZ1B|BRD1|BRD2|BRD3|CARM1|CBX4|CBX5|CCNL1|CHD2|CHD8|CTSL1|DEK|DPPA3|GLYR1|H2AFX|HJURP|ING1|ING3|ING4|ING5|L3MBTL2|MCM2|MLL|MYST1|NCAPD2|PHF1|PHF2|PRKCB|PRMT7|PYGO2|RSF1|SIRT1|SMARCA5|SNCA|SUPT6H|TDRD3|TP53BP1
									GO:0008757	S-adenosylmethionine-dependent methyltransferase activity	molecular_function	4581	110	53	37	0.00875356	ASH2L|C1orf66|C2orf34|CARM1|COQ3|DOT1L|EHMT1|EHMT2|EMG1|FBXO11|FTSJD1|MEPCE|METTL1|MLL|MLL2|MLL3|MLL4|MTR|MUM1|NSUN2|PEMT|PRDM6|PRMT2|PRMT7|PRMT8|RNMT|SETD1A|SETD1B|SETD3|SETMAR|SMYD3|SUV420H1|SUV420H2|TFB2M|WDR82|WHSC1|WHSC1L1
GO:1902494	catalytic complex	cellular_component	26352	726	273	220	5.21235e-06	ABCA7|ACTB|AGL|ANAPC4|ANAPC5|APC2|ASB2|ASH2L|ATP12A|BAP1|BCKDHA|BCKDK|BRD1|C12orf41|C19orf2|C2orf67|CAND1|CAST|CBX5|CD3EAP|CDC16|CDC20|CDC73|CDH1|CHD4|CHD8|COMMD1|CRBN|CRCP|CREBBP|CUL1|CUL3|CYCS|DCAF11|DCAF4|DLC1|DNA2|DNAH11|DNAH14|DNAH17|DULLARD|DYNC1H1|DYNC1I1|DYNLL1|DYNLL2|ELP2|ELP4|ENO2|EP400|ERC1|ERCC1|ERCC3|ERCC8|FAM105B|FBXL12|FBXO10|FBXO11|FBXO24|FBXO31|FBXO9|FBXW11|FBXW8|FNTB|GPD1L|GPD2|…	GO:1990234	transferase complex	cellular_component	12234	331	136	109	2.39229e-05	ACTB|ASH2L|BAP1|BRD1|C12orf41|C19orf2|C2orf67|CAST|CBX5|CD3EAP|CDC73|CHD8|CRCP|CREBBP|DNA2|ELP2|ELP4|EP400|ERC1|ERCC1|ERCC3|FNTB|GTF2A1|GTF2A1L|GTF2F1|GTF2H4|HDAC2|HSPD1|ING3|ING4|ING5|INSR|INTS12|INTS3|INTS5|INTS6|INTS8|KIAA1310|MAP3K7|MAX|MCRS1|MDP1|MGA|MLL|MLL2|MLL3|MLL4|MMS19|MSL1|MSL2|MTOR|MYST1|NSL1|OGDH|OSTC|PAF1|PAXIP1|PFKM|PHF1|PHF17|PIK3CD|PIK3R2|POLD1|POLD2|POLD3|POLR2B|POLR2C|POLR2H|P…
									GO:0000428	DNA-directed RNA polymerase complex	cellular_component	3369	104	48	38	0.000534871	C19orf2|CAST|CD3EAP|CDC73|ELP2|ELP4|ERCC1|ERCC3|GTF2A1|GTF2A1L|GTF2F1|GTF2H4|INTS12|INTS3|INTS5|INTS6|INTS8|MMS19|PAF1|POLR2B|POLR2C|POLR2H|POLR2I|POLR3B|POLR3D|POLR3K|RPRD1B|RPRD2|STON1-GTF2A1L|TADA3|TAF10|TAF11|TAF12|TAF9|TBPL1|TRRAP|ZNF768|ZNRD1
									GO:0055029	nuclear DNA-directed RNA polymerase complex	cellular_component	3369	104	48	38	0.000534871	C19orf2|CAST|CD3EAP|CDC73|ELP2|ELP4|ERCC1|ERCC3|GTF2A1|GTF2A1L|GTF2F1|GTF2H4|INTS12|INTS3|INTS5|INTS6|INTS8|MMS19|PAF1|POLR2B|POLR2C|POLR2H|POLR2I|POLR3B|POLR3D|POLR3K|RPRD1B|RPRD2|STON1-GTF2A1L|TADA3|TAF10|TAF11|TAF12|TAF9|TBPL1|TRRAP|ZNF768|ZNRD1
									GO:1990204	oxidoreductase complex	cellular_component	1609	74	30	26	0.00336958	BCKDHA|BCKDK|GPD1L|GPD2|NDUFA12|NDUFA13|NDUFA2|NDUFAB1|NDUFB1|NDUFB10|NDUFB5|NDUFB9|NDUFS2|NDUFS3|NDUFS6|NDUFS7|NDUFV3|NOX3|NOXO1|OGDH|P4HB|PDK2|SDHB|SDHC|SDHD|UCRC
									GO:0008287	protein serine/threonine phosphatase complex	cellular_component	1998	42	18	17	0.0075946	CYCS|DULLARD|NKD1|PPP1R3B|PPP2R2C|PPP2R3A|PPP2R4|PPP2R5D|PPP3CA|PPP3CB|PPP3R1|PPP4R1|PPP4R4|SMEK1|SMEK2|STRN3|WDR82
									GO:0005743	mitochondrial inner membrane	cellular_component	8777	345	114	95	0.0108521	ALDH18A1|APC2|ATAD3B|ATP5A1|ATP5C1|ATP5G1|ATP5G2|ATP5G3|ATP5J2|ATP5L|ATPIF1|BDH1|BRP44L|C1orf151|C3orf31|C4orf14|C7orf44|CCDC56|CCS|CLPX|CNP|COX18|COX5A|COX6B1|COX7A1|COX7C|COX8A|CPT1A|CPT2|CRAT|CYCS|DHRS1|ERAL1|GPD2|GSTK1|GTPBP5|HADHA|HADHB|HSPD1|IDH2|IMMP1L|INPP5E|LETM1|MDP1|MRPL17|MRS2|MTG1|MTHFD2L|MTP18|NDUFA12|NDUFA13|NDUFA2|NDUFAB1|NDUFB1|NDUFB10|NDUFB5|NDUFB9|NDUFS2|NDUFS3|NDUFS6|NDUFS7|ND…
									GO:0003954	NADH dehydrogenase activity	molecular_function	645	35	15	13	0.0139739	NDUFA12|NDUFA13|NDUFA2|NDUFAB1|NDUFB1|NDUFB10|NDUFB5|NDUFB9|NDUFS2|NDUFS3|NDUFS6|NDUFS7|NDUFV3
									GO:0008137	NADH dehydrogenase (ubiquinone) activity	molecular_function	645	35	15	13	0.0139739	NDUFA12|NDUFA13|NDUFA2|NDUFAB1|NDUFB1|NDUFB10|NDUFB5|NDUFB9|NDUFS2|NDUFS3|NDUFS6|NDUFS7|NDUFV3
									GO:0050136	NADH dehydrogenase (quinone) activity	molecular_function	645	35	15	13	0.0139739	NDUFA12|NDUFA13|NDUFA2|NDUFAB1|NDUFB1|NDUFB10|NDUFB5|NDUFB9|NDUFS2|NDUFS3|NDUFS6|NDUFS7|NDUFV3
									GO:0031967	organelle envelope	cellular_component	29951	832	277	222	0.0143236	ACAD11|AGK|AGPAT5|ALDH18A1|ANXA11|APC2|ATAD3B|ATCAY|ATP11B|ATP5A1|ATP5C1|ATP5G1|ATP5G2|ATP5G3|ATP5J2|ATP5L|ATPIF1|BACH1|BAD|BAK1|BCL2|BCL2L11|BCL2L13|BDH1|BIK|BRP44L|C19orf12|C1orf151|C2orf28|C3orf31|C4orf14|C7orf44|CACYBP|CBX5|CCDC123|CCDC56|CCND2|CCS|CDH1|CEP70|CHCHD4|CIAPIN1|CIDEA|CLPX|CNP|COASY|COX18|COX5A|COX6B1|COX7A1|COX7C|COX8A|CPT1A|CPT1B|CPT2|CRAT|CST3|CYCS|DHRS1|DST|DTYMK|DULLARD|EDNRB…
									GO:0031975	envelope	cellular_component	30085	837	278	223	0.0149616	ACAD11|AGK|AGPAT5|ALDH18A1|ANXA11|APC2|ATAD3B|ATCAY|ATP11B|ATP5A1|ATP5C1|ATP5G1|ATP5G2|ATP5G3|ATP5J2|ATP5L|ATPIF1|BACH1|BAD|BAK1|BCL2|BCL2L11|BCL2L13|BDH1|BIK|BRP44L|C19orf12|C1orf151|C2orf28|C3orf31|C4orf14|C7orf44|CACYBP|CBX5|CCDC123|CCDC56|CCND2|CCS|CDH1|CEP70|CHCHD4|CIAPIN1|CIDEA|CLPX|CNP|COASY|COX18|COX5A|COX6B1|COX7A1|COX7C|COX8A|CPT1A|CPT1B|CPT2|CRAT|CST3|CYCS|DHRS1|DST|DTYMK|DULLARD|EDNRB…
									GO:0070469	respiratory chain	cellular_component	1232	65	23	21	0.0201616	COX7A1|CYCS|NDUFA12|NDUFA13|NDUFA2|NDUFAB1|NDUFB1|NDUFB10|NDUFB5|NDUFB9|NDUFS2|NDUFS3|NDUFS6|NDUFS7|NDUFV3|OXA1L|SDHB|SDHC|SDHD|UCRC|UQCR
									GO:0006120	mitochondrial electron transport	NADH to ubiquinone	1460	37	18	14	0.0215164	BDNF|COQ9|DLD|NDUFA2|NDUFAB1|NDUFB1|NDUFB10|NDUFB5|NDUFB9|NDUFS2|NDUFS3|NDUFS6|NDUFS7|NDUFV3
									GO:0016836	hydro-lyase activity	molecular_function	1049	39	20	14	0.0230811	APIP|C14orf149|CA2|CA4|CBS|ENO2|FASN|GMDS|HADHA|HADHB|HSD17B4|PUS1|TGDS|UROS
									GO:0044455	mitochondrial membrane part	cellular_component	3324	136	45	40	0.023325	ATP5A1|ATP5C1|ATP5G1|ATP5G2|ATP5G3|ATP5J2|ATP5L|ATPIF1|BAK1|C3orf31|C4orf14|C7orf44|CCDC56|COX18|COX7A1|CPT1A|GDAP1|IMMP1L|NDUFA12|NDUFA13|NDUFA2|NDUFAB1|NDUFB1|NDUFB10|NDUFB5|NDUFB9|NDUFS2|NDUFS3|NDUFS6|NDUFS7|NDUFV3|OXA1L|RHOT2|SDHB|SDHC|SDHD|SLC24A6|TOMM20L|UCRC|USMG5
									GO:0005747	mitochondrial respiratory chain complex I	cellular_component	675	37	15	13	0.0244256	NDUFA12|NDUFA13|NDUFA2|NDUFAB1|NDUFB1|NDUFB10|NDUFB5|NDUFB9|NDUFS2|NDUFS3|NDUFS6|NDUFS7|NDUFV3
									GO:0030964	NADH dehydrogenase complex	cellular_component	675	37	15	13	0.0244256	NDUFA12|NDUFA13|NDUFA2|NDUFAB1|NDUFB1|NDUFB10|NDUFB5|NDUFB9|NDUFS2|NDUFS3|NDUFS6|NDUFS7|NDUFV3
									GO:0045271	respiratory chain complex I	cellular_component	675	37	15	13	0.0244256	NDUFA12|NDUFA13|NDUFA2|NDUFAB1|NDUFB1|NDUFB10|NDUFB5|NDUFB9|NDUFS2|NDUFS3|NDUFS6|NDUFS7|NDUFV3
GO:0005739	mitochondrion	cellular_component	54218	1534	541	429	6.03846e-06	AARS2|AATK|ABCG1|ACACA|ACAD11|ACADSB|ACOT13|ACOX3|ACP6|ACSF3|ACSS1|ACYP2|ADAM12|ADARB2|ADCK4|ADHFE1|AGK|AGPAT5|AGXT|ALDH18A1|ALDH9A1|ALKBH1|AMACR|APC2|ARG2|ATAD3B|ATCAY|ATG4D|ATIC|ATP5A1|ATP5C1|ATP5G1|ATP5G2|ATP5G3|ATP5J2|ATP5L|ATP6V1A|ATPIF1|AURKAIP1|BAD|BAK1|BCKDHA|BCKDK|BCL2|BCL2L11|BCL2L13|BCO2|BDH1|BIK|BRP44L|BSG|C10orf2|C14orf156|C16orf61|C18orf19|C19orf12|C19orf2|C19orf70|C1orf151|C1orf31|…	GO:0044429	mitochondrial part	cellular_component	22049	760	261	213	0.000218291	ACAD11|ACADSB|ACSS1|ADHFE1|AGK|AGPAT5|AGXT|ALDH18A1|APC2|ARG2|ATAD3B|ATCAY|ATG4D|ATP5A1|ATP5C1|ATP5G1|ATP5G2|ATP5G3|ATP5J2|ATP5L|ATPIF1|BAD|BAK1|BCKDHA|BCKDK|BCL2|BCL2L11|BCL2L13|BDH1|BIK|BRP44L|C10orf2|C19orf12|C1orf151|C1QBP|C3orf31|C4orf14|C7orf44|CARS2|CCDC111|CCDC123|CCDC56|CCS|CHCHD4|CIAPIN1|CIDEA|CLPP|CLPX|CNP|COASY|COQ3|COX18|COX5A|COX6B1|COX7A1|COX7C|COX8A|CPT1A|CPT1B|CPT2|CRAT|CS|CYCS|D…
									GO:0005759	mitochondrial matrix	cellular_component	9259	303	122	91	0.00152473	ACADSB|ACSS1|ADHFE1|AGXT|ARG2|ATG4D|ATP5A1|ATP5C1|BCKDHA|BCKDK|BDH1|C10orf2|C1QBP|CARS2|CCDC111|CLPP|CLPX|COQ3|CS|D2HGDH|DHX30|DLD|DNA2|DTYMK|ERAL1|ERBB4|GARS|GPT2|GRPEL1|GSTK1|GTPBP5|HADHA|HADHB|HIBADH|HSPD1|HSPE1|IDH2|INPP5E|LONP1|LRPPRC|LYRM7|MCEE|MDP1|ME2|MIPEP|MRPL12|MRPL13|MRPL23|MRPL28|MRPL43|MRPL47|MRPL49|MRPL51|MRPL55|MRPS11|MRPS12|MRPS17|MRPS18C|MRPS22|MRPS28|MTERF|MTG1|MUT|NAGS|NDUFAB1…
									GO:0045333	cellular respiration	biological_process	4248	138	54	46	0.00177329	ATP5A1|ATP5C1|ATP5G1|ATP5J2|ATP5L|BDNF|COQ9|COX5A|COX6B1|COX7C|COX8A|CS|CYCS|DLD|FASTKD5|IDH1|IDH2|NDUFA12|NDUFA13|NDUFA2|NDUFAB1|NDUFB1|NDUFB10|NDUFB5|NDUFB9|NDUFS2|NDUFS3|NDUFS6|NDUFS7|NDUFV3|NFATC3|OGDH|OGDHL|OXA1L|SCO2|SDHB|SDHC|SDHD|SIRT3|SLC25A13|SNCA|SUCLA2|SUCLG2|UCP2|UCRC|UQCR
									GO:0006091	generation of precursor metabolites and energy	biological_process	17151	351	125	108	0.00447076	ACACA|ADCY4|ADCY6|ADCY9|AGL|AGPAT1|AKT2|ATP5A1|ATP5C1|ATP5G1|ATP5J2|ATP5L|ATPIF1|BDNF|CACNA1A|CACNA1C|CACNA1D|CACNA1E|CALM1|CALM2|CEBPA|COQ9|COX5A|COX6B1|COX7A1|COX7C|COX8A|CROT|CS|CYB561|CYCS|DLD|ENO2|FASN|FASTKD5|FFAR1|GFPT2|GIPR|GNAS|GNB1|GNG12|GNG3|GNG4|HK1|IDH1|IDH2|ITPR3|KCNS3|LDHB|LEP|LEPR|MSH2|MYC|NDUFA12|NDUFA13|NDUFA2|NDUFAB1|NDUFB1|NDUFB10|NDUFB5|NDUFB9|NDUFS2|NDUFS3|NDUFS6|NDUFS7|NDUF…
									GO:0007005	mitochondrion organization	biological_process	8045	233	89	71	0.00475526	AARS2|AKT3|ATCAY|BAD|BAK1|BCL2|BCL2L11|BIK|C10orf2|C20orf72|C22orf29|C2orf56|C3orf31|C4orf14|C7orf44|CASP3|CAV2|CCDC111|CCDC56|CEBPA|CHCHD4|CNP|COX18|DNA2|ELAC2|EPAS1|ERBB4|EYA2|GDAP1|GFM2|GGCT|GRPEL1|HSPA4|HTRA2|IMMP1L|INPP5E|JUN|LETM1|LIG3|LONP1|MDP1|MFN1|MIPEP|MRPL12|MTERF|MTP18|MTX2|MTX3|NDUFAF4|NDUFS6|NDUFS7|NPTX1|NRF1|NUBPL|OPA3|OXA1L|PDE2A|PMPCB|PVRL2|RHOT2|RNASEH1|RNH1|SHARPIN|SNCA|SPG7|S…
									GO:0019866	organelle inner membrane	cellular_component	10120	377	125	105	0.00661333	ALDH18A1|APC2|ATAD3B|ATP11B|ATP5A1|ATP5C1|ATP5G1|ATP5G2|ATP5G3|ATP5J2|ATP5L|ATPIF1|BDH1|BRP44L|C1orf151|C3orf31|C4orf14|C7orf44|CCDC56|CCS|CLPX|CNP|COX18|COX5A|COX6B1|COX7A1|COX7C|COX8A|CPT1A|CPT2|CRAT|CYCS|DHRS1|ERAL1|FAM169A|GPD2|GSTK1|GTPBP5|HADHA|HADHB|HSPD1|IDH2|IMMP1L|INPP5E|LETM1|LMNB1|LRPPRC|MATR3|MDP1|MRPL17|MRS2|MTG1|MTHFD2L|MTP18|NDUFA12|NDUFA13|NDUFA2|NDUFAB1|NDUFB1|NDUFB10|NDUFB5|NDU…
									GO:0005777	peroxisome	cellular_component	3664	125	54	40	0.00697047	ABP1|ACAD11|ACBD5|ACOX3|ACOXL|AGXT|AMACR|C1orf84|CRAT|CROT|ECH1|EPHX2|FAR1|FNDC5|GSTK1|HACL1|HMGCR|HRASLS|HSD17B4|IDH1|LONP2|NUDT12|NUDT19|PAF1|PECI|PECR|PEX11A|PEX11B|PEX13|PEX14|PEX5L|PMP22|PMVK|POMC|PRDX1|PRDX5|PXT1|SCP2|SOD1|VIM
									GO:0042579	microbody	cellular_component	3664	125	54	40	0.00697047	ABP1|ACAD11|ACBD5|ACOX3|ACOXL|AGXT|AMACR|C1orf84|CRAT|CROT|ECH1|EPHX2|FAR1|FNDC5|GSTK1|HACL1|HMGCR|HRASLS|HSD17B4|IDH1|LONP2|NUDT12|NUDT19|PAF1|PECI|PECR|PEX11A|PEX11B|PEX13|PEX14|PEX5L|PMP22|PMVK|POMC|PRDX1|PRDX5|PXT1|SCP2|SOD1|VIM
									GO:0034440	lipid oxidation	biological_process	2334	63	32	23	0.00735479	ACAD11|ACOX3|ACOXL|ADIPOR1|AMACR|CPT1A|CPT1B|CPT2|CRAT|CROT|CYP4V2|ECH1|HACL1|HADHA|HADHB|HSD17B4|MAPK14|MCEE|MUT|PAF1|PCCA|PEX13|SCP2
									GO:0005740	mitochondrial envelope	cellular_component	15077	528	168	143	0.00797445	ACAD11|AGK|AGPAT5|ALDH18A1|APC2|ATAD3B|ATCAY|ATP5A1|ATP5C1|ATP5G1|ATP5G2|ATP5G3|ATP5J2|ATP5L|ATPIF1|BAD|BAK1|BCL2|BCL2L11|BCL2L13|BDH1|BIK|BRP44L|C19orf12|C1orf151|C3orf31|C4orf14|C7orf44|CCDC123|CCDC56|CCS|CHCHD4|CIAPIN1|CIDEA|CLPX|CNP|COASY|COX18|COX5A|COX6B1|COX7A1|COX7C|COX8A|CPT1A|CPT1B|CPT2|CRAT|CYCS|DHRS1|DTYMK|ERAL1|FAM82A2|FKBP8|FLVCR1|GDAP1|GOLPH3|GPD2|GSTK1|GTPBP5|HADHA|HADHB|HK1|HSPD1…
									GO:0031966	mitochondrial membrane	cellular_component	14266	500	161	136	0.00801665	ACAD11|AGK|AGPAT5|ALDH18A1|APC2|ATAD3B|ATCAY|ATP5A1|ATP5C1|ATP5G1|ATP5G2|ATP5G3|ATP5J2|ATP5L|ATPIF1|BAD|BAK1|BCL2|BCL2L11|BCL2L13|BDH1|BIK|BRP44L|C19orf12|C1orf151|C3orf31|C4orf14|C7orf44|CCDC56|CCS|CLPX|CNP|COASY|COX18|COX5A|COX6B1|COX7A1|COX7C|COX8A|CPT1A|CPT1B|CPT2|CRAT|CYCS|DHRS1|ERAL1|FAM82A2|FKBP8|FLVCR1|GDAP1|GPD2|GSTK1|GTPBP5|HADHA|HADHB|HK1|HSPD1|HTRA2|IDH2|IMMP1L|INPP5E|LETM1|MDP1|MFN1|…
									GO:0006412	translation	biological_process	9098	309	104	88	0.00857693	AARS2|AARSD1|C4orf14|CARS|CARS2|DARS|DPH1|EEF1D|EEF1E1|EEF1G|EEF2K|EIF2A|EIF2C2|EIF3B|EIF3E|EIF3K|EIF3L|EIF4A2|EIF4EBP1|EIF5A|FAU|GARS|GFM2|GSPT1|IGHMBP2|METT11D1|MRPL12|MRPL13|MRPL15|MRPL17|MRPL21|MRPL23|MRPL28|MRPL33|MRPL43|MRPL47|MRPL49|MRPL51|MRPL55|MRPS11|MRPS12|MRPS17|MRPS18C|MRPS23|MRPS30|MRPS5|MRPS6|MRRF|MTIF2|MTIF3|PPA1|PSTK|RARS2|RMND1|RPL10A|RPL19|RPL23|RPL23A|RPL26|RPL26L1|RPL28|RPL3|…
									GO:0006099	tricarboxylic acid cycle	biological_process	590	27	13	11	0.00985907	CS|DLD|IDH1|IDH2|OGDH|OGDHL|SDHB|SDHC|SDHD|SUCLA2|SUCLG2
									GO:0009062	fatty acid catabolic process	biological_process	2361	61	32	22	0.0112139	ACAD11|ACOX3|ACOXL|AMACR|CPT1A|CPT1B|CPT2|CRAT|CROT|ECH1|HACL1|HADHA|HADHB|HSD17B4|LEP|MCEE|MUT|PAF1|PCCA|PECI|PEX13|SCP2
									GO:0006732	coenzyme metabolic process	biological_process	5298	185	69	55	0.0114086	AASDHPPT|ACACA|ACSS1|AGPAT6|APIP|ATIC|CABC1|CBR3|COASY|COQ3|COQ6|COQ9|DCAKD|DGAT2|ELOVL4|ELOVL5|FAR1|FASN|FLOT1|GCH1|GLYR1|GPD1L|HIBADH|HMGCR|HSD17B4|IDH1|LDHB|LIAS|LIPT2|MAT2A|MCEE|MTHFD1L|MTHFD2L|MTHFR|MTHFS|NADK|NADSYN1|NAMPT|NMNAT2|NMNAT3|NUDT12|OGDH|PDSS2|PGLS|PMVK|PPCS|PRDX5|SLC46A1|SLC5A6|SUCLA2|SUCLG2|TALDO1|TECR|TPI1|TPK1
									GO:0005753	mitochondrial proton-transporting ATP synthase complex	cellular_component	617	21	11	9	0.0139938	ATP5A1|ATP5C1|ATP5G1|ATP5G2|ATP5G3|ATP5J2|ATP5L|ATPIF1|USMG5
									GO:0044438	microbody part	cellular_component	2559	79	33	26	0.0190326	ACBD5|ACOX3|AGXT|AMACR|CRAT|CROT|FAR1|FNDC5|HACL1|HMGCR|HSD17B4|IDH1|LONP2|PAF1|PECI|PECR|PEX11A|PEX11B|PEX13|PEX14|PEX5L|PMP22|POMC|PRDX1|PRDX5|SCP2
									GO:0044439	peroxisomal part	cellular_component	2559	79	33	26	0.0190326	ACBD5|ACOX3|AGXT|AMACR|CRAT|CROT|FAR1|FNDC5|HACL1|HMGCR|HSD17B4|IDH1|LONP2|PAF1|PECI|PECR|PEX11A|PEX11B|PEX13|PEX14|PEX5L|PMP22|POMC|PRDX1|PRDX5|SCP2
									GO:0000096	sulfur amino acid metabolic process	biological_process	1315	41	18	15	0.0195723	ADI1|AGXT|APIP|CACNA1A|CBS|CDO1|ENOPH1|MAT2A|MRI1|MTHFD2L|MTHFR|MTR|MUT|PCYOX1L|SQRDL
									GO:0006103	2-oxoglutarate metabolic process	biological_process	409	16	10	7	0.0204863	ADHFE1|D2HGDH|GHR|GPT2|IDH1|IDH2|OGDH
									GO:0036109	alpha-linolenic acid metabolic process	biological_process	320	10	7	5	0.0208885	ELOVL5|FADS1|FADS2|HSD17B4|SCP2
									GO:0045259	proton-transporting ATP synthase complex	cellular_component	659	22	11	9	0.0215424	ATP5A1|ATP5C1|ATP5G1|ATP5G2|ATP5G3|ATP5J2|ATP5L|ATPIF1|USMG5
									GO:0015985	energy coupled proton transport	down electrochemical gradient	553	19	10	8	0.0219733	ATP5A1|ATP5C1|ATP5G1|ATP5G2|ATP5G3|ATP5J2|ATP5L|STOML2
									GO:0015986	ATP synthesis coupled proton transport	biological_process	553	19	10	8	0.0219733	ATP5A1|ATP5C1|ATP5G1|ATP5G2|ATP5G3|ATP5J2|ATP5L|STOML2
									GO:0016667	oxidoreductase activity	acting on a sulfur group of donors	1684	52	25	18	0.0240419	CHCHD4|DLD|DNAJC10|ERO1LB|GLRX3|GLRX5|GSR|GSTK1|GSTO2|NXN|P4HB|PCYOX1L|PDIA3|PDIA4|PDIA5|QSOX2|SQRDL|TXNL1
GO:0003281	ventricular septum development	biological_process	2919	45	32	24	9.36804e-06	CITED2|EGLN1|FGFR2|FGFRL1|FZD2|GATA3|HEG1|HES1|HOXA13|LUZP1|NKX2-5|NOTCH1|PITX2|RBM15|SALL1|SMAD7|SOX4|STRA6|TBX5|TRIP11|VANGL2|WHSC1|WNT11|ZFPM1	GO:0003279	cardiac septum development	biological_process	3779	65	43	31	1.35516e-05	BMP4|CITED2|EGLN1|FGFR2|FGFRL1|FZD2|GATA3|HEG1|HES1|HOXA13|IFT88|ISL1|JAG1|LUZP1|MSX2|NKX2-5|NOTCH1|PITX2|RBM15|SALL1|SMAD4|SMAD7|SOX4|STRA6|TBX2|TBX5|TRIP11|VANGL2|WHSC1|WNT11|ZFPM1
									GO:0060412	ventricular septum morphogenesis	biological_process	1976	28	22	16	7.91245e-05	CITED2|EGLN1|FGFR2|FGFRL1|FZD2|HES1|NKX2-5|NOTCH1|PITX2|RBM15|SMAD7|SOX4|VANGL2|WHSC1|WNT11|ZFPM1
									GO:0060411	cardiac septum morphogenesis	biological_process	2869	46	31	22	0.000256489	CITED2|EGLN1|FGFR2|FGFRL1|FZD2|HES1|IFT88|ISL1|JAG1|MSX2|NKX2-5|NOTCH1|PITX2|RBM15|SMAD7|SOX4|TBX2|TBX5|VANGL2|WHSC1|WNT11|ZFPM1
									GO:0003231	cardiac ventricle development	biological_process	5417	95	53	38	0.000478077	CITED2|EGLN1|FGFR2|FGFRL1|FOXF1|FZD2|GATA3|HAND2|HEG1|HES1|HIF1A|HOXA13|ISL1|JAG1|LUZP1|LY6E|MED1|NKX2-5|NOTCH1|NPY5R|NRG1|PITX2|PPP1R13L|RBM15|RBPJ|SALL1|SMAD7|SMARCD3|SOX4|STRA6|TBX5|TGFBR3|TPM1|TRIP11|VANGL2|WHSC1|WNT11|ZFPM1
									GO:0003215	cardiac right ventricle morphogenesis	biological_process	792	16	13	9	0.00139196	GATA3|HAND2|ISL1|JAG1|NKX2-5|NOTCH1|PPP1R13L|SMARCD3|SOX4
									GO:0097150	neuronal stem cell maintenance	biological_process	402	11	8	6	0.00700505	HES1|HOOK3|JAG1|NOTCH1|PCM1|SRRT
GO:0018205	peptidyl-lysine modification	biological_process	6700	149	81	57	2.91163e-05	ARID4A|ASH2L|BAT3|BRCA2|BRD1|C12orf41|C6orf134|CREBBP|DOT1L|EHMT1|EHMT2|EIF5A|ELP4|EP400|GTF3C4|HDAC4|ING3|ING4|ING5|KDM3A|KIAA1310|LDB1|MAP3K7|MBD3|MCRS1|MDM2|MLL|MLL2|MLL3|MLL4|MSL1|MSL2|MUM1|MYST1|NCOA3|NSL1|PCGF2|PHF17|RAC3|SAP130|SETD1A|SETD1B|SETD3|SIRT1|SIRT3|SMYD3|SRCAP|SUV420H1|SUV420H2|TADA3|TAF10|TAF12|TAF9|TGM2|TRRAP|WDR82|WHSC1L1	GO:0018193	peptidyl-amino acid modification	biological_process	24242	551	226	169	0.000195329	AATK|AGBL4|AGBL5|AIM1|ALG12|ALG14|ALG5|ALK|ARID4A|ASH2L|ASPH|AXL|BAT3|BAZ1B|BCL2|BRCA2|BRD1|BRSK2|C12orf41|C6orf134|CAMK2D|CLK1|CLSPN|CREBBP|CRTAP|CSK|DDR1|DERL3|DOT1L|DPH1|DPH3|EDEM1|EDEM2|EDEM3|EFNA3|EGLN1|EGLN3|EHMT1|EHMT2|EIF5A|ELP4|EP400|EPHA5|EPHB1|EPHB3|ERBB2|ERBB4|FBXO11|FGFR1|FGFR2|FGFRL1|FKBP4|FKBP8|FLT1|FLT4|FUT8|GANAB|GFPT2|GHR|GTF3C4|HCK|HDAC4|HMBS|IGF1R|IGF2R|ING3|ING4|ING5|INSR|JAK…
									GO:0018024	histone-lysine N-methyltransferase activity	molecular_function	2285	41	30	19	0.000781536	ASH2L|DOT1L|EHMT1|EHMT2|MLL|MLL2|MLL3|MLL4|PRDM6|SETD1A|SETD1B|SETD3|SETMAR|SMYD3|SUV420H1|SUV420H2|WDR82|WHSC1|WHSC1L1
									GO:0016278	lysine N-methyltransferase activity	molecular_function	2494	48	32	21	0.00110452	ASH2L|C2orf34|DOT1L|EHMT1|EHMT2|MLL|MLL2|MLL3|MLL4|MUM1|PRDM6|SETD1A|SETD1B|SETD3|SETMAR|SMYD3|SUV420H1|SUV420H2|WDR82|WHSC1|WHSC1L1
									GO:0016279	protein-lysine N-methyltransferase activity	molecular_function	2494	48	32	21	0.00110452	ASH2L|C2orf34|DOT1L|EHMT1|EHMT2|MLL|MLL2|MLL3|MLL4|MUM1|PRDM6|SETD1A|SETD1B|SETD3|SETMAR|SMYD3|SUV420H1|SUV420H2|WDR82|WHSC1|WHSC1L1
GO:0043984	histone H4-K16 acetylation	biological_process	299	11	11	8	3.36065e-05	C12orf41|KIAA1310|MCRS1|MLL|MSL1|MSL2|MYST1|NSL1
GO:0048813	dendrite morphogenesis	biological_process	1813	33	23	18	3.44112e-05	BTBD3|CACNA1A|CTNNA2|DACT1|DVL1|EPHB1|EPHB3|FARP1|FYN|MAPK8IP2|PTEN|RAC1|RBM9|SDC2|SEMA3A|SHANK1|SLC11A2|SLITRK5	GO:0097061	dendritic spine organization	biological_process	752	13	13	8	0.00105773	ARF1|EPHB1|EPHB3|ITPKA|PICK1|PTEN|SHANK1|TANC1
									GO:0016358	dendrite development	biological_process	4872	64	33	27	0.00320528	BAIAP2|BDNF|BTBD3|CACNA1A|CHAT|CTNNA2|DAB1|DACT1|DVL1|EPHB1|EPHB3|FARP1|FYN|GRIN3A|HDAC2|MAPK8IP2|MATN2|PTEN|RAC1|RBM9|SDC2|SEMA3A|SHANK1|SLC11A2|SLITRK5|SRGAP2|SYNGAP1
									GO:0030159	receptor signaling complex scaffold activity	molecular_function	1090	19	11	9	0.0125512	CD3G|DEDD2|DLG5|MAGI2|MMS19|NCK1|NCK2|SHANK1|SHANK2
GO:0071013	catalytic step 2 spliceosome	cellular_component	2333	80	42	33	3.7953e-05	CWC15|DDX41|DGCR14|DHX38|DHX8|GPATCH1|HNRNPA1|HNRNPH1|HNRNPM|LSM3|PPIL3|PPWD1|PRPF8|RALY|SAP130|SART1|SF3A2|SF3A3|SF3B1|SF3B2|SFRS1|SKIV2L2|SLU7|SNRNP40|SNRPD1|SNRPD2|SNRPF|SNW1|SRRM1|SRRM2|SYF2|U2AF1|XAB2	GO:0000377	RNA splicing	via transesterification reactions with bulged adenosine as nucleophile	6083	193	80	65	0.000197862	BRUNOL4|CPSF1|CWC15|DDX1|DDX39|DDX41|DGCR14|DHX38|DHX8|GEMIN4|GEMIN7|GPATCH1|GTF2F1|HNRNPA1|HNRNPD|HNRNPH1|HNRNPL|HNRNPM|LSM3|LUC7L3|MBNL1|NHP2L1|PAPOLA|POLR2B|POLR2C|POLR2H|POLR2I|PPIL3|PPWD1|PRMT7|PRPF8|PTBP2|RALY|RNPS1|RSRC1|SAP130|SART1|SF3A2|SF3A3|SF3B1|SF3B2|SFPQ|SFRS1|SFRS11|SFRS2|SFRS2IP|SFRS3|SFRS5|SFRS9|SIP1|SKIV2L2|SLU7|SNRNP40|SNRPD1|SNRPD2|SNRPF|SNW1|SRRM1|SRRM2|STRAP|SYF2|TRA2A|U2AF…
									GO:0000398	mRNA splicing	via spliceosome	6083	193	80	65	0.000197862	BRUNOL4|CPSF1|CWC15|DDX1|DDX39|DDX41|DGCR14|DHX38|DHX8|GEMIN4|GEMIN7|GPATCH1|GTF2F1|HNRNPA1|HNRNPD|HNRNPH1|HNRNPL|HNRNPM|LSM3|LUC7L3|MBNL1|NHP2L1|PAPOLA|POLR2B|POLR2C|POLR2H|POLR2I|PPIL3|PPWD1|PRMT7|PRPF8|PTBP2|RALY|RNPS1|RSRC1|SAP130|SART1|SF3A2|SF3A3|SF3B1|SF3B2|SFPQ|SFRS1|SFRS11|SFRS2|SFRS2IP|SFRS3|SFRS5|SFRS9|SIP1|SKIV2L2|SLU7|SNRNP40|SNRPD1|SNRPD2|SNRPF|SNW1|SRRM1|SRRM2|STRAP|SYF2|TRA2A|U2AF…
									GO:0000375	RNA splicing	via transesterification reactions	6164	198	83	66	0.000244917	BRUNOL4|CPSF1|CWC15|DDX1|DDX39|DDX41|DGCR14|DHX38|DHX8|GEMIN4|GEMIN7|GPATCH1|GTF2F1|HNRNPA1|HNRNPD|HNRNPH1|HNRNPL|HNRNPM|LSM3|LUC7L3|MBNL1|MPHOSPH10|NHP2L1|PAPOLA|POLR2B|POLR2C|POLR2H|POLR2I|PPIL3|PPWD1|PRMT7|PRPF8|PTBP2|RALY|RNPS1|RSRC1|SAP130|SART1|SF3A2|SF3A3|SF3B1|SF3B2|SFPQ|SFRS1|SFRS11|SFRS2|SFRS2IP|SFRS3|SFRS5|SFRS9|SIP1|SKIV2L2|SLU7|SNRNP40|SNRPD1|SNRPD2|SNRPF|SNW1|SRRM1|SRRM2|STRAP|SYF2|…
									GO:0005681	spliceosomal complex	cellular_component	4588	154	64	53	0.000292883	CWC15|DDX41|DGCR14|DHX38|DHX8|GEMIN4|GEMIN7|GPATCH1|HNRNPA1|HNRNPH1|HNRNPM|HNRPDL|LSM3|LSM7|NAA38|NHP2L1|PPIL3|PPP1R8|PPWD1|PRPF38A|PRPF38B|PRPF8|PTBP2|RALY|RBM17|RBM25|SAP130|SART1|SF3A2|SF3A3|SF3B1|SF3B2|SFRS1|SFRS12|SIP1|SKIV2L2|SLU7|SNRNP25|SNRNP40|SNRPD1|SNRPD2|SNRPF|SNW1|SRRM1|SRRM2|STRAP|SYF2|TXNL4B|U2AF1|U2AF2|WAC|XAB2|ZMAT5
									GO:0006376	mRNA splice site selection	biological_process	1199	21	12	10	0.00852088	BRUNOL4|LUC7L3|MBNL1|PTBP2|SF3A2|SF3A3|SFRS1|SFRS5|SFRS9|SLU7
GO:0042800	histone methyltransferase activity (H3-K4 specific)	molecular_function	464	13	13	9	3.90862e-05	ASH2L|MLL|MLL2|MLL3|MLL4|SETD1A|SETD1B|SETD3|WDR82	GO:0042054	histone methyltransferase activity	molecular_function	2577	51	35	23	0.00032086	ASH2L|CARM1|DOT1L|EHMT1|EHMT2|MLL|MLL2|MLL3|MLL4|PRDM6|PRMT2|PRMT7|PRMT8|SETD1A|SETD1B|SETD3|SETMAR|SMYD3|SUV420H1|SUV420H2|WDR82|WHSC1|WHSC1L1
GO:0008170	N-methyltransferase activity	molecular_function	3247	71	47	31	6.00305e-05	ASH2L|C1orf66|C2orf34|CARM1|DOT1L|EHMT1|EHMT2|FBXO11|HEMK1|MLL|MLL2|MLL3|MLL4|MUM1|PEMT|PRDM6|PRMT2|PRMT7|PRMT8|RNMT|SETD1A|SETD1B|SETD3|SETMAR|SMYD3|SUV420H1|SUV420H2|TFB2M|WDR82|WHSC1|WHSC1L1
GO:0040007	growth	biological_process	17943	358	155	120	6.14281e-05	ALKBH1|ANKRD11|APOA5|ARID5B|ATP6V0E2|BCL2|BCL9|BMP4|BMP6|BMP8A|BMP8B|BNC2|BRCA2|C17orf68|C3orf58|CACNA1A|CADM1|CCNB1|CCNB2|CFLAR|CHST11|COL9A1|CYFIP1|CYP19A1|DGKD|DICER1|DVL1|EHMT2|EPB41L5|ERBB2IP|ERBB4|ERCC1|ERCC6|ESRRB|FGFR2|FKBP8|FLVCR1|FOXO3|GATA3|GDF1|GDF6|GIGYF2|GINS1|GNAS|GPD2|GPR149|HEG1|HELT|HHEX|HOXD13|IHH|IL6|KIAA1409|KIF26B|LMX1B|LRP4|LY6E|MAGI2|MAP7|MATN1|MED1|MLL2|MLL4|MSX2|MTOR|MYO…	GO:0035264	multicellular organism growth	biological_process	4621	69	38	30	0.000502251	ANKRD11|ARID5B|C17orf68|DICER1|ERCC1|ERCC6|FGFR2|FKBP8|FLVCR1|GIGYF2|GNAS|GPD2|HEG1|HELT|HHEX|IHH|KIAA1409|NCOA3|NDUFS6|PCNT|PEG3|PPP1R13L|RAC3|RBBP6|SLC12A2|SP2|STIL|TENC1|TNKS2|TTC8
									GO:0042634	regulation of hair cycle	biological_process	396	15	9	7	0.0125042	FA2H|HPSE|KRT17|MSX2|NGFR|SMAD4|TRADD
GO:0003700	sequence-specific DNA binding transcription factor activity	molecular_function	43728	981	367	289	6.93894e-05	AFF1|AHR|ALX1|ALX3|ALX4|ARID4A|ARNT2|ARNTL|ATF3|ATF6B|ATOH1|BACH1|BARX1|BATF|BCL3|BCL6|BHLHE40|BRF1|CBFA2T3|CBFB|CEBPA|CITED2|CKLF|CREB5|CREBBP|CREBL2|CTBP1|CUX1|CUX2|DDIT3|DLX4|DLX5|DLX6|DMRT1|DMTF1|DRAP1|E2F3|E2F7|EBF1|EGR4|ELF2|EPAS1|ERF|ESRRB|ETS2|EVX1|EVX2|FEZ1|FOS|FOXA1|FOXA2|FOXF1|FOXI3|FOXK2|FOXN3|FOXO3|FOXP1|FOXP4|GATA2|GATA3|GATA5|GATAD1|GLIS3|GSX1|GTF2H4|HAND2|HDAC2|HELT|HES1|HES6|HHEX…
GO:0021533	cell differentiation in hindbrain	biological_process	1394	24	21	14	7.29081e-05	ATP2B2|ATXN2|CACNA1A|CBLN1|FOXA2|GATA2|GRID2|HERC1|KNDC1|LDB1|LHX5|NOG|PHOX2B|RORA	GO:0021694	cerebellar Purkinje cell layer formation	biological_process	657	11	11	7	0.00145323	ATP2B2|ATXN2|CACNA1A|HERC1|LDB1|LHX5|RORA
									GO:0021702	cerebellar Purkinje cell differentiation	biological_process	657	11	11	7	0.00145323	ATP2B2|ATXN2|CACNA1A|HERC1|LDB1|LHX5|RORA
									GO:0021575	hindbrain morphogenesis	biological_process	2278	41	27	18	0.00263129	ATP2B2|ATXN2|CACNA1A|CBLN1|CBS|DAB1|DLC1|GRID2|HERC1|HES1|KNDC1|LDB1|LHX5|LMX1B|PCNT|RFX4|RORA|TRNP1
									GO:0021692	cerebellar Purkinje cell layer morphogenesis	biological_process	701	12	11	7	0.00366786	ATP2B2|ATXN2|CACNA1A|HERC1|LDB1|LHX5|RORA
GO:0007422	peripheral nervous system development	biological_process	4473	74	48	33	7.65777e-05	AKT2|ARHGEF10|ARTN|BAI1|BAI2|C1orf130|CITED2|DICER1|EDNRB|ERBB2|FA2H|GPC1|GSTM3|HAND2|ISL1|ISL2|MPP5|NAB1|NF1|NGF|NRG1|NTF3|ONECUT2|PLXNA4|PMP22|POU3F1|RUNX1|RXRG|SCN8A|SKI|SOD1|SOX8|TBCE	GO:0022011	myelination in peripheral nervous system	biological_process	1074	21	16	10	0.00699008	AKT2|ARHGEF10|C1orf130|DICER1|FA2H|MPP5|NF1|POU3F1|SKI|SOD1
									GO:0032292	peripheral nervous system axon ensheathment	biological_process	1074	21	16	10	0.00699008	AKT2|ARHGEF10|C1orf130|DICER1|FA2H|MPP5|NF1|POU3F1|SKI|SOD1
GO:0032042	mitochondrial DNA metabolic process	biological_process	711	13	14	9	8.19175e-05	C10orf2|C20orf72|CCDC111|DNA2|LIG3|LONP1|MDP1|RNASEH1|RNH1	GO:0000002	mitochondrial genome maintenance	biological_process	986	20	15	10	0.00372844	AKT3|C10orf2|C20orf72|CCDC111|DNA2|LIG3|LONP1|MDP1|RNASEH1|RNH1
									GO:0006264	mitochondrial DNA replication	biological_process	609	10	10	6	0.00533836	C10orf2|CCDC111|DNA2|MDP1|RNASEH1|RNH1
									GO:0045910	negative regulation of DNA recombination	biological_process	728	14	8	7	0.0135003	BCL6|LIG3|MLH1|MSH2|MSH5|RAD18|THOC1
GO:0005385	zinc ion transmembrane transporter activity	molecular_function	397	14	10	9	9.66282e-05	SLC11A2|SLC30A1|SLC30A3|SLC30A5|SLC39A1|SLC39A13|SLC39A14|SLC39A2|SLC39A6
GO:0022900	electron transport chain	biological_process	3024	96	45	37	0.000137518	ATP5A1|ATP5C1|ATP5G1|ATP5J2|ATP5L|BDNF|COQ9|COX5A|COX6B1|COX7C|COX8A|CYB561|CYCS|DLD|NDUFA12|NDUFA13|NDUFA2|NDUFAB1|NDUFB1|NDUFB10|NDUFB5|NDUFB9|NDUFS2|NDUFS3|NDUFS6|NDUFS7|NDUFV3|SCO2|SDHB|SDHC|SDHD|SLC25A13|SNCA|UCP2|UCRC|UQCR|WDR93
GO:0006974	cellular response to DNA damage stimulus	biological_process	24396	626	220	187	0.000137878	AEN|ALKBH1|ASH2L|ATRIP|ATXN3|BACH1|BAD|BAK1|BAT3|BATF|BAZ1B|BCCIP|BCL2|BCL2L11|BCL3|BCL6|BRCA2|C10orf90|C11orf30|C17orf68|C17orf70|C19orf39|C19orf40|C1orf86|C20orf29|C20orf72|C6orf167|C9orf119|CASP3|CCDC111|CCNK|CDH1|CDKN2D|CDS1|CEP164|CHD1L|CHD2|CLSPN|CSNK1D|CSNK1E|DCLRE1A|DCLRE1B|DDIT3|DDX1|DGKZ|DNA2|E2F7|EEPD1|EGLN3|ERCC1|ERCC3|ERCC6|ERCC8|EYA2|EYA4|FAM175A|FANCC|FANCD2|FANCL|FBXO31|FEN1|FOXN3…	GO:0033554	cellular response to stress	biological_process	45506	1160	399	324	0.000378525	ABP1|ADAM8|AEN|ALDH3B1|ALKBH1|ASH2L|ATF3|ATG12|ATG16L1|ATG9A|ATG9B|ATRIP|ATXN3|AXL|BACH1|BAD|BAK1|BAT3|BATF|BAZ1B|BCCIP|BCL2|BCL2L11|BCL3|BCL6|BRCA2|BRSK2|C10orf90|C11orf30|C17orf68|C17orf70|C19orf39|C19orf40|C1orf86|C20orf29|C20orf72|C5orf13|C6orf167|C9orf119|CASP3|CBS|CCDC111|CCDC47|CCNB1|CCNK|CCS|CD36|CDH1|CDKN2D|CDS1|CEP164|CHAC1|CHD1L|CHD2|CITED2|CLSPN|CPEB2|CPEB4|CREBBP|CRKL|CSNK1D|CSNK1E|C…
									GO:0090329	regulation of DNA-dependent DNA replication	biological_process	678	27	13	11	0.011101	BMP4|BMP6|BRCA2|E2F7|LONP1|MRE11A|NBN|SMC3|STOML2|TERF2|TIPIN
GO:0009141	nucleoside triphosphate metabolic process	biological_process	14936	377	147	119	0.000182267	ABCB1|ABCB4|ABCB9|ABCG1|ADA|ADCYAP1|ADK|ADSS|AK7|AKD1|ARF1|ARF3|ARL4C|ARL8B|ATL2|ATL3|ATP10A|ATP11B|ATP12A|ATP2B2|ATP2C1|ATP5A1|ATP5C1|ATP5G1|ATP5G2|ATP5G3|ATP5J2|ATP5L|ATP6V0E2|ATP6V1A|ATP6V1C1|ATP6V1F|ATP8A1|ATP8B3|BACH1|BAD|C19orf39|C4orf14|CHD1L|CHD2|CHD4|CHD8|CMPK1|CMPK2|DCTPP1|DDX1|DDX17|DDX54|DDX56|DHX8|DNA2|DNM2|DNM3|DTYMK|ERCC6|GCH1|GFM2|GNB1|GNG3|GNL1|GSPT1|GTF2H4|GTPBP4|GTPBP5|GUK1|HSP…	GO:0009199	ribonucleoside triphosphate metabolic process	biological_process	14449	359	137	111	0.000822272	ABCB1|ABCB4|ABCB9|ABCG1|ADCYAP1|ADSS|AKD1|ARF1|ARF3|ARL4C|ARL8B|ATL2|ATL3|ATP10A|ATP11B|ATP12A|ATP2B2|ATP2C1|ATP5A1|ATP5C1|ATP5G1|ATP5G2|ATP5G3|ATP5J2|ATP5L|ATP6V0E2|ATP6V1A|ATP6V1C1|ATP6V1F|ATP8A1|ATP8B3|BACH1|BAD|C19orf39|C4orf14|CHD1L|CHD2|CHD4|CHD8|DDX1|DDX17|DDX54|DDX56|DHX8|DNA2|DNM2|DNM3|ERCC6|GCH1|GFM2|GNB1|GNG3|GNL1|GSPT1|GTF2H4|GTPBP4|GTPBP5|GUK1|HSPD1|IGHMBP2|LONP2|MACF1|MCM2|MCM4|MCM7…
									GO:0009144	purine nucleoside triphosphate metabolic process	biological_process	14498	359	137	111	0.000841858	ABCB1|ABCB4|ABCB9|ABCG1|ADA|ADCYAP1|ADK|ADSS|AKD1|ARF1|ARF3|ARL4C|ARL8B|ATL2|ATL3|ATP10A|ATP11B|ATP12A|ATP2B2|ATP2C1|ATP5A1|ATP5C1|ATP5G1|ATP5G2|ATP5G3|ATP5J2|ATP5L|ATP6V0E2|ATP6V1A|ATP6V1C1|ATP6V1F|ATP8A1|ATP8B3|BACH1|BAD|C19orf39|C4orf14|CHD1L|CHD2|CHD4|CHD8|DDX1|DDX17|DDX54|DDX56|DHX8|DNA2|DNM2|DNM3|ERCC6|GCH1|GFM2|GNB1|GNG3|GNL1|GSPT1|GTF2H4|GTPBP4|GTPBP5|GUK1|HSPD1|IGHMBP2|LONP2|MACF1|MCM2|M…
									GO:0009205	purine ribonucleoside triphosphate metabolic process	biological_process	14351	354	135	109	0.00113557	ABCB1|ABCB4|ABCB9|ABCG1|ADCYAP1|ADSS|AKD1|ARF1|ARF3|ARL4C|ARL8B|ATL2|ATL3|ATP10A|ATP11B|ATP12A|ATP2B2|ATP2C1|ATP5A1|ATP5C1|ATP5G1|ATP5G2|ATP5G3|ATP5J2|ATP5L|ATP6V0E2|ATP6V1A|ATP6V1C1|ATP6V1F|ATP8A1|ATP8B3|BACH1|BAD|C19orf39|C4orf14|CHD1L|CHD2|CHD4|CHD8|DDX1|DDX17|DDX54|DDX56|DHX8|DNA2|DNM2|DNM3|ERCC6|GCH1|GFM2|GNB1|GNG3|GNL1|GSPT1|GTF2H4|GTPBP4|GTPBP5|GUK1|HSPD1|IGHMBP2|LONP2|MACF1|MCM2|MCM4|MCM7…
GO:0006464	cellular protein modification process	biological_process	77708	1892	657	517	0.000221473	AATK|ADM2|AGBL4|AGBL5|AIM1|AKT2|AKT3|ALG12|ALG14|ALG5|ALK|ANAPC4|ANAPC5|APC2|ARID4A|ARSA|ARSI|ARSK|ASB15|ASB16|ASB2|ASB3|ASB7|ASH2L|ASPH|ATG7|ATXN3|AXL|B3GALNT1|B3GALT4|B3GALT5|B3GAT1|B3GNT4|B4GALNT1|BAP1|BAT3|BAZ1B|BCL11A|BCL2|BMP4|BRCA2|BRD1|BRSK2|C12orf41|C6orf134|CAMK2A|CAMK2D|CAMK4|CAND1|CARM1|CBX4|CCNB1|CCNE1|CCNK|CDC16|CDC20|CDC42BPB|CDC73|CDCA3|CDH1|CDK11B|CDK2AP1|CDK6|CDKN3|CDS1|CFL1|CLK…	GO:0015924	mannosyl-oligosaccharide mannosidase activity	molecular_function	255	10	5	5	0.018308	EDEM1|EDEM2|EDEM3|MAN1A2|MAN2A2
									GO:0008484	sulfuric ester hydrolase activity	molecular_function	578	12	9	6	0.0186553	ARSA|ARSI|ARSK|GALNS|PIGN|SGSH
GO:0036211	protein modification process	biological_process	77708	1892	657	517	0.000221473	AATK|ADM2|AGBL4|AGBL5|AIM1|AKT2|AKT3|ALG12|ALG14|ALG5|ALK|ANAPC4|ANAPC5|APC2|ARID4A|ARSA|ARSI|ARSK|ASB15|ASB16|ASB2|ASB3|ASB7|ASH2L|ASPH|ATG7|ATXN3|AXL|B3GALNT1|B3GALT4|B3GALT5|B3GAT1|B3GNT4|B4GALNT1|BAP1|BAT3|BAZ1B|BCL11A|BCL2|BMP4|BRCA2|BRD1|BRSK2|C12orf41|C6orf134|CAMK2A|CAMK2D|CAMK4|CAND1|CARM1|CBX4|CCNB1|CCNE1|CCNK|CDC16|CDC20|CDC42BPB|CDC73|CDCA3|CDH1|CDK11B|CDK2AP1|CDK6|CDKN3|CDS1|CFL1|CLK…
GO:0006513	protein monoubiquitination	biological_process	2067	39	27	19	0.000245315	BAP1|CDC73|CUL1|CUL3|FANCL|KDM2B|KLHL22|NEDD4|NEDD4L|PAF1|RING1|RNF40|RYBP|SKP1|UBE2B|UBE2E1|UBE2T|UBE2W|WAC	GO:0010390	histone monoubiquitination	biological_process	703	19	15	10	0.00124447	BAP1|CDC73|KDM2B|PAF1|RING1|RNF40|RYBP|SKP1|UBE2E1|WAC
GO:0042802	identical protein binding	molecular_function	41203	994	365	284	0.000324226	ABCB9|ABCG1|ABP1|ACTB|ACTN2|ACTN3|ADD2|ADIPOR1|AGXT|ALDH1A3|ALDH9A1|AMICA1|AMOTL1|APC2|APIP|APLP2|ATF3|ATG16L1|ATG7|ATIC|ATL2|ATL3|ATPIF1|ATXN1|ATXN3|BAIAP2|BAK1|BCL11A|BCL2|BHLHE40|C19orf61|C1QTNF6|C2orf60|C6orf108|C6orf182|CACYBP|CADM1|CARD9|CARM1|CARS|CAV2|CBLN1|CBS|CBX1|CBX5|CCT7|CD247|CDS1|CEBPA|CEP57|CEP72|CIDEA|CLCN3|CLDN1|CLDN10|CLDN3|CLDN7|CLIP1|CLPP|COL18A1|COMMD1|CPT1A|CRYL1|CRYM|CSK|C…	GO:0046983	protein dimerization activity	molecular_function	38136	989	342	272	0.00242746	ABCB9|ABCG1|ABP1|ACTN2|ACTN3|ADD2|ADIPOR1|AGTR1|AGXT|AHR|ALDH1A3|ALDH9A1|ALX1|ALX4|AMICA1|APC2|APOB|ARNT2|ARNTL|ASCL4|ATG7|ATIC|ATOH1|ATPIF1|AXL|BAD|BAK1|BCL11A|BCL2|BHLHE23|BHLHE40|BIK|BMP6|BTBD11|C2orf60|C6orf108|CACYBP|CADM1|CARD9|CARM1|CARS|CAV2|CBLN1|CBS|CBX5|CD247|CD3G|CDS1|CEBPA|CELSR1|CEP57|CIDEA|CLCN3|CLIP1|COMMD1|CRLF1|CRYL1|CRYM|CTBP1|DAB2IP|DAPK3|DAXX|DGAT2|DGKD|DLC1|DLK2|DMRT1|DRAP1|…
									GO:0042803	protein homodimerization activity	molecular_function	24589	599	227	172	0.00320527	ABCB9|ABCG1|ABP1|ACTN3|ADD2|AGXT|ALDH1A3|ALDH9A1|AMICA1|APC2|ATG7|ATIC|ATPIF1|BAK1|BCL11A|BCL2|BHLHE40|C2orf60|C6orf108|CACYBP|CADM1|CARD9|CARM1|CARS|CAV2|CBLN1|CBS|CBX5|CD247|CDS1|CEBPA|CEP57|CIDEA|CLCN3|CLIP1|COMMD1|CRYL1|CRYM|CTBP1|DAB2IP|DAPK3|DAXX|DGAT2|DGKD|DLC1|DLK2|DMRT1|DRD2|DSCAML1|DST|DYNLL1|ECE1|EIF2AK4|EPHX2|ERBB4|FASN|FGFR1|FGFR2|FOXP1|FOXP4|FZD4|GALE|GCH1|GDF6|GGCT|GHR|GIPC1|GPD1L|…
GO:0060322	head development	biological_process	3240	52	33	24	0.000329905	ALDH1A3|ANKRD11|ARID5B|ASPH|DKK1|DLX5|DLX6|FLVCR1|IHH|ITGA4|LDB1|MMP2|NOG|OSR2|PAX9|PDGFRA|PTPN11|RPGRIP1L|SKI|SSBP3|STRA6|TWIST2|WNT3|ZFAND5	GO:0060323	head morphogenesis	biological_process	2552	35	26	17	0.00148712	ANKRD11|ARID5B|ASPH|DKK1|DLX5|FLVCR1|IHH|MMP2|NOG|PAX9|PDGFRA|PTPN11|SKI|SSBP3|STRA6|TWIST2|WNT3
GO:0033146	regulation of intracellular estrogen receptor signaling pathway	biological_process	730	23	16	12	0.000415362	CARM1|DDX17|FOXA1|ISL1|KANK2|MED1|MLL2|MLL4|PHB2|RQCD1|SKP2|STRN3	GO:0033145	positive regulation of intracellular steroid hormone receptor signaling pathway	biological_process	478	10	8	6	0.00387926	DDX17|FOXA1|MED1|MLL2|MLL4|SKP2
GO:0022613	ribonucleoprotein complex biogenesis	biological_process	6599	245	91	77	0.000421625	ATXN2|BMS1|BRUNOL4|BYSL|C1QBP|C4orf14|C6orf153|CIRH1A|DDX1|DDX56|DICER1|DIS3|DYNC1H1|EBNA1BP2|EIF2A|EIF3B|EIF3E|EIF3K|EIF3L|EMG1|ERAL1|EXOSC2|EXOSC5|EXOSC7|EXOSC8|GEMIN4|GEMIN7|GNL1|GRB7|GTPBP10|GTPBP4|GTPBP5|IMP4|ISG20L2|LSM14A|LUC7L3|MBNL1|MPHOSPH10|MTG1|MTIF2|MTIF3|NHP2L1|NOLC1|NOP14|NOP56|NSA2|PDCD11|PRMT7|PTBP2|RNASEN|RPL26|RPL38|RPLP0|RPS15|RPS21|SART1|SDAD1|SF3A2|SF3A3|SFRS1|SFRS2IP|SFRS5|…	GO:0071826	ribonucleoprotein complex subunit organization	biological_process	4053	124	50	44	0.000513218	ATXN2|BMS1|BRUNOL4|C1QBP|DDX1|DICER1|DYNC1H1|EIF2A|EIF3B|EIF3E|EIF3K|EIF3L|ERAL1|GEMIN4|GEMIN7|GFM2|GRB7|KLC1|LSM14A|LUC7L3|MBNL1|MRRF|MTIF2|MTIF3|PRMT7|PTBP2|RPL38|RPS15|SART1|SF3A2|SF3A3|SFRS1|SFRS2IP|SFRS5|SFRS9|SHQ1|SIP1|SLU7|SNRPD1|SNRPD2|SNRPF|STRAP|TARBP2|TSR1
									GO:0022618	ribonucleoprotein complex assembly	biological_process	3805	118	45	41	0.00125629	ATXN2|BMS1|BRUNOL4|C1QBP|DDX1|DICER1|DYNC1H1|EIF2A|EIF3B|EIF3E|EIF3K|EIF3L|ERAL1|GEMIN4|GEMIN7|GRB7|LSM14A|LUC7L3|MBNL1|MTIF2|MTIF3|PRMT7|PTBP2|RPL38|RPS15|SART1|SF3A2|SF3A3|SFRS1|SFRS2IP|SFRS5|SFRS9|SHQ1|SIP1|SLU7|SNRPD1|SNRPD2|SNRPF|STRAP|TARBP2|TSR1
									GO:0032984	macromolecular complex disassembly	biological_process	4187	124	47	40	0.00850352	ARID1A|BAZ1B|CFL1|FAU|GFM2|GSPT1|KLC1|MICAL3|MRRF|MTIF2|MTIF3|NAPA|NRG1|PEX14|RPL10A|RPL19|RPL23|RPL23A|RPL26|RPL26L1|RPL28|RPL3|RPL30|RPL38|RPL9|RPLP0|RPLP2|RPS11|RPS13|RPS15|RPS15A|RPS21|RPS23|RPS9|SMARCB1|SMARCC1|SMARCC2|SMARCD3|SYNJ1|TNP1
									GO:0006417	regulation of translation	biological_process	8855	236	82	71	0.00953674	AKT2|ATXN2|BCL3|BRF1|BRUNOL4|C1QBP|CAPRIN2|CCDC56|CPEB2|DAPK1|DAPK3|DAZL|DDX1|EIF2A|EIF2AK4|EIF2C2|EIF2C3|EIF3B|EIF3E|EIF3K|EIF3L|EIF4A2|EIF4EBP1|EIF4G2|EIF5A|ERBB2|FOXO3|FXR1|GIGYF2|GRB7|GTPBP5|IGF2BP1|IL6|ILF3|IREB2|ITGA2|KRT17|LARP4B|LRPPRC|LSM14A|LSM14B|MAPKAPK5|MIF4GD|MKNK1|MKNK2|MTG1|MTIF2|MTIF3|MTOR|MTRF1|NCK1|NCK2|NDUFA13|PAIP2|PASK|PSTK|PTK2B|RNF139|RPL38|RPS27L|RPS6KB1|RPS9|RQCD1|SELT|S…
									GO:0042254	ribosome biogenesis	biological_process	3328	149	54	44	0.0143962	BMS1|BYSL|C1QBP|C4orf14|C6orf153|CIRH1A|DDX56|DIS3|EBNA1BP2|EIF2A|EMG1|ERAL1|EXOSC2|EXOSC5|EXOSC7|EXOSC8|GEMIN4|GNL1|GTPBP10|GTPBP4|GTPBP5|IMP4|ISG20L2|MPHOSPH10|MTG1|NHP2L1|NOLC1|NOP14|NOP56|NSA2|PDCD11|RNASEN|RPL26|RPL38|RPLP0|RPS15|RPS21|SDAD1|SIRT1|SKIV2L2|TSR1|UTP15|UTP6|WDR55
GO:0090184	positive regulation of kidney development	biological_process	580	10	11	7	0.000424958	BMP4|MYC|NOG|PAX2|RET|SOX8|WNT4	GO:0072189	ureter development	biological_process	744	12	11	7	0.00404289	BMP4|FOXF1|GATA3|PAX2|RET|SOX8|TSHZ3
									GO:0034451	centriolar satellite	cellular_component	727	11	10	6	0.0139595	C16orf63|FLOT1|HOOK3|PAX2|PCM1|SSX2IP
GO:0015630	microtubule cytoskeleton	cellular_component	37182	899	320	258	0.000426555	ACTR1B|AIM1|ANKRD26|ANXA11|APC2|ARHGEF10|ARL6|ARL8B|B9D1|B9D2|BAALC|BCL2L11|BRCA2|BRSK2|C10orf90|C12orf52|C16orf63|C1orf135|C1orf89|C2CD3|C3orf34|C6orf182|CALM1|CALM2|CAMSAP1|CBX1|CCDC123|CCDC21|CCDC41|CCDC52|CCDC64|CCHCR1|CCNA1|CCNB1|CCNB2|CCT2|CCT7|CDC16|CDC20|CEP164|CEP290|CEP55|CEP57|CEP70|CEP72|CEP76|CHD4|CHP|CIAO1|CKAP2|CKAP2L|CKAP5|CLASP1|CLIP1|CLTC|CNP|CNTROB|CRMP1|CROCC|CSK|CSNK1D|CTDP1|…	GO:0005874	microtubule	cellular_component	15082	355	139	112	0.000473868	APC2|ARL6|BCL2L11|C6orf182|CALM1|CALM2|CAMSAP1|CCT2|CCT7|CDC16|CEP57|CKAP2|CKAP5|CLASP1|CLIP1|CNP|CSNK1D|CUL3|DLC1|DLG1|DNAH11|DNAH14|DNAH17|DNM2|DNM3|DPYSL2|DST|DVL1|DYNC1H1|DYNC1I1|DYNLL1|DYNLL2|EML1|EML3|EML4|EML6|FAM82A2|FEZ1|FKBP4|GTSE1|HAUS1|HAUS3|HOOK3|KATNAL1|KIF15|KIF17|KIF1A|KIF1B|KIF23|KIF26B|KIF2A|KIF3A|KIF6|KIF7|KIF9|KLC1|KLC2|KLHL22|KRIT1|LRPPRC|LRRC49|MACF1|MAP1LC3B|MAP6|MAP7|MAP9|…
									GO:0005819	spindle	cellular_component	11740	254	103	78	0.0105748	AIM1|ANXA11|ARL8B|C1orf135|C3orf34|CALM1|CALM2|CBX1|CCDC123|CCDC21|CCDC52|CCNB1|CDC16|CDC20|CIAO1|CKAP2|CKAP5|CLASP1|CLTC|CRMP1|CSNK1D|CTDP1|CUL3|DIAPH1|DLC1|DYNC1I1|DYNLL1|EML4|FAM82A2|FAM96B|HAUS1|HAUS3|KIF15|KIF23|KIF2A|KIF3A|KLHL22|LATS2|LRRC50|MAD1L1|MAD2L1BP|MAEA|MAK|MAP2K5|MAP9|MAPK14|MAPRE1|MAST1|MMS19|MTUS1|MYH10|MYH9|NCOR1|NSUN2|NUBP2|NUP85|NUSAP1|PARD3|PCIF1|PLEKHG6|PRC1|RACGAP1|RASSF1…
									GO:0035371	microtubule plus-end	cellular_component	671	11	6	6	0.0124498	CKAP5|CLIP1|DST|MAPRE1|MYO5A|SPAG5
									GO:0005813	centrosome	cellular_component	16808	398	146	115	0.0127965	ACTR1B|ANKRD26|ARHGEF10|B9D1|B9D2|BAALC|BRCA2|BRSK2|C10orf90|C12orf52|C16orf63|C1orf135|C2CD3|C3orf34|CALM1|CALM2|CCDC123|CCDC21|CCDC41|CCDC52|CCDC64|CCHCR1|CCNB1|CCNB2|CDC16|CDC20|CEP164|CEP290|CEP55|CEP57|CEP70|CEP72|CEP76|CHD4|CKAP2|CKAP2L|CKAP5|CLASP1|CLIP1|CNTROB|CROCC|CSK|CSNK1D|CTDP1|DCLRE1B|DCTN4|DIS3L|DLC1|DYNC1H1|DYNLL1|DYNLL2|DZIP1|FBXW11|FEZ1|FLOT1|GNAI2|HAUS1|HAUS3|HOOK3|IFT81|IFT88|…
									GO:0051010	microtubule plus-end binding	molecular_function	786	11	8	6	0.015718	CLASP1|CLIP1|DST|MAPRE1|MAST1|STIM1
GO:0070742	C2H2 zinc finger domain binding	molecular_function	1120	11	12	8	0.000429153	GATA2|PAX2|SRRM2|TAF9|THAP7|U2AF2|WT1|ZXDC
GO:0006839	mitochondrial transport	biological_process	4376	126	56	45	0.000464481	ACACA|ATP5A1|ATP5C1|ATP5G1|ATP5J2|ATP5L|BAD|BAK1|BCL2|BCL2L11|BRP44L|C22orf29|C3orf31|CHCHD4|CNP|CPT1A|CPT1B|CPT2|EYA2|FLVCR1|GDAP1|GRPEL1|HSPA4|IMMP1L|INPP5E|MIPEP|MTX2|MTX3|NPTX1|PDE2A|PMPCB|PRKAG2|PSEN1|RHOT2|SLC24A6|SLC25A13|SLC25A30|SLC25A37|STARD3|STOML2|TIMM44|TIMM8B|TIMM9|TOMM34|UCP2	GO:0051641	cellular localization	biological_process	73548	1714	554	459	0.00555338	ABCC4|ABCG1|ACACA|ACTN2|ACTR3|AGRN|AGXT|AIM1|AKT2|AMPH|ANK1|ANKRD54|ANXA2|AP1AR|AP1M1|AP2A2|AP3B2|AP3S1|AP4B1|AP4M1|ARF1|ARL4C|ARL6|ARNTL|ARSA|ASNA1|ATCAY|ATG9A|ATP2C1|ATP5A1|ATP5C1|ATP5G1|ATP5J2|ATP5L|ATXN1|AXL|BAD|BAK1|BANP|BAT3|BCL2|BCL2L11|BCL3|BCL6|BDNF|BET1L|BMP4|BRP44L|BRSK2|BSG|BUB3|C12orf52|C16orf63|C1orf89|C20orf29|C22orf29|C3orf31|C6orf182|C7orf20|CACNA1A|CACNA1C|CALM1|CALM2|CALU|CAMK4…
									GO:0051649	establishment of localization in cell	biological_process	62520	1456	472	391	0.00845298	ABCC4|ABCG1|ACACA|ACTN2|AGXT|AKT2|AMPH|ANK1|ANKRD54|ANXA2|AP1AR|AP1M1|AP2A2|AP3B2|AP3S1|AP4B1|AP4M1|ARF1|ARL4C|ARL6|ARNTL|ATP2C1|ATP5A1|ATP5C1|ATP5G1|ATP5J2|ATP5L|ATXN1|AXL|BAD|BAK1|BCL2|BCL2L11|BCL3|BCL6|BDNF|BET1L|BRP44L|BRSK2|BSG|C12orf52|C1orf89|C20orf29|C22orf29|C3orf31|CACNA1A|CACNA1C|CALM1|CALM2|CALU|CAMK4|CAP1|CBLN1|CCDC52|CCDC64|CCHCR1|CCNB1|CCS|CD36|CEP57|CFL1|CHAT|CHCHD4|CHMP7|CHP|CKLF…
GO:0007163	establishment or maintenance of cell polarity	biological_process	5920	108	57	42	0.000473146	ACTR3|AMOTL1|ANK1|ATN1|BRSK2|CAP1|CD3G|CDC42BPB|CEP290|CFL1|CKAP5|CLASP1|DLG1|DST|EPHB1|ERBB2IP|EZR|FAT1|FOXF1|FRMD4B|GPSM2|IGF1R|KIF26B|MACF1|MAP7|MAST1|MYH9|MYO9B|OOEP|PARD3|PARD6B|PRKCZ|PTK2|PTK7|RPGRIP1L|SCRIB|SDCCAG8|STK11|SYNE2|VANGL2|WNT7B|ZW10	GO:0040023	establishment of nucleus localization	biological_process	630	11	6	6	0.0114359	MYH10|NTN1|PTK2|SLIT1|SYNE1|SYNE2
GO:0022904	respiratory electron transport chain	biological_process	2930	94	42	35	0.000478424	ATP5A1|ATP5C1|ATP5G1|ATP5J2|ATP5L|BDNF|COQ9|COX5A|COX6B1|COX7C|COX8A|CYCS|DLD|NDUFA12|NDUFA13|NDUFA2|NDUFAB1|NDUFB1|NDUFB10|NDUFB5|NDUFB9|NDUFS2|NDUFS3|NDUFS6|NDUFS7|NDUFV3|SCO2|SDHB|SDHC|SDHD|SLC25A13|SNCA|UCP2|UCRC|UQCR
GO:0030529	ribonucleoprotein complex	cellular_component	19127	609	215	174	0.00047883	ACTB|ATXN2|BTBD2|C14orf156|CIRH1A|COL11A2|CPEB2|CSNK1E|CWC15|DCP2|DDX1|DDX4|DDX41|DGCR14|DHX29|DHX38|DHX8|DICER1|DNAJC21|EDC3|EIF2A|EIF2AK4|EIF2C2|EIF2C3|EIF3B|EIF3E|EIF3K|EIF3L|FAU|FXR1|FXR2|GEMIN4|GEMIN7|GPATCH1|GRB7|GTF3C1|GTPBP5|HNRNPA1|HNRNPD|HNRNPH1|HNRNPL|HNRNPM|HNRPDL|IGF2BP1|IGHMBP2|ILF3|IMP4|JUB|LARP4B|LARP7|LRPPRC|LSM14A|LSM14B|LSM3|LSM7|LUC7L3|MBNL1|METT11D1|MEX3A|MKRN3|MPHOSPH10|MRPL…	GO:0005840	ribosome	cellular_component	6032	205	79	63	0.00332275	COL11A2|DNAJC21|EIF2AK4|FAU|FXR2|GTPBP5|LARP4B|METT11D1|MRPL12|MRPL13|MRPL15|MRPL17|MRPL21|MRPL23|MRPL28|MRPL33|MRPL43|MRPL46|MRPL47|MRPL49|MRPL50|MRPL51|MRPL55|MRPS11|MRPS12|MRPS17|MRPS18C|MRPS22|MRPS23|MRPS28|MRPS30|MRPS5|MRPS6|MTG1|REPIN1|RPL10A|RPL19|RPL23|RPL23A|RPL26|RPL26L1|RPL28|RPL3|RPL30|RPL38|RPL9|RPLP0|RPLP2|RPS11|RPS13|RPS15|RPS15A|RPS21|RPS23|RPS27L|RPS6KA2|RPS6KB1|RPS6KC1|RPS9|SERP…
									GO:0003735	structural constituent of ribosome	molecular_function	3434	147	54	45	0.00705439	FAU|MRPL12|MRPL13|MRPL15|MRPL17|MRPL21|MRPL23|MRPL28|MRPL33|MRPL43|MRPL47|MRPL49|MRPL51|MRPL55|MRPS11|MRPS12|MRPS17|MRPS18C|MRPS22|MRPS23|MRPS30|MRPS5|MRPS6|RPL10A|RPL19|RPL23|RPL23A|RPL26|RPL26L1|RPL28|RPL3|RPL30|RPL38|RPL9|RPLP0|RPLP2|RPS11|RPS13|RPS15|RPS15A|RPS21|RPS23|RPS27L|RPS9|TBCE
GO:0035265	organ growth	biological_process	2104	34	23	17	0.000488524	BCL2|C3orf58|EHMT2|FGFR2|LMX1B|LY6E|MAP7|NKX2-5|NOTCH1|ODZ4|PRKAR1A|PTPN11|RSPO2|RXRB|SMAD2|SPRY2|TGFBR3
GO:0007049	cell cycle	biological_process	51646	1211	421	340	0.000581002	ABCB1|ACTR3|AHR|AIM1|ANAPC4|ANAPC5|ANKLE2|ANLN|ANXA11|APBB2|APC2|ARHGEF10|ARL8B|ATRIP|B9D2|BACH1|BANF1|BANP|BAP1|BAT3|BCCIP|BLCAP|BRCA2|BRSK2|BTG4|BUB1|BUB3|C10orf90|C1orf135|CABLES2|CAMK2A|CAMK2D|CCDC52|CCDC87|CCNA1|CCNB1|CCNB2|CCND2|CCNDBP1|CCNE1|CCNK|CCNL1|CCPG1|CD2AP|CDC16|CDC20|CDC7|CDC73|CDCA3|CDH1|CDK10|CDK11B|CDK2AP1|CDK6|CDKN1C|CDKN2C|CDKN2D|CDKN3|CDS1|CENPK|CENPM|CENPN|CENPQ|CEP164|CEP2…
GO:0010721	negative regulation of cell development	biological_process	6770	125	60	47	0.000616656	AATK|ADCYAP1|AP1AR|ARHGDIA|ARHGEF1|BCL11A|BDNF|DAB1|DAB2IP|DICER1|DLL3|FOXA1|FOXA2|GORASP1|HES1|HOOK3|ID4|NF1|NGFR|NKX6-1|NKX6-2|NOG|NOTCH1|NTN1|NTRK3|PAX6|PCM1|PSEN1|PTEN|PTK2|REN|RHOA|SEMA3A|SEMA3F|SEMA5A|SKI|SLIT1|SMAD7|STAT1|SYNGAP1|TBX5|TGFBR3|THY1|TTC3|VAX1|WNT3|YWHAH	GO:0050768	negative regulation of neurogenesis	biological_process	5617	96	51	38	0.000726675	AATK|ADCYAP1|ARHGDIA|ARHGEF1|BCL11A|BDNF|DAB1|DICER1|DLL3|GORASP1|HES1|HOOK3|ID4|NF1|NGFR|NKX6-1|NKX6-2|NOG|NOTCH1|NTN1|NTRK3|PAX6|PCM1|PSEN1|PTEN|PTK2|REN|RHOA|SEMA3A|SEMA3F|SEMA5A|SKI|SLIT1|SYNGAP1|THY1|VAX1|WNT3|YWHAH
									GO:0050771	negative regulation of axonogenesis	biological_process	2330	42	23	18	0.00387022	AATK|ARHGDIA|ARHGEF1|BCL11A|DAB1|NGFR|NTN1|PSEN1|PTEN|PTK2|RHOA|SEMA3A|SEMA3F|SEMA5A|SLIT1|SYNGAP1|THY1|WNT3
GO:0044798	nuclear transcription factor complex	cellular_component	2582	67	34	27	0.000620182	BRF1|CAST|CD3EAP|CEBPA|ERCC1|ERCC3|GTF2A1|GTF2A1L|GTF2F1|GTF2H4|GTF3C1|GTF3C4|GTF3C6|MMS19|NFYA|PRMT2|SMAD2|SMAD4|SNAPC4|STON1-GTF2A1L|TADA3|TAF10|TAF11|TAF12|TAF9|TBPL1|TRRAP
GO:0048732	gland development	biological_process	15900	277	124	94	0.000651134	ADCYAP1|AGPAT6|AHR|AKT2|ARID5B|ATP2B2|BCL2|BCL2L11|BMP4|CDH1|CDO1|CITED2|CLCN2|CRKL|CST3|CYP19A1|DDR1|DKK3|DRD2|ERBB2|ERBB4|FA2H|FEM1B|FGFR1|FGFR2|FKBP4|FOXA1|FOXF1|GATA2|GATA3|GSX1|HES1|HHEX|HIF1A|HOXA13|HOXA3|HOXA9|HOXD13|HOXD3|HRH2|IGF1R|IL6|IRS2|ISL1|ITGA2|KDM1A|LRP5|LY6E|MED1|MGMT|MSX2|NCOA3|NF1|NKX2-5|NOG|NOTCH1|NOTCH4|NRG1|NRG3|NTN1|PAX1|PAX3|PAX6|PDGFRA|PHB2|PITX2|PLXND1|PTEN|PYGO2|RAC3|R…	GO:0002070	epithelial cell maturation	biological_process	421	14	8	7	0.00758857	AGPAT6|FEM1B|FOXA1|HIF1A|TFCP2L1|TMEM79|XBP1
									GO:0033599	regulation of mammary gland epithelial cell proliferation	biological_process	814	16	9	8	0.00874466	BRCA2|DEAF1|GATA3|MED1|PHB2|PYGO2|ROBO1|ZNF703
GO:2000008	regulation of protein localization to cell surface	biological_process	793	15	10	9	0.000664431	ACTN2|ASTN2|CDH1|GPD1L|LEPR|LEPROT|NEDD4L|RAB11B|TAX1BP3
GO:0034622	cellular macromolecular complex assembly	biological_process	15507	475	168	139	0.000689384	AARS2|AIM1|ANLN|ARL6|ARPC4|ASF1B|ATXN2|BBS10|BMS1|BRD2|BRUNOL4|C19orf51|C1QBP|C2orf39|C2orf56|C7orf44|CALY|CAND1|CCDC40|CCDC56|CCNL1|CCT2|CENPK|CENPN|CENPQ|COX18|CSNK2B|CTTN|DDX1|DIAPH1|DICER1|DYNC1H1|EID2|EIF2A|EIF3B|EIF3E|EIF3K|EIF3L|ERAL1|FKBP4|GEMIN4|GEMIN7|GRB7|H1FOO|H1FX|H2AFX|H2AFY|HIP1|HIST1H1A|HIST1H2AL|HIST1H2BB|HIST1H2BK|HIST1H3A|HIST1H3C|HJURP|HSPA4|HSPD1|ITGB3BP|KIF23|LONP1|LRRC50|LS…	GO:0043933	macromolecular complex subunit organization	biological_process	46218	1252	408	337	0.00226508	AARS2|ABCA5|ABCG1|ACACA|ACOT13|ACTN2|ADD2|AGTR1|AIM1|ANLN|APC2|APOA5|APOB|ARHGEF10|ARID1A|ARL6|ARPC4|ASF1B|ATG16L1|ATL2|ATL3|ATPIF1|ATXN2|BAD|BAIAP2|BAP1|BAZ1B|BBS10|BCL2|BMS1|BRD2|BRUNOL4|C10orf2|C19orf51|C1orf135|C1QBP|C1QTNF1|C1QTNF6|C2orf39|C2orf56|C7orf44|CALY|CAND1|CAV2|CCDC40|CCDC52|CCDC56|CCNB1|CCNL1|CCT2|CD2AP|CD3G|CD40|CDH1|CDS1|CENPK|CENPN|CENPQ|CEP57|CEP72|CFL1|CHP|CHRNA2|CHRNB2|CKAP5…
									GO:0043623	cellular protein complex assembly	biological_process	8879	225	87	71	0.00303998	AARS2|AIM1|ANLN|ARL6|ARPC4|BBS10|C19orf51|C2orf39|C2orf56|C7orf44|CALY|CAND1|CCDC40|CCDC56|CCT2|COX18|CSNK2B|CTTN|DIAPH1|EID2|FKBP4|HIP1|HSPA4|HSPD1|KIF23|LONP1|LRRC50|MAPK8IP2|MICALL2|MLH1|MTSS1|MYH11|NCK1|NCK2|NDUFAF4|NDUFS7|NRG1|NRG3|NUBPL|NUP93|NUP98|OOEP|OXA1L|PDE4DIP|PEX13|PEX14|PEX5L|PFDN6|POMP|PSMG1|PSMG2|PTK2|PTK2B|RAC1|RACGAP1|SCO1|SCO2|SMAD2|SMAD4|SYNJ1|TAPBP|TBCA|TGFBR3|THEG|TMED2|TRP…
GO:0003382	epithelial cell morphogenesis	biological_process	2419	37	25	18	0.000720312	BMP4|CDH1|COL18A1|EPB41L5|GATA3|HEG1|HOXA13|HRH2|IFT88|IHH|NOTCH4|PARD3|PAX2|RAC1|RILPL1|SALL1|WNT4|WT1	GO:0002064	epithelial cell development	biological_process	9816	216	90	71	0.00174672	AGPAT6|ATP2B2|BMP4|BMP6|CDH1|CDK6|CEP57|COL18A1|CST3|DICER1|DLD|DMRT1|EHMT2|EPB41L5|FEM1B|FGFR1|FNDC3A|FOXA1|GATA3|GSTM3|HEG1|HIF1A|HOXA13|HRH2|HSD17B4|IFT88|IHH|KDM3A|MAGI2|MAP7|NKX6-1|NOTCH1|NOTCH4|NPHS2|OCA2|ONECUT1|ONECUT2|PARD3|PAX2|PAX6|PCSK4|PDE2A|PDPK1|PODXL|PRKACA|PVRL2|RAC1|RAP1A|RILPL1|SALL1|SDC1|SHROOM3|SIX5|SOD1|SOX8|SPINK2|SPO11|SRPK1|STK11|TBPL1|TFCP2L1|TMEM79|TNP1|TRIP13|TSSK6|UBE…
GO:0022604	regulation of cell morphogenesis	biological_process	17422	331	129	108	0.00074945	AATK|ACTR3|AP1AR|APC2|ARHGDIA|ARHGEF1|ARHGEF18|ARPC2|ATP10A|BAIAP2|BCL11A|BCL9L|C1QBP|CACNA1A|CAMSAP1|CAPRIN2|CDC42EP3|CDC42SE2|CFDP1|CFL1|CHRNB2|CXCL12|CYFIP1|DAB1|DAB2IP|DIAPH1|DLC1|EPB41L5|EPHB3|EZR|FBXW8|FEZ1|FGD4|FITM2|FMNL2|FOXA1|FOXA2|FYN|GAS2|GNA13|GORASP1|HCK|HEXB|ICAM1|IFT88|IL6|ISLR2|ITGA7|ITPKA|KIAA0174|KNDC1|LARP4|LPAR3|MYH10|MYH9|MYL12B|MYO10|NEDD4|NEFM|NGF|NGFR|NOTCH1|NTN1|NTRK3|NU…
GO:0032392	DNA geometric change	biological_process	1666	50	28	21	0.000749745	BACH1|C10orf2|CCNL1|CHD1L|CHD2|CHD4|CHD8|DDX1|DNA2|ERCC3|IGHMBP2|MCM2|MCM4|MCM7|MRE11A|MTERF|NBN|PURA|RAD51|RAD54L|RECQL	GO:0032508	DNA duplex unwinding	biological_process	1629	48	26	20	0.00116863	BACH1|C10orf2|CCNL1|CHD1L|CHD2|CHD4|CHD8|DDX1|DNA2|ERCC3|IGHMBP2|MCM2|MCM4|MCM7|MRE11A|NBN|PURA|RAD51|RAD54L|RECQL
GO:0031050	dsRNA fragmentation	biological_process	900	15	12	9	0.000854003	DGCR8|DICER1|EIF2C2|PRKRA|RNASEN|SMAD2|SNIP1|SRRT|TARBP2	GO:0035196	production of miRNAs involved in gene silencing by miRNA	biological_process	806	13	10	8	0.00120656	DGCR8|DICER1|EIF2C2|RNASEN|SMAD2|SNIP1|SRRT|TARBP2
GO:0070918	production of small RNA involved in gene silencing by RNA	biological_process	900	15	12	9	0.000854003	DGCR8|DICER1|EIF2C2|PRKRA|RNASEN|SMAD2|SNIP1|SRRT|TARBP2
GO:0016055	Wnt signaling pathway	biological_process	10782	227	99	76	0.000859079	AMOTL1|APC2|ARL6|BCL9|BCL9L|CCNE1|CDC73|CELSR1|CHD8|CSNK1D|CSNK1G3|CSNK2B|CUL3|DACT1|DACT3|DDIT3|DKK1|DKK3|DRD2|DVL1|FAM105B|FAM123C|FBXW11|FZD2|FZD4|GATA3|GRK5|HBP1|HHEX|HIC1|LDB1|LRP4|LRP5|MACF1|MAGI2|MYC|NARF|NDRG2|NKD1|NKD2|NKX2-5|NXN|PAF1|PIAS4|PITX2|PLCG2|PPP2R3A|PTEN|PTK7|PTPRU|PYGO2|RAC1|ROR2|RSPO1|RSPO2|RSPO4|SDC1|SOX4|STK11|TAX1BP3|TCF7|TCF7L1|TGFB1I1|TLE2|TLE3|TLE4|TNKS2|UBE2B|VANGL2|V…
GO:0060425	lung morphogenesis	biological_process	2051	39	24	18	0.000941801	BMP4|CELSR1|CTSZ|FGFR2|FOXA1|FOXA2|FOXF1|HHEX|MAPK8IP3|NOG|PITX2|RSPO2|SPRY2|TCF21|TGFBR2|TMTC3|VANGL2|WNT7B
GO:0008105	asymmetric protein localization	biological_process	644	16	17	9	0.00100651	CELSR1|ERBB2IP|MAL|MPP5|NAPA|RDX|SCRIB|SHROOM3|VANGL2
GO:0010608	posttranscriptional regulation of gene expression	biological_process	15838	395	144	120	0.00113123	AKT2|ASPH|ATXN2|BAT3|BCL2|BCL3|BRF1|BRUNOL4|C10orf90|C19orf39|C1QBP|CAPRIN2|CCDC56|CDC73|CDS1|CHP|CPEB2|CREBL2|DACT1|DAPK1|DAPK3|DAZL|DDX1|DGCR8|DICER1|DOM3Z|DSG1|EIF2A|EIF2AK4|EIF2C2|EIF2C3|EIF3B|EIF3E|EIF3K|EIF3L|EIF4A2|EIF4EBP1|EIF4G2|EIF5A|EPB41L5|ERBB2|FBXW11|FOXO3|FXR1|GIGYF2|GIPC1|GRB7|GTPBP4|GTPBP5|HBP1|HNRNPD|HSPD1|IGF2BP1|IL6|ILF3|IREB2|ITGA2|JUB|KRT17|LARP4B|LRPPRC|LSM14A|LSM14B|MAL|MA…
GO:0070063	RNA polymerase binding	molecular_function	733	19	14	10	0.00132134	CDC73|ERBB2|GSG1|KIAA1530|NEDD4|PAF1|PHRF1|RPRD1B|TAF10|WAC
GO:0007051	spindle organization	biological_process	3355	78	36	30	0.00138963	AIM1|ARHGEF10|C1orf135|CCDC52|CDS1|CEP72|CKAP5|CSNK1D|DICER1|DYNC1H1|HAUS1|HAUS3|KIF23|KIF2A|MAP9|MLH1|MYH9|NCOR1|PCNT|PLK1S1|PPP2R4|PRC1|RACGAP1|RHOA|SMC3|SPAG5|TACC3|TUBG1|UBE2C|ZWINT
GO:0030204	chondroitin sulfate metabolic process	biological_process	1935	51	29	21	0.0014509	AGRN|B3GAT1|BCAN|CHPF2|CHST11|CHST13|CHST14|CHST3|CSGALNACT2|GPC1|GPC2|GPC5|GPC6|HEXB|HSPG2|SDC1|SDC2|SLC35D1|SPOCK3|UST|VCAN	GO:0050654	chondroitin sulfate proteoglycan metabolic process	biological_process	2003	53	29	21	0.00282783	AGRN|B3GAT1|BCAN|CHPF2|CHST11|CHST13|CHST14|CHST3|CSGALNACT2|GPC1|GPC2|GPC5|GPC6|HEXB|HSPG2|SDC1|SDC2|SLC35D1|SPOCK3|UST|VCAN
GO:0044380	protein localization to cytoskeleton	biological_process	319	12	9	7	0.0014778	CCDC41|DIAPH1|DVL1|HOOK3|MAPRE1|PCM1|ZNF828	GO:0034453	microtubule anchoring	biological_process	1261	29	16	13	0.00418091	AIM1|BUB3|C16orf63|C6orf182|CEP57|CLASP1|HOOK3|MAST1|PCM1|PEX14|SEH1L|TEX14|ZNF828
GO:0060009	Sertoli cell development	biological_process	330	12	11	7	0.00151869	CST3|DMRT1|FNDC3A|HSD17B4|MAP7|SDC1|SOX8	GO:0060008	Sertoli cell differentiation	biological_process	611	16	12	8	0.00603282	CST3|DMRT1|FNDC3A|HSD17B4|MAP7|SDC1|SOX8|TCF21
GO:0048536	spleen development	biological_process	1577	32	19	15	0.00152874	BARX1|BCL2|BCL2L11|BCL3|C17orf68|CITED2|DICER1|FLVCR1|NFKB2|NKX2-5|ONECUT1|PITX2|RBM15|TCF21|TLX1
GO:0051131	chaperone-mediated protein complex assembly	biological_process	338	12	9	7	0.00154908	BBS10|CCT2|HSPA4|HSPD1|LONP1|PFDN6|THEG
GO:0021772	olfactory bulb development	biological_process	1314	30	17	14	0.001753	DICER1|DPYSL2|ERBB4|OGDH|PCNT|RAC1|ROBO1|RPGRIP1L|SALL1|SALL3|SEMA3A|SKI|TTC8|UNCX	GO:0021889	olfactory bulb interneuron differentiation	biological_process	574	12	8	7	0.00273528	DICER1|ERBB4|RAC1|ROBO1|SALL1|SALL3|UNCX
									GO:0021988	olfactory lobe development	biological_process	1365	31	17	14	0.00286162	DICER1|DPYSL2|ERBB4|OGDH|PCNT|RAC1|ROBO1|RPGRIP1L|SALL1|SALL3|SEMA3A|SKI|TTC8|UNCX
GO:0009791	post-embryonic development	biological_process	5996	99	45	38	0.00191175	ALX4|APOB|ARID5B|ATG7|BAK1|BCL2|BCL2L11|BHLHE23|BMP4|C1orf84|CCDC47|CHST11|DDX17|DICER1|EIF2C2|ERCC1|FGFR2|GATA3|GIGYF2|GNAS|HEG1|HELT|IGF2R|IREB2|MAPK8IP3|MECOM|MNX1|MUT|NPPC|NR4A2|PPP1R13L|PSEN1|PYGO2|SERP1|SMAD2|SOX6|TBCE|TMTC3
GO:0043395	heparan sulfate proteoglycan binding	molecular_function	729	14	13	8	0.00217202	AGRN|GPC1|GPC2|GPC5|GPC6|HPSE2|SEMA5A|SLIT1
GO:0009263	deoxyribonucleotide biosynthetic process	biological_process	479	12	10	7	0.00218373	ADK|CMPK1|CMPK2|DTYMK|GUK1|RRM2|TBPL1
GO:0051647	nucleus localization	biological_process	1016	19	11	10	0.00229028	HHEX|HOOK3|MYH10|NTN1|PCM1|PTK2|SLIT1|SYNE1|SYNE2|TACC3
GO:1901800	positive regulation of proteasomal protein catabolic process	biological_process	1678	43	21	18	0.00238123	CSNK1D|CSNK1E|DAB2IP|DNAJB2|DVL1|HSPBP1|MDM2|NKD2|PIAS1|PRICKLE1|PSEN1|PTEN|RNF180|SMAD7|SOCS7|SUMO2|TRIB2|USP5	GO:0032436	positive regulation of proteasomal ubiquitin-dependent protein catabolic process	biological_process	1577	40	20	17	0.00245735	CSNK1D|CSNK1E|DNAJB2|DVL1|HSPBP1|MDM2|NKD2|PIAS1|PRICKLE1|PSEN1|PTEN|RNF180|SMAD7|SOCS7|SUMO2|TRIB2|USP5
									GO:0032434	regulation of proteasomal ubiquitin-dependent protein catabolic process	biological_process	3199	67	29	26	0.0031035	BAT3|C2orf28|COMMD1|CSNK1D|CSNK1E|DAB2IP|DNAJB2|DVL1|GIPC1|HSPBP1|MDM2|N4BP1|NKD2|PIAS1|PRICKLE1|PSEN1|PTEN|RNF180|SMAD7|SOCS7|SUMO2|TAF9|TRIB2|UBE2K|USP5|WAC
									GO:0061136	regulation of proteasomal protein catabolic process	biological_process	3560	81	35	29	0.0071282	BAT3|C2orf28|COMMD1|CSNK1D|CSNK1E|DAB2IP|DNAJB2|DVL1|GIPC1|HSPBP1|MDM2|N4BP1|NKD2|PIAS1|PKD1|PRICKLE1|PRKACA|PSEN1|PSMD14|PTEN|RNF180|SMAD7|SOCS7|SUMO2|TAF9|TRIB2|UBE2K|USP5|WAC
									GO:0045862	positive regulation of proteolysis	biological_process	3331	79	32	28	0.00853258	ADAM8|ASPH|AURKAIP1|BAD|BAK1|CSNK1D|CSNK1E|DAB2IP|DNAJB2|DVL1|FBXW11|HDAC2|HSPBP1|IFT88|KIAA0174|MDM2|NKD2|PIAS1|PRICKLE1|PSEN1|PTEN|RNF180|SMAD7|SOCS7|SUMO2|TRIB2|USP5|WFS1
GO:0050905	neuromuscular process	biological_process	6535	102	53	39	0.00250209	A2BP1|ABR|ALDH1A3|APLP2|ATP2B2|ATP8A2|ATXN2|CACNA1A|CTNNA2|DRD2|DVL1|FGF14|GCH1|GIGYF2|GM2A|GRID2|GRIN2A|GRIN2C|GRIN2D|GRIN3A|HERC1|HEXB|HOXA1|IGDCC3|KCNMA1|MYH10|NBN|NKX6-2|NR4A3|OPA3|PTEN|RAC3|RBM9|SCN8A|SHANK1|STRA6|TCF15|TEC|USH1C
GO:0034261	negative regulation of Ras GTPase activity	biological_process	322	10	8	6	0.00261398	ADCYAP1|DAB2IP|FICD|GMIP|SPRY1|SPRY2
GO:0022616	DNA strand elongation	biological_process	1132	35	17	15	0.00261983	CCNL1|DCLRE1B|DNA2|FEN1|GINS1|LIG3|MCM2|MCM4|MCM7|PCNA|POLD1|POLD2|POLD3|RPA3|TERT
GO:0030291	protein serine/threonine kinase inhibitor activity	molecular_function	2419	27	17	14	0.002643	CASP3|CDKN1C|CDKN2C|CDKN2D|HEXIM1|HEXIM2|PKIB|PRKAG2|PRKAR1A|PRKAR1B|SPRED1|SPRED2|SPRY2|YWHAG
GO:0002065	columnar/cuboidal epithelial cell differentiation	biological_process	3447	73	36	28	0.00274627	AGPAT6|B9D1|BCCIP|BCL2|BMP4|BMP6|CDH1|CDK6|DICER1|EDN3|EDNRB|FGFR2|FOXA1|GATA5|HIF1A|MYO5A|NKX6-1|NKX6-3|NOTCH1|OCA2|PAX6|PDPK1|PLDN|SHROOM3|SOX4|USP13|WNT11|WNT4	GO:0002066	columnar/cuboidal epithelial cell development	biological_process	956	23	14	11	0.00328977	AGPAT6|BMP4|BMP6|CDH1|CDK6|DICER1|HIF1A|NKX6-1|PAX6|PDPK1|SHROOM3
GO:0031573	intra-S DNA damage checkpoint	biological_process	366	10	6	6	0.00292657	CDS1|MDC1|MRE11A|MSH2|TIPIN|XPC	GO:0016024	CDP-diacylglycerol biosynthetic process	biological_process	456	12	8	6	0.0148033	AGPAT1|AGPAT4|AGPAT5|AGPAT6|CDS1|LCLAT1
GO:0031016	pancreas development	biological_process	3944	79	39	30	0.00303441	BAK1|BMP4|BMP6|CCDC40|CDK6|FOXA2|FOXF1|GIPR|HES1|HHEX|HNF4A|IGF1R|IHH|IL6|ILDR2|INSR|ISL1|LRRC50|MNX1|NKX6-1|NKX6-2|ONECUT1|ONECUT2|PAX2|PAX6|PDPK1|SLC2A2|SMAD2|SOX4|XBP1
GO:0043209	myelin sheath	cellular_component	2276	38	22	17	0.00307909	ANXA2|BCL2|C1orf130|CDH1|CNP|DLG1|ITGB1|ITPR3|MPDZ|MPP5|PMP22|PRKCZ|PTEN|SCRIB|STX4|TSPAN2|TUBB4
GO:0034333	adherens junction assembly	biological_process	1901	26	19	13	0.00315436	ACTN2|ACTN3|BCL2|DLC1|JUB|PDPK1|PIP5K1C|PTK2B|SMAD7|TAOK2|TBCD|THY1|ZNF703
GO:0002320	lymphoid progenitor cell differentiation	biological_process	662	12	8	7	0.00335499	BATF|BCL2|BMP4|GATA3|PRKDC|SOX4|XRCC4
GO:0002335	mature B cell differentiation	biological_process	437	10	7	6	0.00350233	ADA|BCL3|LGALS8|MALT1|PLCG2|PTK2B	GO:0002312	B cell activation involved in immune response	biological_process	1079	26	14	12	0.00361865	ADA|BATF|BCL3|ERCC1|HSPD1|LGALS8|MLH1|MSH2|NBN|PLCG2|PTK2B|XRCC4
GO:0071837	HMG box domain binding	molecular_function	1548	18	11	10	0.00353625	ALX4|CEBPA|DLX5|GATA3|HHEX|HOXA3|JUN|MEOX1|PAX3|PAX6
GO:0005782	peroxisomal matrix	cellular_component	1362	35	19	15	0.00358129	ACOX3|AGXT|AMACR|CRAT|CROT|FAR1|HACL1|HSD17B4|IDH1|LONP2|PECI|POMC|PRDX1|PRDX5|SCP2	GO:0033540	fatty acid beta-oxidation using acyl-CoA oxidase	biological_process	543	10	9	6	0.00455148	ACOX3|AMACR|CRAT|CROT|HSD17B4|SCP2
									GO:0006635	fatty acid beta-oxidation	biological_process	1803	45	27	18	0.00509155	ACAD11|ACOX3|ACOXL|AMACR|CPT1A|CPT1B|CPT2|CRAT|CROT|ECH1|HADHA|HADHB|HSD17B4|MCEE|MUT|PAF1|PCCA|SCP2
									GO:0030258	lipid modification	biological_process	4908	126	59	42	0.00550745	ACAD11|ACOX3|ACOXL|ADIPOR1|AMACR|B4GALNT1|CERK|CPT1A|CPT1B|CPT2|CRAT|CROT|CYP4V2|DGKZ|ECH1|EPHX2|FA2H|HACL1|HADHA|HADHB|HSD17B4|IMPA1|INPP5A|INPP5B|INPP5E|IP6K2|MAPK14|MCEE|MUT|PAF1|PCCA|PEX13|PI4K2A|PI4KA|PIK3CD|PIK3R2|PTEN|SACM1L|SCP2|SLC35C1|SYNJ1|SYNJ2
									GO:0019395	fatty acid oxidation	biological_process	2291	62	32	23	0.00564917	ACAD11|ACOX3|ACOXL|ADIPOR1|AMACR|CPT1A|CPT1B|CPT2|CRAT|CROT|CYP4V2|ECH1|HACL1|HADHA|HADHB|HSD17B4|MAPK14|MCEE|MUT|PAF1|PCCA|PEX13|SCP2
GO:0031907	microbody lumen	cellular_component	1362	35	19	15	0.00358129	ACOX3|AGXT|AMACR|CRAT|CROT|FAR1|HACL1|HSD17B4|IDH1|LONP2|PECI|POMC|PRDX1|PRDX5|SCP2
GO:0046580	negative regulation of Ras protein signal transduction	biological_process	1929	33	20	15	0.00375889	BCL6|CUL3|DAB2IP|DGKZ|DLC1|FLCN|KCTD13|MAPKAP1|NF1|RASA3|RASAL1|SPRY1|SPRY2|SYNGAP1|TNK1	GO:0051058	negative regulation of small GTPase mediated signal transduction	biological_process	1957	34	20	15	0.00554422	BCL6|CUL3|DAB2IP|DGKZ|DLC1|FLCN|KCTD13|MAPKAP1|NF1|RASA3|RASAL1|SPRY1|SPRY2|SYNGAP1|TNK1
GO:0006733	oxidoreduction coenzyme metabolic process	biological_process	1466	60	24	22	0.0038098	CABC1|COQ3|COQ6|COQ9|GLYR1|GPD1L|HIBADH|HMGCR|IDH1|LDHB|NADK|NADSYN1|NAMPT|NMNAT2|NMNAT3|NUDT12|OGDH|PDSS2|PGLS|PRDX5|TALDO1|TPI1	GO:0006743	ubiquinone metabolic process	biological_process	235	12	6	6	0.00954353	CABC1|COQ3|COQ6|COQ9|HMGCR|PDSS2
									GO:0006740	NADPH regeneration	biological_process	336	12	7	6	0.0117014	GLYR1|HIBADH|IDH1|PGLS|TALDO1|TPI1
GO:0000097	sulfur amino acid biosynthetic process	biological_process	392	16	10	8	0.0039672	ADI1|APIP|CBS|CDO1|ENOPH1|MRI1|MTHFD2L|MTHFR	GO:0009086	methionine biosynthetic process	biological_process	257	12	7	6	0.00998145	ADI1|APIP|ENOPH1|MRI1|MTHFD2L|MTHFR
GO:0031625	ubiquitin protein ligase binding	molecular_function	8322	158	68	54	0.00403795	APC2|ATXN3|BCL2|CAP1|CBS|CD40|CDS1|CUL1|CUL3|DAXX|FAF1|FAF2|FANCL|FZD4|HIF1A|JKAMP|MDM2|NFKBIA|NGFR|NKD2|OTUB1|PAX6|PIAS1|PIAS4|PINK1|PRKACA|PRKACB|PRKAR1A|PRR5L|RAD18|RNF40|SKI|SLC22A18|SMAD2|SMAD5|SMAD6|SMAD7|SNCAIP|STX8|SUMO2|TANK|TCEB2|TRAF4|TRIB2|TRIB3|TXNIP|UBE2B|UBE2K|UBE2L3|UBE2T|UBE2W|USP13|USP2|WFS1
GO:0044389	small conjugating protein ligase binding	molecular_function	8322	158	68	54	0.00403795	APC2|ATXN3|BCL2|CAP1|CBS|CD40|CDS1|CUL1|CUL3|DAXX|FAF1|FAF2|FANCL|FZD4|HIF1A|JKAMP|MDM2|NFKBIA|NGFR|NKD2|OTUB1|PAX6|PIAS1|PIAS4|PINK1|PRKACA|PRKACB|PRKAR1A|PRR5L|RAD18|RNF40|SKI|SLC22A18|SMAD2|SMAD5|SMAD6|SMAD7|SNCAIP|STX8|SUMO2|TANK|TCEB2|TRAF4|TRIB2|TRIB3|TXNIP|UBE2B|UBE2K|UBE2L3|UBE2T|UBE2W|USP13|USP2|WFS1
GO:0008022	protein C-terminus binding	molecular_function	7922	160	63	54	0.00413105	A2BP1|ARL6IP5|ATP2B2|ATXN1|ATXN2|BAIAP2|BAP1|CADM1|CD2AP|CDC20|CSK|CTBP1|DGKZ|DLC1|DLG1|DST|DYNLL1|ERBB2|ERCC1|ERCC3|ERCC6|FOXN3|HOMER3|HPCAL4|HSPG2|ITGB3BP|KCNIP3|KPNA3|MAGI1|MAPRE1|MDC1|MIF4GD|MPDZ|MRE11A|MSH2|OPTN|PFKM|PIAS3|PICK1|PLEKHB1|RAD51|SDC1|SHANK1|SIAH1|SIPA1|SIRT1|SYT1|TAX1BP3|TERF2|TOP2B|TOPBP1|TRIM3|VIM|XRCC4
GO:0019904	protein domain specific binding	molecular_function	26754	551	211	163	0.00418968	ACTN2|ACVR2A|ADAM12|ALX4|ARHGAP17|ARHGAP27|ARHGAP29|ATN1|ATP2B2|BAIAP2|BAK1|BAP1|BCL2|BHLHE40|BIK|CADM1|CALM1|CALM2|CAPN7|CARD14|CARD9|CD2AP|CDH1|CEBPA|CHD8|CHMP1B|CITED2|CLCN3|CNTROB|CRIPT|CRK|CSNK2B|CTBP1|CUL3|DAB2IP|DAPK3|DAZAP2|DLC1|DLG1|DLX5|DOCK1|DOCK4|DYNLL1|ELMO1|ELMO2|EPB41L2|EPB41L5|ERC1|ERCC1|EZR|FAF1|FAM189B|FOXA1|FOXA2|FUT8|FZD2|FZD4|GATA2|GATA3|GHR|GIPC1|GNG12|GRASP|GRID2|GRIN2C|HHE…
GO:0033036	macromolecule localization	biological_process	63287	1641	523	434	0.00432217	A2BP1|ABCA5|ABCA7|ABCB9|ABCG1|ACACA|ACE|ACTR3|AGRN|AGXT|AIM1|AKT2|ANK1|ANXA2|AP1AR|AP1M1|AP2A2|AP3B2|AP3S1|AP4B1|AP4M1|APBA3|APC2|APOA5|APOB|ARF1|ARF3|ARF4|ARL6|ARNTL|ARSA|ASNA1|ATG16L1|ATG4D|ATG7|ATG9A|ATP10A|ATP10B|ATP11B|ATP6V0A1|ATP6V0A2|ATP6V0E2|ATP6V1A|ATP6V1C1|ATP6V1E2|ATP6V1F|ATP6V1G2|ATP8A1|ATXN2|B4GALNT1|BANP|BAT3|BCL3|BCL6|BET1L|BMP4|BSCL2|BSG|BUB3|C16orf63|C1orf89|C20orf29|C3orf31|C6o…	GO:0008104	protein localization	biological_process	53973	1390	445	368	0.00830375	ABCB9|ABCG1|ACTR3|AGRN|AGXT|AIM1|AKT2|ANK1|ANXA2|AP1AR|AP1M1|AP2A2|AP3B2|AP3S1|AP4B1|AP4M1|APBA3|APC2|APOB|ARF1|ARF3|ARF4|ARL6|ARNTL|ARSA|ASNA1|ATG16L1|ATG4D|ATG7|ATG9A|ATP6V0A1|ATP6V0A2|ATP6V0E2|ATP6V1A|ATP6V1C1|ATP6V1E2|ATP6V1F|ATP6V1G2|BANP|BAT3|BCL3|BCL6|BET1L|BMP4|BSG|BUB3|C16orf63|C1orf89|C20orf29|C3orf31|C6orf182|C7orf20|CACNA1A|CBLN1|CCDC41|CCHCR1|CD36|CD3G|CD81|CDH1|CELSR1|CEP290|CEP57|C…
GO:0051656	establishment of organelle localization	biological_process	9268	193	71	63	0.00483349	AMPH|AP1AR|AP3B2|AP3S1|ARF1|ARL6|CCDC52|CCNB1|CLASP1|COPA|CPLX2|CUL3|DNM2|DOC2A|DPYSL2|DYNC1I1|FEZ1|FGFR2|GPSM2|ITSN1|KIF1B|KIF3A|LRMP|LRPPRC|MAST1|MLH1|MUTED|MYH10|MYH9|MYO5A|NTN1|NUSAP1|OTOF|PCLO|PIP5K1C|PLDN|PRKCZ|PSEN1|PTK2|PVRL2|RAB11A|RAB11B|RASGRP1|RHOT2|RPS15|SCRIB|SDAD1|SEC24A|SEC31A|SEH1L|SEPT5|SLIT1|SNAP25|SNAP29|SNCA|SYNE1|SYNE2|SYNJ1|SYT1|TMED2|TRIM9|ZNF828|ZW10
GO:0048469	cell maturation	biological_process	6350	119	49	42	0.00509602	AGPAT6|AGRN|ANKS1A|AXL|BRCA2|CBFB|CCNB1|CDKN1C|CEBPA|DLD|EPAS1|FAM20C|FARP2|FEM1B|FGFR1|FLVCR1|FOXA1|FOXO3|GATA2|GATA3|HES1|HIF1A|IHH|IRX5|KCNMA1|KLF1|MAEA|NKX6-1|NR4A2|PCSK4|PDE3A|PICK1|PRKACA|PTK2B|REN|RET|RPS6KA2|SOX8|TFCP2L1|TMEM79|TRIP13|XBP1
GO:0043015	gamma-tubulin binding	molecular_function	557	19	10	9	0.00519398	B9D2|BRCA2|C6orf182|CEP57|FEZ1|MARK4|NME1|RACGAP1|TUBGCP3
GO:0051797	regulation of hair follicle development	biological_process	295	11	7	6	0.0055077	HPSE|KRT17|MSX2|NGFR|SMAD4|TRADD
GO:0032465	regulation of cytokinesis	biological_process	1054	34	19	14	0.005589	AIM1|BRCA2|CALM1|CALM2|CUL3|E2F7|FLCN|IGF1R|KIF23|PIN1|PRPF40A|RACGAP1|RHOA|TEX14	GO:0043274	phospholipase binding	molecular_function	951	13	10	7	0.011833	APC2|CALM1|CALM2|LMNB1|PRKCZ|PTPN11|SNCA
GO:0010369	chromocenter	cellular_component	337	11	9	6	0.00605779	AIM1|CBX1|CBX5|OIP5|SALL1|SCMH1
GO:0010039	response to iron ion	biological_process	988	21	11	10	0.00608287	BCL2|BMP6|CCNB1|CYP1A1|DRD2|IREB2|MDM2|SLC11A2|SNCA|TFF1
GO:0051205	protein insertion into membrane	biological_process	935	12	8	7	0.00615553	ARSA|ASNA1|BAT3|C7orf20|COX18|OXA1L|REEP1
GO:0046885	regulation of hormone biosynthetic process	biological_process	956	18	12	9	0.00628798	BMP6|CACNA1A|DKK3|HIF1A|IGF1R|KDM1A|LHCGR|TRERF1|WNT4
GO:0001191	RNA polymerase II transcription factor binding transcription factor activity involved in negative regulation of transcription	molecular_function	1553	29	18	13	0.00631588	BHLHE40|C19orf2|CITED2|CREBBP|CTBP1|HDGF|OLIG3|PITX2|TBX15|TBX18|TBX6|TCERG1|TFAP2B	GO:0001106	RNA polymerase II transcription corepressor activity	molecular_function	1041	18	12	9	0.00728887	C19orf2|CITED2|CTBP1|HDGF|OLIG3|TBX15|TBX18|TCERG1|TFAP2B
GO:0015368	calcium:cation antiporter activity	molecular_function	697	10	7	6	0.00657434	SLC24A2|SLC24A4|SLC24A6|SLC3A2|SLC8A2|SLC8A3
GO:0034593	phosphatidylinositol bisphosphate phosphatase activity	molecular_function	660	13	12	7	0.00665467	FIG4|INPP5B|INPP5E|PTEN|SACM1L|SYNJ1|SYNJ2
GO:0019894	kinesin binding	molecular_function	1771	25	16	12	0.00679271	ACTB|AP1AR|ARHGEF10|ARPC2|ATCAY|CROCC|KIF1B|KLC2|MAPK8IP2|MAPK8IP3|PLEKHM2|SNCA
GO:0060216	definitive hemopoiesis	biological_process	1025	18	13	9	0.0070904	CBFB|GATA2|HIPK1|HOXA9|NCOR1|RUNX1|TGFBR3|ZFP36L2|ZFPM1
GO:0005640	nuclear outer membrane	cellular_component	861	22	10	10	0.00774476	GLTPD1|GUCY2D|ITPR3|LRPPRC|LTC4S|PSEN1|RAE1|SNCA|SYNE1|SYNE2
GO:0021520	spinal cord motor neuron cell fate specification	biological_process	752	13	9	7	0.00801873	ISL1|ISL2|MNX1|NKX6-1|NKX6-2|OLIG3|PAX6
GO:0070059	intrinsic apoptotic signaling pathway in response to endoplasmic reticulum stress	biological_process	1557	23	13	11	0.00849812	BAK1|BAT3|BCL2|BRSK2|CHAC1|DAB2IP|DDIT3|DNAJC10|TNFRSF10B|TRIB3|UBE2K
GO:0004190	aspartic-type endopeptidase activity	molecular_function	769	26	14	11	0.00875935	BACE2|CASP3|EDEM3|IMP4|NAPA|PGC|PSEN1|REN|SPPL2A|SPPL2B|SPPL3	GO:0070001	aspartic-type peptidase activity	molecular_function	773	27	14	11	0.012592	BACE2|CASP3|EDEM3|IMP4|NAPA|PGC|PSEN1|REN|SPPL2A|SPPL2B|SPPL3
GO:0051087	chaperone binding	molecular_function	1845	44	23	17	0.0109856	AHSA2|BAK1|DNAJB6|DNAJC10|GRPEL1|HSPD1|HSPE1|OGDH|PFDN6|SACS|SOD1|TBCA|TBCC|TBCD|TBCE|TIMM9|VWF
GO:0031929	TOR signaling	biological_process	1860	13	14	8	0.0117762	EIF4EBP1|FLCN|FNIP1|GATA3|MTOR|PRR5L|RPS6KB1|RPTOR	GO:0032007	negative regulation of TOR signaling	biological_process	901	20	9	9	0.014287	FLCN|FNIP1|HIF1A|MAPKAPK5|SH3BP4|SIRT1|TBC1D7|TMEM127|UBR1
GO:0010884	positive regulation of lipid storage	biological_process	486	18	10	8	0.0131245	APOB|C7orf68|CD36|CIDEA|EHD1|FITM2|LPL|ZC3H12A
GO:1900078	positive regulation of cellular response to insulin stimulus	biological_process	1159	13	9	7	0.0174098	ADIPOR1|AKT2|IGF2|LEP|PRKCZ|PTPN11|SIRT1
